# Supplementary material for: Genome-Wide Identification and Characterization of Long Non-Coding RNA in Wheat Roots in Response to Ca2+ Channel Blocker
Source: Front Plant Sci. 2018 Mar 6;9:244. doi: 10.3389/fpls.2018.00244 (PMC5845709; doi:10.3389/fpls.2018.00244)
Supplement: Supplementary file 2 [file DataSheet1.XLS]

## Sheet: all
	Supporting data 1. The profile of different expression genes by RNA-seq from three biological replicates
test_id	gene_id	gene	locus	sample_1	sample_2	status	value_1	value_2	log2(fold_change)	test_stat	p_value	q_value	significant
Traes_4DS_6B94D4FA6	Traes_4DS_6B94D4FA6	XTH	IWGSC_CSS_4DS_scaff_2325494:1981-4154	CK	T	OK	25.488	15.5895	-0.709246	-2.76215	5e-05	0.000579646	yes
Traes_7BS_6135B1D85	Traes_7BS_6135B1D85	WSSI-2	IWGSC_CSS_7BS_scaff_3108170:2100-6056	CK	T	OK	1.85993	2.92005	0.650747	1.50708	0.01015	0.0448088	yes
Traes_4AL_4B9D56131	Traes_4AL_4B9D56131	WAXY	IWGSC_CSS_4AL_scaff_7104101:19561-21363	CK	T	OK	3.74197	1.84934	-1.01679	-2.33407	0.00015	0.00151922	yes
Traes_5DL_469B4E877	Traes_5DL_469B4E877	VDAC1	5D:49419245-49426032	CK	T	OK	67.6927	52.5303	-0.365852	-1.66039	0.0037	0.0206315	yes
Traes_5BL_EBD050E21	Traes_5BL_EBD050E21	TUBB4	5B:231880330-231884023	CK	T	OK	31.8736	22.4624	-0.504852	-2.24839	0.0004	0.00345686	yes
Traes_5DL_24E161E8F	Traes_5DL_24E161E8F	TUBB4	5D:136855544-136858972	CK	T	OK	34.8169	24.4964	-0.507219	-2.26574	0.0003	0.00272878	yes
Traes_6AS_FAFAAFD12	Traes_6AS_FAFAAFD12	TUBB3	6A:159656127-159659168	CK	T	OK	237.577	164.072	-0.534064	-2.52232	5e-05	0.000579646	yes
Traes_3AL_6D1917532	Traes_3AL_6D1917532	TUBB2	IWGSC_CSS_3AL_scaff_4246227:3550-6522	CK	T	OK	173.589	125.074	-0.472888	-2.22048	0.0001	0.00107171	yes
Traes_2BS_CAA1398DB	Traes_2BS_CAA1398DB	TH254	2B:210641723-210642838	CK	T	OK	194.65	145.154	-0.423298	-1.92165	0.00105	0.00760206	yes
TRAES3BF064800210CFD_g	TRAES3BF064800210CFD_g	TH153	3B:80937178-80937580	CK	T	OK	25.4882	13.0701	-0.963561	-2.7595	5e-05	0.000579646	yes
Traes_2AS_BD2A53CC41	Traes_2AS_BD2A53CC41	TEF1	2A:12758422-12760474	CK	T	OK	2.03325	3.89997	0.939675	1.73338	0.00135	0.00929832	yes
Traes_2DS_A32E0CCF5	Traes_2DS_A32E0CCF5	TEF1	2D:11161679-11163828	CK	T	OK	23.0239	16.843	-0.450981	-1.70831	0.0034	0.0193191	yes
Traes_2AL_EB7EDF853	Traes_2AL_EB7EDF853	STG	2A:19268803-19269354	CK	T	OK	34.066	12.9855	-1.39144	-4.10443	5e-05	0.000579646	yes
Traes_6BS_7D98E1A6D	Traes_6BS_7D98E1A6D	SAMS	6B:107597282-107598529	CK	T	OK	27.8242	21.0439	-0.402943	-1.53178	0.00725	0.0346778	yes
Traes_5BL_3608AAB59	Traes_5BL_3608AAB59	RPS29	5B:227089997-227091732	CK	T	OK	251.266	184.203	-0.447916	-2.00391	0.00095	0.00700703	yes
Traes_5DL_65603BD18	Traes_5DL_65603BD18	RPS19-A	5D:118683601-118683817	CK	T	OK	98.1896	60.729	-0.693186	-1.94309	0.00095	0.00700703	yes
Traes_4BS_2EE4988CD	Traes_4BS_2EE4988CD	RHT1	IWGSC_CSS_4BS_scaff_4913659:3598-6389	CK	T	OK	13.6348	9.58243	-0.508825	-2.01473	0.00125	0.00874459	yes
Traes_2BL_4B8B77E73	Traes_2BL_4B8B77E73	PSBO	2B:223450974-223452603	CK	T	OK	0.768587	0.220266	-1.80296	-2.06587	0.00225	0.013991	yes
Traes_2BS_CADAA49C9	Traes_2BS_CADAA49C9	PER1	2B:46726287-46727381	CK	T	OK	0.166055	1.79553	3.43468	3.4283	0.00135	0.00929832	yes
Traes_4DS_26272902A	Traes_4DS_26272902A	PDI	4D:10625922-10629556	CK	T	OK	187.487	135.004	-0.473786	-2.19588	0.0002	0.00194448	yes
Traes_2BL_433D3147C	Traes_2BL_433D3147C	PCNA	2B:248010793-248012925	CK	T	OK	85.2355	67.1378	-0.344329	-1.51393	0.0101	0.0446381	yes
Traes_2DL_CB0208DE0	Traes_2DL_CB0208DE0	PCNA	2D:29692014-29693694	CK	T	OK	41.8082	32.0876	-0.38177	-1.45578	0.01145	0.0491596	yes
Traes_2AL_9EC3226F7	Traes_2AL_9EC3226F7	PAL	IWGSC_CSS_2AL_scaff_6385501:8497-11601	CK	T	OK	9.29471	5.58755	-0.734195	-2.55076	5e-05	0.000579646	yes
TRAES3BF065400030CFD_g	TRAES3BF065400030CFD_g	OMT2	3B:773213125-773214336	CK	T	OK	4.73126	2.45996	-0.943591	-2.0991	0.00045	0.00381337	yes
Traes_7DL_930094B08	Traes_7DL_930094B08	OMT1	7D:70899003-70901125	CK	T	OK	40.1315	27.7758	-0.530906	-2.16262	0.0003	0.00272878	yes
Traes_3DL_BEA7AEA81	Traes_3DL_BEA7AEA81	MCMC2	3D:36816721-36820732	CK	T	OK	17.3675	13.2222	-0.393426	-1.54983	0.0076	0.0359534	yes
Traes_5AS_B05A39642	Traes_5AS_B05A39642	MCMC2	IWGSC_CSS_5AS_scaff_1198032:2601-7097	CK	T	OK	18.5543	13.0653	-0.506012	-2.03066	0.0005	0.00416027	yes
Traes_1DS_8BCA18CB2	Traes_1DS_8BCA18CB2	MCM family	1D:36393330-36399030	CK	T	OK	24.3063	18.9449	-0.359521	-1.50211	0.0094	0.0423094	yes
Traes_6AL_62ADE10A8	Traes_6AL_62ADE10A8	MCM family	IWGSC_CSS_6AL_scaff_5797585:2581-7514	CK	T	OK	36.5533	28.4767	-0.36022	-1.5678	0.00575	0.0290452	yes
Traes_6DL_FC2D4958C	Traes_6DL_FC2D4958C	MCM 2	6D:163529433-163534182	CK	T	OK	23.2488	18.2025	-0.353024	-1.45564	0.00955	0.0427898	yes
Traes_5BL_CE73B6BFF	Traes_5BL_CE73B6BFF	LTP3	5B:43744371-43745591	CK	T	OK	3.01661	0.157987	-4.25505	-3.31929	0.003	0.0175025	yes
TRAES3BF010400150CFD_g	TRAES3BF010400150CFD_g	HSP16.9B	3B:36337273-36337729	CK	T	OK	2.65812	0.605944	-2.13315	-2.39367	0.0024	0.0147263	yes
Traes_6AS_96DADEE3D	Traes_6AS_96DADEE3D	H2A-3	6A:10959185-10960091	CK	T	OK	45.8672	31.8475	-0.526285	-2.02819	0.00095	0.00700703	yes
Traes_6AS_32423383C	Traes_6AS_32423383C	H2A-2	6A:6787105-6787978	CK	T	OK	107.236	68.4529	-0.647604	-2.76944	5e-05	0.000579646	yes
Traes_4BS_E8B53F73C	Traes_4BS_E8B53F73C	GLC1	4B:172632935-172636702	CK	T	OK	16.0609	23.6889	0.560656	2.24828	0.0002	0.00194448	yes
Traes_7BS_0B7C600F6	Traes_7BS_0B7C600F6	FKBP70	7B:81898454-81902918	CK	T	OK	64.5704	42.8949	-0.590067	-2.615	5e-05	0.000579646	yes
Traes_5BS_1AC8D3009	Traes_5BS_1AC8D3009	CYS1	5B:5938437-5943015	CK	T	OK	53.8431	39.8172	-0.435368	-1.89602	0.0014	0.00956467	yes
Traes_4BS_1D0369514	Traes_4BS_1D0369514	CYP51	4B:76540689-76544535	CK	T	OK	37.438	29.1114	-0.36292	-1.58655	0.00805	0.0375789	yes
Traes_6DL_134445958	Traes_6DL_134445958	CS120	6D:159856642-159858196	CK	T	OK	1.44438	3.65447	1.33921	3.37831	5e-05	0.000579646	yes
Traes_6AL_033D6C680	Traes_6AL_033D6C680	COR410	6A:149026717-149028356	CK	T	OK	263.768	361.697	0.455514	2.18275	0.0005	0.00416027	yes
Traes_2DS_D14ABD1DB	Traes_2DS_D14ABD1DB	BMY1	IWGSC_CSS_2DS_scaff_5341697:2169-4827	CK	T	OK	8.86986	16.1184	0.861722	3.11247	5e-05	0.000579646	yes
EPlTAEG00000010126	EPlTAEG00000010126	ATPA	Mt:6831-8361	CK	T	OK	11.9358	8.54427	-0.482261	-1.6535	0.00475	0.0250672	yes
Traes_6BL_53A305F99	Traes_6BL_53A305F99	ANT-G1	6B:166271292-166274358	CK	T	OK	892.74	704.522	-0.341595	-1.47374	0.00985	0.0438073	yes
Traes_2AL_197BC062C	Traes_2AL_197BC062C	14-3-3 protein	IWGSC_CSS_2AL_scaff_6316628:0-3193	CK	T	OK	220.144	164.467	-0.42065	-1.95567	0.0008	0.006099	yes
EPlTAEG00000010058	EPlTAEG00000010058	-	Pt:34331-35846	CK	T	OK	17.1022	12.7499	-0.4237	-1.52758	0.0084	0.0388097	yes
TRAES3BF000900030CFD_g	TRAES3BF000900030CFD_g	-	3B:671274892-671277384	CK	T	OK	3.74195	2.51269	-0.574558	-1.56977	0.0088	0.040242	yes
TRAES3BF001400020CFD_g	TRAES3BF001400020CFD_g	-	3B:577152568-577155477	CK	T	OK	9.99714	6.83258	-0.549084	-1.8038	0.00195	0.0124895	yes
TRAES3BF002300010CFD_g	TRAES3BF002300010CFD_g	-	3B:604166461-604167994	CK	T	OK	31.5555	22.5229	-0.486504	-1.70568	0.0034	0.0193191	yes
TRAES3BF003100010CFD_g	TRAES3BF003100010CFD_g	-	3B:527215986-527218605	CK	T	OK	11.2099	15.4785	0.4655	1.55455	0.00665	0.0324794	yes
TRAES3BF003200130CFD_g	TRAES3BF003200130CFD_g	-	3B:530083124-530084414	CK	T	OK	660.85	512.401	-0.367051	-1.76082	0.0036	0.0201975	yes
TRAES3BF004400020CFD_g	TRAES3BF004400020CFD_g	-	3B:582908367-582910644	CK	T	OK	212.795	161.289	-0.399814	-1.82282	0.002	0.012747	yes
TRAES3BF006600010CFD_g	TRAES3BF006600010CFD_g	-	3B:580606347-580608719	CK	T	OK	7.19236	4.47005	-0.686175	-2.02952	0.00065	0.00514986	yes
TRAES3BF006600050CFD_g	TRAES3BF006600050CFD_g	-	3B:580156044-580157397	CK	T	OK	9.74815	5.74447	-0.762956	-2.39799	0.00025	0.00234281	yes
TRAES3BF007300230CFD_g	TRAES3BF007300230CFD_g	-	3B:181494627-181496717	CK	T	OK	10.5725	7.28298	-0.537723	-1.72946	0.0027	0.0161268	yes
TRAES3BF007300250CFD_g	TRAES3BF007300250CFD_g	-	3B:181492906-181493341	CK	T	OK	59.3177	40.3641	-0.555392	-1.98701	0.0011	0.00789601	yes
TRAES3BF007300320CFD_g	TRAES3BF007300320CFD_g	-	3B:181477923-181478118	CK	T	OK	221.263	141.223	-0.647793	-1.87758	0.00165	0.0109317	yes
TRAES3BF007300450CFD_g	TRAES3BF007300450CFD_g	-	3B:181455633-181455873	CK	T	OK	269.954	172.325	-0.647581	-2.30203	5e-05	0.000579646	yes
TRAES3BF007300490CFD_g	TRAES3BF007300490CFD_g	-	3B:181427920-181428457	CK	T	OK	6029.03	3965.31	-0.604491	-2.55411	5e-05	0.000579646	yes
TRAES3BF007300530CFD_g	TRAES3BF007300530CFD_g	-	3B:181400766-181400961	CK	T	OK	40.3419	21.1179	-0.93381	-1.63832	0.00695	0.0335957	yes
TRAES3BF007300570CFD_g	TRAES3BF007300570CFD_g	-	3B:180659604-180659898	CK	T	OK	8.09255	4.09426	-0.982992	-1.53103	0.0104	0.0456458	yes
TRAES3BF007300580CFD_g	TRAES3BF007300580CFD_g	-	3B:180466478-180470392	CK	T	OK	1.64148	1.05124	-0.642908	-1.51019	0.01035	0.0454794	yes
TRAES3BF007400020CFD_g	TRAES3BF007400020CFD_g	-	3B:211536929-211542844	CK	T	OK	3.14412	1.97894	-0.667934	-1.9663	0.0006	0.00482551	yes
TRAES3BF007400070CFD_g	TRAES3BF007400070CFD_g	-	3B:212229335-212230210	CK	T	OK	1.09441	2.48718	1.18436	1.94673	0.00405	0.022131	yes
TRAES3BF007900030CFD_g	TRAES3BF007900030CFD_g	-	3B:473734373-473736019	CK	T	OK	368.922	246.749	-0.580275	-2.77109	5e-05	0.000579646	yes
TRAES3BF008500110CFD_g	TRAES3BF008500110CFD_g	-	3B:56317579-56320340	CK	T	OK	1.31988	2.40081	0.863114	1.82574	0.0025	0.0152159	yes
TRAES3BF008800120CFD_g	TRAES3BF008800120CFD_g	-	3B:235865017-235866454	CK	T	OK	47.5898	30.1029	-0.66075	-2.58994	5e-05	0.000579646	yes
TRAES3BF008800140CFD_g	TRAES3BF008800140CFD_g	-	3B:236031034-236033026	CK	T	OK	78.044	48.2353	-0.694199	-2.93959	5e-05	0.000579646	yes
TRAES3BF008800150CFD_g	TRAES3BF008800150CFD_g	-	3B:236048840-236050479	CK	T	OK	40.2635	27.3382	-0.558553	-2.15019	0.0003	0.00272878	yes
TRAES3BF009500010CFD_g	TRAES3BF009500010CFD_g	-	3B:592795795-592798884	CK	T	OK	52.7221	69.1165	0.390622	1.65236	0.0047	0.0248564	yes
TRAES3BF009500080CFD_g	TRAES3BF009500080CFD_g	-	3B:592431036-592434240	CK	T	OK	8.64886	4.19098	-1.04522	-2.95209	5e-05	0.000579646	yes
TRAES3BF010400580CFD_g	TRAES3BF010400580CFD_g	-	3B:34838282-34842135	CK	T	OK	49.1294	33.628	-0.546927	-2.09582	0.00035	0.00309634	yes
TRAES3BF010700030CFD_g	TRAES3BF010700030CFD_g	-	3B:697301936-697303237	CK	T	OK	19.3107	9.06914	-1.09036	-3.68994	5e-05	0.000579646	yes
TRAES3BF012100010CFD_g	TRAES3BF012100010CFD_g	-	3B:478855152-478859071	CK	T	OK	22.783	15.635	-0.543179	-2.01243	0.0006	0.00482551	yes
TRAES3BF012500020CFD_g	TRAES3BF012500020CFD_g	-	3B:510977803-510978211	CK	T	OK	195.698	139.64	-0.486915	-2.09558	0.00055	0.00450142	yes
TRAES3BF012700030CFD_g	TRAES3BF012700030CFD_g	-	3B:497392947-497394354	CK	T	OK	18.9992	5.97686	-1.66848	-5.60107	5e-05	0.000579646	yes
TRAES3BF013000050CFD_g	TRAES3BF013000050CFD_g	-	3B:560048977-560051258	CK	T	OK	24.9898	16.7941	-0.573385	-2.16256	0.0003	0.00272878	yes
TRAES3BF013700050CFD_g	TRAES3BF013700050CFD_g	-	3B:158483721-158485830	CK	T	OK	37.5876	28.7251	-0.387945	-1.51006	0.0117	0.0499775	yes
TRAES3BF015800080CFD_g	TRAES3BF015800080CFD_g	-	3B:694500101-694502458	CK	T	OK	1.8268	0.632725	-1.52967	-2.02663	0.0028	0.0165816	yes
TRAES3BF016500010CFD_g	TRAES3BF016500010CFD_g	-	v443_0165:24380-25128	CK	T	OK	35.6105	26.0807	-0.44932	-1.57651	0.00815	0.0379383	yes
TRAES3BF016700020CFD_g	TRAES3BF016700020CFD_g	-	3B:486730338-486730755	CK	T	OK	0.568364	0	#NAME?	#NAME?	5e-05	0.000579646	yes
TRAES3BF016700080CFD_g	TRAES3BF016700080CFD_g	-	3B:487144426-487147204	CK	T	OK	62.1505	44.8995	-0.469066	-1.82732	0.0019	0.0122253	yes
TRAES3BF017100050CFD_g	TRAES3BF017100050CFD_g	-	3B:391359936-391361678	CK	T	OK	59.7546	23.8112	-1.32741	-2.79347	5e-05	0.000579646	yes
TRAES3BF018300010CFD_g	TRAES3BF018300010CFD_g	-	3B:418566272-418570036	CK	T	OK	12.574	4.14628	-1.60055	-4.48592	5e-05	0.000579646	yes
TRAES3BF018400060CFD_g	TRAES3BF018400060CFD_g	-	3B:163651606-163652326	CK	T	OK	12.7303	7.89675	-0.688936	-1.96706	0.00145	0.00984254	yes
TRAES3BF018500010CFD_g	TRAES3BF018500010CFD_g	-	3B:181965845-181966466	CK	T	OK	20.2989	9.15695	-1.14846	-3.10605	5e-05	0.000579646	yes
TRAES3BF018800030CFD_g	TRAES3BF018800030CFD_g	-	3B:443207895-443208864	CK	T	OK	12.3594	8.04036	-0.620274	-1.88443	0.0012	0.00846945	yes
TRAES3BF018900010CFD_g	TRAES3BF018900010CFD_g	-	3B:709708769-709709699	CK	T	OK	16.5623	58.8669	1.82956	7.04987	5e-05	0.000579646	yes
TRAES3BF019000090CFD_g	TRAES3BF019000090CFD_g	-	3B:628958845-628960186	CK	T	OK	10.9059	6.61121	-0.722124	-2.29947	5e-05	0.000579646	yes
TRAES3BF019000110CFD_g	TRAES3BF019000110CFD_g	-	3B:629034893-629035304	CK	T	OK	96.4749	63.174	-0.610823	-2.26381	0.0001	0.00107171	yes
TRAES3BF019300020CFD_g	TRAES3BF019300020CFD_g	-	3B:627072591-627073434	CK	T	OK	14.5066	8.52519	-0.766901	-1.74872	0.0022	0.0137472	yes
TRAES3BF019300170CFD_g	TRAES3BF019300170CFD_g	-	3B:626064242-626069385	CK	T	OK	4.34134	2.77575	-0.64526	-2.03412	0.00055	0.00450142	yes
TRAES3BF019300210CFD_g	TRAES3BF019300210CFD_g	-	3B:625838153-625839551	CK	T	OK	1.5851	0.651901	-1.28185	-1.97424	0.0023	0.0142339	yes
TRAES3BF019300240CFD_g	TRAES3BF019300240CFD_g	-	3B:625469258-625469793	CK	T	OK	33.22	47.1106	0.503999	1.63113	0.00475	0.0250672	yes
TRAES3BF019300250CFD_g	TRAES3BF019300250CFD_g	-	3B:625458970-625460224	CK	T	OK	13.2628	7.1276	-0.895893	-2.91092	5e-05	0.000579646	yes
TRAES3BF020200050CFD_g	TRAES3BF020200050CFD_g	-	3B:411814947-411817558	CK	T	OK	5.23619	2.55824	-1.03336	-3.13372	5e-05	0.000579646	yes
TRAES3BF020300010CFD_g	TRAES3BF020300010CFD_g	-	3B:167967118-167968632	CK	T	OK	1.32639	0.567365	-1.22515	-1.79085	0.00545	0.0278707	yes
TRAES3BF020300040CFD_g	TRAES3BF020300040CFD_g	-	3B:168205818-168209368	CK	T	OK	42.8729	18.3387	-1.22517	-4.72301	5e-05	0.000579646	yes
TRAES3BF021100050CFD_g	TRAES3BF021100050CFD_g	-	3B:402396819-402398982	CK	T	OK	0.396271	1.33833	1.75588	2.87741	0.00015	0.00151922	yes
TRAES3BF021600080CFD_g	TRAES3BF021600080CFD_g	-	3B:655287003-655289230	CK	T	OK	5.54487	8.41454	0.601729	1.7609	0.0022	0.0137472	yes
TRAES3BF021600130CFD_g	TRAES3BF021600130CFD_g	-	3B:655118171-655122465	CK	T	OK	5.15932	9.29988	0.850032	2.41308	5e-05	0.000579646	yes
TRAES3BF021600160CFD_g	TRAES3BF021600160CFD_g	-	3B:655075242-655077958	CK	T	OK	1.30345	0.534094	-1.28717	-1.69168	0.01005	0.0444649	yes
TRAES3BF021600240CFD_g	TRAES3BF021600240CFD_g	-	3B:654437609-654441682	CK	T	OK	0.995359	1.76763	0.82853	1.79141	0.0039	0.0215008	yes
TRAES3BF021700010CFD_g	TRAES3BF021700010CFD_g	-	v443_0217:68938-71464	CK	T	OK	15.6333	6.04097	-1.37177	-3.84877	5e-05	0.000579646	yes
TRAES3BF022100060CFD_g	TRAES3BF022100060CFD_g	-	3B:441669813-441670551	CK	T	OK	309.221	125.368	-1.30247	-5.97079	5e-05	0.000579646	yes
TRAES3BF022700030CFD_g	TRAES3BF022700030CFD_g	-	3B:362284219-362288767	CK	T	OK	14.8154	24.7805	0.742108	2.48624	5e-05	0.000579646	yes
TRAES3BF024100110CFD_g	TRAES3BF024100110CFD_g	-	3B:664758737-664759628	CK	T	OK	1.41708	0.356674	-1.99024	-2.33242	0.00335	0.0190857	yes
TRAES3BF024300050CFD_g	TRAES3BF024300050CFD_g	-	3B:678922205-678929229	CK	T	OK	3.21297	6.24547	0.958903	2.44063	0.00025	0.00234281	yes
TRAES3BF024600070CFD_g	TRAES3BF024600070CFD_g	-	3B:770682175-770683708	CK	T	OK	69.7125	41.8032	-0.737803	-3.13881	5e-05	0.000579646	yes
TRAES3BF024700240CFD_g	TRAES3BF024700240CFD_g	-	3B:50678134-50678509	CK	T	OK	2902.71	2043.78	-0.50616	-2.28018	5e-05	0.000579646	yes
TRAES3BF024700330CFD_g	TRAES3BF024700330CFD_g	-	3B:51045115-51047338	CK	T	OK	8.86073	4.91709	-0.84962	-1.84529	0.0025	0.0152159	yes
TRAES3BF024700350CFD_g	TRAES3BF024700350CFD_g	-	3B:51057574-51059003	CK	T	OK	169.606	106.84	-0.666741	-2.97536	5e-05	0.000579646	yes
TRAES3BF025400010CFD_g	TRAES3BF025400010CFD_g	-	3B:411001975-411005864	CK	T	OK	5.51241	3.15805	-0.803652	-2.07016	0.00035	0.00309634	yes
TRAES3BF025700030CFD_g	TRAES3BF025700030CFD_g	-	3B:751379279-751380104	CK	T	OK	3.36174	8.01271	1.25308	3.07258	5e-05	0.000579646	yes
TRAES3BF026100050CFD_g	TRAES3BF026100050CFD_g	-	3B:419829633-419831066	CK	T	OK	0	1.05462	inf	#NAME?	5e-05	0.000579646	yes
TRAES3BF026200060CFD_g	TRAES3BF026200060CFD_g	-	3B:421870111-421876791	CK	T	OK	4.04149	1.69542	-1.25324	-2.36063	0.00045	0.00381337	yes
TRAES3BF026200080CFD_g	TRAES3BF026200080CFD_g	-	3B:421526417-421527152	CK	T	OK	6.41666	4.01128	-0.677761	-1.58482	0.0096	0.042966	yes
TRAES3BF026300030CFD_g	TRAES3BF026300030CFD_g	-	3B:422812708-422814632	CK	T	OK	2.65053	4.18512	0.658992	1.82887	0.0038	0.0210696	yes
TRAES3BF026400030CFD_g	TRAES3BF026400030CFD_g	-	3B:423764132-423764357	CK	T	OK	2.68523	14.0971	2.39228	2.39786	0.002	0.012747	yes
TRAES3BF026400040CFD_g	TRAES3BF026400040CFD_g	-	3B:423922478-423925547	CK	T	OK	2.3623	5.70425	1.27184	1.74983	0.0068	0.0330219	yes
TRAES3BF026500050CFD_g	TRAES3BF026500050CFD_g	-	3B:467122388-467124984	CK	T	OK	116.49	66.8544	-0.801107	-3.57055	5e-05	0.000579646	yes
TRAES3BF026500060CFD_g	TRAES3BF026500060CFD_g	-	3B:467087364-467093454	CK	T	OK	2.8471	13.0633	2.19795	7.493	5e-05	0.000579646	yes
TRAES3BF026500070CFD_g	TRAES3BF026500070CFD_g	-	3B:467083685-467084588	CK	T	OK	2.64431	6.2361	1.23775	2.35906	0.00035	0.00309634	yes
TRAES3BF026700020CFD_g	TRAES3BF026700020CFD_g	-	3B:217287257-217293813	CK	T	OK	42.6944	32.069	-0.412865	-1.57641	0.0079	0.0370445	yes
TRAES3BF026700050CFD_g	TRAES3BF026700050CFD_g	-	3B:217354123-217354498	CK	T	OK	3.01724	0	#NAME?	#NAME?	5e-05	0.000579646	yes
TRAES3BF026900020CFD_g	TRAES3BF026900020CFD_g	-	3B:296283009-296287678	CK	T	OK	65.1996	38.6221	-0.755436	-3.32101	5e-05	0.000579646	yes
TRAES3BF027200060CFD_g	TRAES3BF027200060CFD_g	-	3B:270339952-270340636	CK	T	OK	5.05754	2.76483	-0.871244	-1.75101	0.009	0.0409478	yes
TRAES3BF027700220CFD_g	TRAES3BF027700220CFD_g	-	3B:564035172-564038527	CK	T	OK	11.7643	7.18644	-0.711071	-2.51206	5e-05	0.000579646	yes
TRAES3BF029000080CFD_g	TRAES3BF029000080CFD_g	-	3B:513131576-513132668	CK	T	OK	40.8872	28.4864	-0.521375	-2.01965	0.00065	0.00514986	yes
TRAES3BF029100020CFD_g	TRAES3BF029100020CFD_g	-	3B:514426996-514431120	CK	T	OK	25.2997	16.2821	-0.635831	-2.61443	5e-05	0.000579646	yes
TRAES3BF029600050CFD_g	TRAES3BF029600050CFD_g	-	3B:254984582-254985512	CK	T	OK	53.8487	23.6272	-1.18847	-4.4184	5e-05	0.000579646	yes
TRAES3BF029700060CFD_g	TRAES3BF029700060CFD_g	-	3B:259194840-259197374	CK	T	OK	430.419	332.66	-0.371694	-1.48012	0.0106	0.0463028	yes
TRAES3BF029700090CFD_g	TRAES3BF029700090CFD_g	-	3B:259267936-259269722	CK	T	OK	27.1453	17.3261	-0.647752	-1.47791	0.0104	0.0456458	yes
TRAES3BF030900010CFD_g	TRAES3BF030900010CFD_g	-	3B:305509793-305520010	CK	T	OK	82.1831	62.2944	-0.39974	-1.64139	0.0047	0.0248564	yes
TRAES3BF031500020CFD_g	TRAES3BF031500020CFD_g	-	3B:258753607-258760751	CK	T	OK	0.309333	0.579782	0.906351	1.56803	0.0115	0.0493241	yes
TRAES3BF031600040CFD_g	TRAES3BF031600040CFD_g	-	3B:252610931-252615861	CK	T	OK	6.23974	4.11823	-0.599461	-1.58507	0.00625	0.0309919	yes
TRAES3BF031600050CFD_g	TRAES3BF031600050CFD_g	-	3B:252876401-252877729	CK	T	OK	0.251568	2.50678	3.31682	4.3908	5e-05	0.000579646	yes
TRAES3BF031900010CFD_g	TRAES3BF031900010CFD_g	-	3B:446544113-446545248	CK	T	OK	2.80233	1.37932	-1.02267	-1.65064	0.00555	0.028271	yes
TRAES3BF031900080CFD_g	TRAES3BF031900080CFD_g	-	3B:446763622-446764099	CK	T	OK	3.02337	1.17872	-1.35893	-1.80497	0.0049	0.0256508	yes
TRAES3BF032200010CFD_g	TRAES3BF032200010CFD_g	-	3B:585614477-585614789	CK	T	OK	297.495	194.397	-0.613855	-2.51298	5e-05	0.000579646	yes
TRAES3BF032200060CFD_g	TRAES3BF032200060CFD_g	-	3B:585242659-585244653	CK	T	OK	5.00978	2.91446	-0.781521	-2.04203	0.0009	0.00670598	yes
TRAES3BF032200080CFD_g	TRAES3BF032200080CFD_g	-	3B:585065390-585065531	CK	T	OK	0	6.46251	inf	#NAME?	0.00835	0.0386292	yes
TRAES3BF032500060CFD_g	TRAES3BF032500060CFD_g	-	3B:19809713-19811054	CK	T	OK	38.6753	27.1691	-0.509447	-2.04048	0.00075	0.00578277	yes
TRAES3BF032700140CFD_g	TRAES3BF032700140CFD_g	-	3B:587296547-587297171	CK	T	OK	5.28726	1.56269	-1.75849	-3.01663	5e-05	0.000579646	yes
TRAES3BF033900100CFD_g	TRAES3BF033900100CFD_g	-	3B:26175812-26182203	CK	T	OK	59.4391	45.4154	-0.388232	-1.72388	0.0026	0.0156756	yes
TRAES3BF034700070CFD_g	TRAES3BF034700070CFD_g	-	3B:556001716-556002037	CK	T	OK	4.29914	8.23217	0.937226	1.74233	0.00645	0.0317255	yes
TRAES3BF034800010CFD_g	TRAES3BF034800010CFD_g	-	3B:557034305-557034626	CK	T	OK	5.45984	10.8561	0.99157	1.74214	0.00485	0.0254514	yes
TRAES3BF034900010CFD_g	TRAES3BF034900010CFD_g	-	3B:310066907-310069728	CK	T	OK	0.395524	1.07886	1.44767	2.07212	0.00155	0.0103861	yes
TRAES3BF035300100CFD_g	TRAES3BF035300100CFD_g	-	3B:1023893-1025838	CK	T	OK	2.71842	1.70572	-0.672389	-1.67659	0.00785	0.036868	yes
TRAES3BF036000020CFD_g	TRAES3BF036000020CFD_g	-	3B:748475509-748475902	CK	T	OK	4.06919	1.38025	-1.55981	-1.87746	0.00415	0.022562	yes
TRAES3BF036000220CFD_g	TRAES3BF036000220CFD_g	-	3B:747439660-747444906	CK	T	OK	4.13408	2.20732	-0.905274	-2.00712	0.0013	0.00902723	yes
TRAES3BF036000280CFD_g	TRAES3BF036000280CFD_g	-	3B:747238103-747239726	CK	T	OK	0.806315	0.13665	-2.56086	-2.86683	0.0023	0.0142339	yes
TRAES3BF036400010CFD_g	TRAES3BF036400010CFD_g	-	3B:97978567-97978930	CK	T	OK	29.0751	19.7045	-0.56126	-1.58149	0.00635	0.0313504	yes
TRAES3BF036800100CFD_g	TRAES3BF036800100CFD_g	-	3B:452828027-452829181	CK	T	OK	3.3616	1.29458	-1.37666	-2.53955	0.00015	0.00151922	yes
TRAES3BF036800120CFD_g	TRAES3BF036800120CFD_g	-	3B:452802186-452803479	CK	T	OK	7.99677	4.40232	-0.861154	-2.27601	5e-05	0.000579646	yes
TRAES3BF037300020CFD_g	TRAES3BF037300020CFD_g	-	3B:563552685-563554164	CK	T	OK	13.7275	9.28569	-0.563991	-1.96033	0.0005	0.00416027	yes
TRAES3BF037300030CFD_g	TRAES3BF037300030CFD_g	-	3B:563564453-563564924	CK	T	OK	4316.32	2509.79	-0.782237	-3.41957	5e-05	0.000579646	yes
TRAES3BF037300040CFD_g	TRAES3BF037300040CFD_g	-	3B:563565470-563565753	CK	T	OK	2666.86	1480.43	-0.849128	-3.43224	5e-05	0.000579646	yes
TRAES3BF037500020CFD_g	TRAES3BF037500020CFD_g	-	3B:726303900-726304497	CK	T	OK	67.8199	27.283	-1.31371	-4.8464	5e-05	0.000579646	yes
TRAES3BF038000030CFD_g	TRAES3BF038000030CFD_g	-	3B:151273495-151274497	CK	T	OK	12.9153	3.72737	-1.79285	-4.9084	5e-05	0.000579646	yes
TRAES3BF038000040CFD_g	TRAES3BF038000040CFD_g	-	3B:151278227-151279211	CK	T	OK	22.0872	14.8483	-0.572914	-2.03126	0.001	0.007307	yes
TRAES3BF039300010CFD_g	TRAES3BF039300010CFD_g	-	3B:730917199-730918132	CK	T	OK	3.69639	1.56666	-1.23842	-2.52089	0.0002	0.00194448	yes
TRAES3BF041000010CFD_g	TRAES3BF041000010CFD_g	-	3B:15688350-15690290	CK	T	OK	14.173	7.51788	-0.914748	-3.0897	5e-05	0.000579646	yes
TRAES3BF041000160CFD_g	TRAES3BF041000160CFD_g	-	3B:16192203-16195157	CK	T	OK	23.6934	16.4012	-0.530682	-2.14405	0.00035	0.00309634	yes
TRAES3BF041100060CFD_g	TRAES3BF041100060CFD_g	-	3B:16620073-16623858	CK	T	OK	8.3257	5.14596	-0.694131	-2.30609	0.0002	0.00194448	yes
TRAES3BF041800030CFD_g	TRAES3BF041800030CFD_g	-	3B:614437244-614437892	CK	T	OK	524.632	375.409	-0.482843	-2.19251	0.0001	0.00107171	yes
TRAES3BF042100090CFD_g	TRAES3BF042100090CFD_g	-	3B:376926613-376928666	CK	T	OK	61.8295	43.6309	-0.502944	-1.70904	0.00305	0.0177338	yes
TRAES3BF042200050CFD_g	TRAES3BF042200050CFD_g	-	3B:393258865-393259321	CK	T	OK	7.54674	15.4999	1.03833	2.44877	0.00015	0.00151922	yes
TRAES3BF042800080CFD_g	TRAES3BF042800080CFD_g	-	3B:712670730-712672552	CK	T	OK	3.89183	0.841	-2.21027	-3.89121	5e-05	0.000579646	yes
TRAES3BF042900030CFD_g	TRAES3BF042900030CFD_g	-	3B:352093731-352095050	CK	T	OK	2.49149	7.26103	1.54317	4.12035	5e-05	0.000579646	yes
TRAES3BF043700170CFD_g	TRAES3BF043700170CFD_g	-	3B:634130178-634132542	CK	T	OK	46.6914	25.1444	-0.892918	-3.89932	5e-05	0.000579646	yes
TRAES3BF044000030CFD_g	TRAES3BF044000030CFD_g	-	3B:640250288-640252179	CK	T	OK	794.378	543.573	-0.547353	-2.58877	5e-05	0.000579646	yes
TRAES3BF044000040CFD_g	TRAES3BF044000040CFD_g	-	3B:640008623-640013410	CK	T	OK	17.6508	13.4804	-0.388871	-1.4373	0.0117	0.0499775	yes
TRAES3BF044400110CFD_g	TRAES3BF044400110CFD_g	-	3B:635603141-635604067	CK	T	OK	9.58478	3.49287	-1.45633	-3.56402	5e-05	0.000579646	yes
TRAES3BF045500260CFD_g	TRAES3BF045500260CFD_g	-	3B:768884513-768886162	CK	T	OK	30.0603	56.1198	0.900649	3.5009	5e-05	0.000579646	yes
TRAES3BF045700010CFD_g	TRAES3BF045700010CFD_g	-	3B:672607309-672614465	CK	T	OK	64.141	50.3423	-0.349476	-1.52461	0.0095	0.0426265	yes
TRAES3BF045900020CFD_g	TRAES3BF045900020CFD_g	-	3B:52041652-52043017	CK	T	OK	2.5776	0.467434	-2.4632	-3.86673	5e-05	0.000579646	yes
TRAES3BF046100060CFD_g	TRAES3BF046100060CFD_g	-	3B:508826469-508826724	CK	T	OK	0	0.677635	inf	#NAME?	0.00895	0.0407675	yes
TRAES3BF046300070CFD_g	TRAES3BF046300070CFD_g	-	3B:507708039-507712653	CK	T	OK	1.86035	3.14049	0.755414	1.93728	0.00175	0.0114492	yes
TRAES3BF046300080CFD_g	TRAES3BF046300080CFD_g	-	3B:507704069-507705772	CK	T	OK	1098.29	835.891	-0.393875	-1.67098	0.00435	0.0234111	yes
TRAES3BF046400010CFD_g	TRAES3BF046400010CFD_g	-	3B:404834907-404836319	CK	T	OK	37.3929	27.0701	-0.466061	-1.91915	0.00135	0.00929832	yes
TRAES3BF046600010CFD_g	TRAES3BF046600010CFD_g	-	3B:416469538-416472284	CK	T	OK	1.73898	0.862827	-1.0111	-1.93348	0.0024	0.0147263	yes
TRAES3BF047400040CFD_g	TRAES3BF047400040CFD_g	-	3B:172002829-172004088	CK	T	OK	3.08415	1.38898	-1.15085	-1.90053	0.0026	0.0156756	yes
TRAES3BF048200130CFD_g	TRAES3BF048200130CFD_g	-	3B:144259515-144260499	CK	T	OK	1.74869	0.776172	-1.17183	-1.78935	0.0054	0.0276648	yes
TRAES3BF048200140CFD_g	TRAES3BF048200140CFD_g	-	3B:144262831-144263836	CK	T	OK	12.308	4.65497	-1.40276	-4.06727	5e-05	0.000579646	yes
TRAES3BF048900020CFD_g	TRAES3BF048900020CFD_g	-	3B:517070599-517074041	CK	T	OK	3.28785	1.89228	-0.797014	-1.93339	0.00125	0.00874459	yes
TRAES3BF048900140CFD_g	TRAES3BF048900140CFD_g	-	3B:516101820-516102348	CK	T	OK	2.38137	0.881476	-1.4338	-1.86642	0.00465	0.0246485	yes
TRAES3BF048900230CFD_g	TRAES3BF048900230CFD_g	-	3B:515361938-515362484	CK	T	OK	6.69863	3.89964	-0.780526	-1.72258	0.0044	0.023628	yes
TRAES3BF049800030CFD_g	TRAES3BF049800030CFD_g	-	3B:183006390-183006996	CK	T	OK	2.18398	0.796656	-1.45493	-1.82326	0.0078	0.0366979	yes
TRAES3BF049800160CFD_g	TRAES3BF049800160CFD_g	-	3B:184317410-184320779	CK	T	OK	25.8452	15.3932	-0.747598	-2.38439	5e-05	0.000579646	yes
TRAES3BF049800170CFD_g	TRAES3BF049800170CFD_g	-	3B:184322009-184325188	CK	T	OK	6.80327	4.68849	-0.537106	-1.55674	0.00695	0.0335957	yes
TRAES3BF050100010CFD_g	TRAES3BF050100010CFD_g	-	3B:391944196-391947570	CK	T	OK	2.74626	1.24923	-1.13643	-3.05537	5e-05	0.000579646	yes
TRAES3BF050800060CFD_g	TRAES3BF050800060CFD_g	-	3B:18118239-18118959	CK	T	OK	4.54236	10.7756	1.24626	3.23254	5e-05	0.000579646	yes
TRAES3BF050800220CFD_g	TRAES3BF050800220CFD_g	-	3B:17639652-17642118	CK	T	OK	7.66422	3.15112	-1.28228	-4.09467	5e-05	0.000579646	yes
TRAES3BF050800240CFD_g	TRAES3BF050800240CFD_g	-	3B:17612093-17612942	CK	T	OK	1.92625	0.502576	-1.93838	-2.51206	0.0007	0.00547111	yes
TRAES3BF050800370CFD_g	TRAES3BF050800370CFD_g	-	3B:17199682-17203520	CK	T	OK	0.876383	0.309916	-1.49969	-2.34815	0.0008	0.006099	yes
TRAES3BF051200110CFD_g	TRAES3BF051200110CFD_g	-	3B:157465453-157466515	CK	T	OK	6.34452	1.73636	-1.86945	-3.91956	5e-05	0.000579646	yes
TRAES3BF051600120CFD_g	TRAES3BF051600120CFD_g	-	3B:185839934-185840651	CK	T	OK	0.890974	3.67399	2.04389	3.15067	0.00025	0.00234281	yes
TRAES3BF052300060CFD_g	TRAES3BF052300060CFD_g	-	3B:736734121-736734640	CK	T	OK	6.99866	1.67381	-2.06394	-3.35476	5e-05	0.000579646	yes
TRAES3BF052300070CFD_g	TRAES3BF052300070CFD_g	-	3B:736730476-736730995	CK	T	OK	5.88185	2.67582	-1.13629	-2.02576	0.00135	0.00929832	yes
TRAES3BF053100120CFD_g	TRAES3BF053100120CFD_g	-	3B:9458642-9464648	CK	T	OK	13.1557	8.79554	-0.580848	-1.89891	0.00125	0.00874459	yes
TRAES3BF053400010CFD_g	TRAES3BF053400010CFD_g	-	3B:366413210-366414407	CK	T	OK	1.81289	0.722279	-1.32767	-1.85603	0.0034	0.0193191	yes
TRAES3BF053500050CFD_g	TRAES3BF053500050CFD_g	-	3B:691492432-691493134	CK	T	OK	18.291	11.952	-0.613887	-1.79893	0.0014	0.00956467	yes
TRAES3BF053500060CFD_g	TRAES3BF053500060CFD_g	-	3B:691497443-691498148	CK	T	OK	11.1575	6.03277	-0.887122	-2.25976	0.0002	0.00194448	yes
TRAES3BF053500100CFD_g	TRAES3BF053500100CFD_g	-	3B:691567733-691571001	CK	T	OK	3.79341	2.14463	-0.822764	-1.67906	0.007	0.033778	yes
TRAES3BF053800030CFD_g	TRAES3BF053800030CFD_g	-	3B:108864839-108872913	CK	T	OK	68.248	49.3938	-0.466456	-2.05804	0.0004	0.00345686	yes
TRAES3BF054700010CFD_g	TRAES3BF054700010CFD_g	-	3B:131867989-131869753	CK	T	OK	6.25593	4.21435	-0.569912	-1.76649	0.00775	0.0365153	yes
TRAES3BF054800020CFD_g	TRAES3BF054800020CFD_g	-	3B:126024440-126025880	CK	T	OK	7.25951	4.05826	-0.839009	-2.52576	5e-05	0.000579646	yes
TRAES3BF054800030CFD_g	TRAES3BF054800030CFD_g	-	3B:126218181-126223572	CK	T	OK	4.82914	3.36097	-0.52289	-1.4701	0.0116	0.0496521	yes
TRAES3BF054800040CFD_g	TRAES3BF054800040CFD_g	-	3B:126225810-126227250	CK	T	OK	2.94959	1.86434	-0.661849	-1.5931	0.0107	0.0466349	yes
TRAES3BF056700040CFD_g	TRAES3BF056700040CFD_g	-	3B:533981759-533985059	CK	T	OK	2.05083	1.25484	-0.708706	-1.66728	0.00665	0.0324794	yes
TRAES3BF056800110CFD_g	TRAES3BF056800110CFD_g	-	3B:45610529-45612041	CK	T	OK	10.6209	7.63523	-0.476169	-1.66004	0.01045	0.0458188	yes
TRAES3BF056900020CFD_g	TRAES3BF056900020CFD_g	-	3B:150668575-150670978	CK	T	OK	4.95019	3.26743	-0.599325	-1.66128	0.0045	0.0240278	yes
TRAES3BF056900080CFD_g	TRAES3BF056900080CFD_g	-	3B:150942120-150945372	CK	T	OK	9.91546	4.93335	-1.00711	-3.8479	5e-05	0.000579646	yes
TRAES3BF057800090CFD_g	TRAES3BF057800090CFD_g	-	3B:572843214-572845820	CK	T	OK	4.95464	1.64576	-1.59003	-2.71958	5e-05	0.000579646	yes
TRAES3BF057900140CFD_g	TRAES3BF057900140CFD_g	-	3B:71245108-71245773	CK	T	OK	29.6407	20.0204	-0.566114	-1.60377	0.00565	0.0286421	yes
TRAES3BF057900180CFD_g	TRAES3BF057900180CFD_g	-	3B:71333430-71334330	CK	T	OK	8.4946	5.35017	-0.66696	-1.75775	0.0027	0.0161268	yes
TRAES3BF058200010CFD_g	TRAES3BF058200010CFD_g	-	3B:69459915-69461354	CK	T	OK	774.079	551.105	-0.490154	-2.29037	0.0001	0.00107171	yes
TRAES3BF058500020CFD_g	TRAES3BF058500020CFD_g	-	3B:435287139-435292326	CK	T	OK	10.367	16.1944	0.643493	2.39749	0.0001	0.00107171	yes
TRAES3BF058700030CFD_g	TRAES3BF058700030CFD_g	-	3B:477849953-477850514	CK	T	OK	25.6046	9.51468	-1.42818	-3.98462	5e-05	0.000579646	yes
TRAES3BF058700130CFD_g	TRAES3BF058700130CFD_g	-	3B:478563931-478564607	CK	T	OK	6.8857	1.76472	-1.96416	-2.58465	0.0003	0.00272878	yes
TRAES3BF058900060CFD_g	TRAES3BF058900060CFD_g	-	3B:430055382-430056870	CK	T	OK	3.91153	6.97061	0.833552	2.53529	5e-05	0.000579646	yes
TRAES3BF059100020CFD_g	TRAES3BF059100020CFD_g	-	3B:480613472-480616069	CK	T	OK	3.39783	1.72455	-0.978392	-2.24394	5e-05	0.000579646	yes
TRAES3BF059200040CFD_g	TRAES3BF059200040CFD_g	-	3B:480427329-480427740	CK	T	OK	95.4068	63.075	-0.597024	-2.17686	5e-05	0.000579646	yes
TRAES3BF059200050CFD_g	TRAES3BF059200050CFD_g	-	3B:480431036-480434605	CK	T	OK	0.646806	1.33526	1.04572	1.67937	0.0072	0.0344959	yes
TRAES3BF059400030CFD_g	TRAES3BF059400030CFD_g	-	3B:581576665-581578729	CK	T	OK	10.5053	7.21214	-0.542623	-1.82106	0.0024	0.0147263	yes
TRAES3BF060000040CFD_g	TRAES3BF060000040CFD_g	-	3B:547204352-547204650	CK	T	OK	27.603	10.9152	-1.33848	-1.93113	0.0007	0.00547111	yes
TRAES3BF060000100CFD_g	TRAES3BF060000100CFD_g	-	3B:547439640-547440487	CK	T	OK	6.04551	3.34974	-0.851816	-1.95048	0.00145	0.00984254	yes
TRAES3BF060500310CFD_g	TRAES3BF060500310CFD_g	-	3B:4694324-4695867	CK	T	OK	323.321	238.563	-0.438595	-1.98925	0.00045	0.00381337	yes
TRAES3BF060500370CFD_g	TRAES3BF060500370CFD_g	-	3B:5190815-5192298	CK	T	OK	203.948	154.881	-0.397044	-1.7414	0.00285	0.0168127	yes
TRAES3BF061100040CFD_g	TRAES3BF061100040CFD_g	-	3B:5928672-5929785	CK	T	OK	14.7262	9.48565	-0.63457	-2.12072	0.0008	0.006099	yes
TRAES3BF061700060CFD_g	TRAES3BF061700060CFD_g	-	3B:734248620-734249396	CK	T	OK	4.95065	10.9909	1.15062	2.93262	5e-05	0.000579646	yes
TRAES3BF063000030CFD_g	TRAES3BF063000030CFD_g	-	3B:251378473-251379869	CK	T	OK	1.75035	3.60448	1.04215	2.15389	0.00275	0.0163521	yes
TRAES3BF063400090CFD_g	TRAES3BF063400090CFD_g	-	3B:432226803-432229875	CK	T	OK	39.4161	23.9952	-0.71604	-2.64821	5e-05	0.000579646	yes
TRAES3BF064500030CFD_g	TRAES3BF064500030CFD_g	-	3B:69304180-69306134	CK	T	OK	67.8312	49.0998	-0.466232	-1.82926	0.0024	0.0147263	yes
TRAES3BF064800030CFD_g	TRAES3BF064800030CFD_g	-	3B:81878890-81879298	CK	T	OK	96.0811	71.0346	-0.435731	-1.7208	0.0043	0.0232069	yes
TRAES3BF065400010CFD_g	TRAES3BF065400010CFD_g	-	3B:773362712-773363687	CK	T	OK	5.94474	3.19889	-0.894043	-2.0445	0.0007	0.00547111	yes
TRAES3BF065400020CFD_g	TRAES3BF065400020CFD_g	-	3B:773329955-773331212	CK	T	OK	17.2823	10.6936	-0.692551	-2.30353	5e-05	0.000579646	yes
TRAES3BF065400180CFD_g	TRAES3BF065400180CFD_g	-	3B:772944025-772944656	CK	T	OK	270.444	161.254	-0.745994	-3.29587	5e-05	0.000579646	yes
TRAES3BF065400210CFD_g	TRAES3BF065400210CFD_g	-	3B:772862121-772864828	CK	T	OK	0.727767	0.289278	-1.33102	-1.59861	0.01115	0.0481583	yes
TRAES3BF065800020CFD_g	TRAES3BF065800020CFD_g	-	3B:613308661-613314535	CK	T	OK	0.683124	1.83716	1.42726	2.98542	5e-05	0.000579646	yes
TRAES3BF066000110CFD_g	TRAES3BF066000110CFD_g	-	3B:771690582-771692062	CK	T	OK	6.23384	3.06872	-1.02249	-2.78395	5e-05	0.000579646	yes
TRAES3BF066100080CFD_g	TRAES3BF066100080CFD_g	-	3B:142508566-142514217	CK	T	OK	9.15028	19.3642	1.08151	4.55971	5e-05	0.000579646	yes
TRAES3BF066100090CFD_g	TRAES3BF066100090CFD_g	-	3B:142587404-142590224	CK	T	OK	8.39385	3.22414	-1.38042	-3.16945	5e-05	0.000579646	yes
TRAES3BF066400010CFD_g	TRAES3BF066400010CFD_g	-	3B:666198846-666202877	CK	T	OK	0.603924	2.47073	2.0325	4.19919	5e-05	0.000579646	yes
TRAES3BF066400020CFD_g	TRAES3BF066400020CFD_g	-	3B:666443683-666448017	CK	T	OK	6.19214	3.2697	-0.921281	-2.7126	5e-05	0.000579646	yes
TRAES3BF066900020CFD_g	TRAES3BF066900020CFD_g	-	3B:499114398-499120252	CK	T	OK	3.24765	1.52079	-1.09458	-2.69918	5e-05	0.000579646	yes
TRAES3BF067800230CFD_g	TRAES3BF067800230CFD_g	-	3B:72516994-72523583	CK	T	OK	4.27198	5.87894	0.460649	1.5202	0.0091	0.0412942	yes
TRAES3BF068400030CFD_g	TRAES3BF068400030CFD_g	-	3B:160965064-160966260	CK	T	OK	0.617606	0	#NAME?	#NAME?	5e-05	0.000579646	yes
TRAES3BF068600070CFD_g	TRAES3BF068600070CFD_g	-	3B:78985936-78993102	CK	T	OK	31.0156	23.2071	-0.418424	-1.61784	0.0058	0.0292457	yes
TRAES3BF068900050CFD_g	TRAES3BF068900050CFD_g	-	3B:667768655-667769618	CK	T	OK	4.33229	1.96013	-1.14418	-2.5584	0.00015	0.00151922	yes
TRAES3BF069100010CFD_g	TRAES3BF069100010CFD_g	-	3B:610356282-610361431	CK	T	OK	0.745349	1.23811	0.732149	1.7489	0.00225	0.013991	yes
TRAES3BF069100060CFD_g	TRAES3BF069100060CFD_g	-	3B:609517340-609518804	CK	T	OK	26.5488	19.2912	-0.460705	-1.7506	0.0028	0.0165816	yes
TRAES3BF069700030CFD_g	TRAES3BF069700030CFD_g	-	3B:550712220-550715234	CK	T	OK	9.77606	6.89207	-0.504317	-1.8865	0.00175	0.0114492	yes
TRAES3BF069700040CFD_g	TRAES3BF069700040CFD_g	-	3B:550579622-550583284	CK	T	OK	1.35946	0.809041	-0.748745	-1.69273	0.00505	0.0262565	yes
TRAES3BF070400020CFD_g	TRAES3BF070400020CFD_g	-	3B:306034768-306035212	CK	T	OK	3.84702	1.65105	-1.22036	-1.72291	0.0065	0.0319216	yes
TRAES3BF070600050CFD_g	TRAES3BF070600050CFD_g	-	3B:77821856-77822802	CK	T	OK	54.7286	39.0003	-0.488808	-1.95256	0.0012	0.00846945	yes
TRAES3BF070600070CFD_g	TRAES3BF070600070CFD_g	-	3B:77875006-77875938	CK	T	OK	12.1692	8.27525	-0.556354	-1.66737	0.00735	0.0350525	yes
TRAES3BF071300040CFD_g	TRAES3BF071300040CFD_g	-	3B:58282812-58285595	CK	T	OK	3.97015	2.53903	-0.644913	-1.65881	0.00685	0.0332265	yes
TRAES3BF072300030CFD_g	TRAES3BF072300030CFD_g	-	3B:701164601-701165516	CK	T	OK	3.84577	1.16916	-1.71779	-3.07401	5e-05	0.000579646	yes
TRAES3BF072300170CFD_g	TRAES3BF072300170CFD_g	-	3B:701624872-701625659	CK	T	OK	0.484069	0.0833945	-2.53719	-1.24403	0.0116	0.0496521	yes
TRAES3BF072400290CFD_g	TRAES3BF072400290CFD_g	-	3B:700742754-700743444	CK	T	OK	2.52715	7.23027	1.51654	3.19939	5e-05	0.000579646	yes
TRAES3BF072500060CFD_g	TRAES3BF072500060CFD_g	-	3B:759112927-759114515	CK	T	OK	0.773977	0.210401	-1.87915	-1.94443	0.006	0.0300259	yes
TRAES3BF072600020CFD_g	TRAES3BF072600020CFD_g	-	3B:725613592-725614732	CK	T	OK	2.02602	0.977604	-1.05133	-1.66489	0.0057	0.0288474	yes
TRAES3BF073300100CFD_g	TRAES3BF073300100CFD_g	-	3B:505320548-505322635	CK	T	OK	1.27222	2.92814	1.20264	2.32997	0.00025	0.00234281	yes
TRAES3BF073600060CFD_g	TRAES3BF073600060CFD_g	-	3B:488691139-488692897	CK	T	OK	2.84372	1.80367	-0.656844	-1.66518	0.0078	0.0366979	yes
TRAES3BF073700180CFD_g	TRAES3BF073700180CFD_g	-	3B:155161294-155167504	CK	T	OK	10.3127	7.44544	-0.469988	-1.65631	0.00435	0.0234111	yes
TRAES3BF073800010CFD_g	TRAES3BF073800010CFD_g	-	3B:485806158-485812458	CK	T	OK	20.4612	14.3836	-0.508467	-1.86475	0.003	0.0175025	yes
TRAES3BF074200060CFD_g	TRAES3BF074200060CFD_g	-	3B:230876185-230878644	CK	T	OK	41.5677	27.6332	-0.589064	-2.37687	0.0001	0.00107171	yes
TRAES3BF074400080CFD_g	TRAES3BF074400080CFD_g	-	3B:454854832-454855021	CK	T	OK	58.5454	12.2073	-2.26181	-3.33261	0.00015	0.00151922	yes
TRAES3BF074500010CFD_g	TRAES3BF074500010CFD_g	-	3B:542366058-542367374	CK	T	OK	9.5383	5.35862	-0.83187	-2.53316	5e-05	0.000579646	yes
TRAES3BF074800010CFD_g	TRAES3BF074800010CFD_g	-	3B:539441588-539443282	CK	T	OK	12.6712	7.09505	-0.836666	-2.17688	0.0005	0.00416027	yes
TRAES3BF075200040CFD_g	TRAES3BF075200040CFD_g	-	3B:553965684-553968411	CK	T	OK	0.718819	1.26329	0.813487	1.81031	0.00325	0.0186467	yes
TRAES3BF075200060CFD_g	TRAES3BF075200060CFD_g	-	3B:554471065-554472374	CK	T	OK	3.47508	1.7538	-0.98656	-1.6178	0.00755	0.0357775	yes
TRAES3BF075800080CFD_g	TRAES3BF075800080CFD_g	-	3B:457957352-457957874	CK	T	OK	10.6278	21.5068	1.01695	2.80264	5e-05	0.000579646	yes
TRAES3BF075800110CFD_g	TRAES3BF075800110CFD_g	-	3B:457709021-457710338	CK	T	OK	40.994	31.351	-0.386903	-1.62174	0.0064	0.0315396	yes
TRAES3BF076000010CFD_g	TRAES3BF076000010CFD_g	-	3B:460015876-460018094	CK	T	OK	1.82312	1.02445	-0.831557	-1.52928	0.0098	0.0436309	yes
TRAES3BF076300030CFD_g	TRAES3BF076300030CFD_g	-	3B:455861009-455861543	CK	T	OK	15.6794	4.91141	-1.67467	-3.73611	5e-05	0.000579646	yes
TRAES3BF076900070CFD_g	TRAES3BF076900070CFD_g	-	3B:484975876-484977971	CK	T	OK	7.2265	3.25136	-1.15225	-2.47035	0.00025	0.00234281	yes
TRAES3BF077000010CFD_g	TRAES3BF077000010CFD_g	-	3B:464253547-464254936	CK	T	OK	0.522617	0.115829	-2.17375	-2.00569	0.00805	0.0375789	yes
TRAES3BF077100010CFD_g	TRAES3BF077100010CFD_g	-	3B:660404557-660407966	CK	T	OK	3.02397	1.42331	-1.08719	-2.0548	0.0007	0.00547111	yes
TRAES3BF077200020CFD_g	TRAES3BF077200020CFD_g	-	3B:670624687-670625005	CK	T	OK	42.0971	25.6419	-0.715216	-1.98211	0.0005	0.00416027	yes
TRAES3BF077300030CFD_g	TRAES3BF077300030CFD_g	-	3B:178913952-178918890	CK	T	OK	4.46297	2.89166	-0.626106	-1.81411	0.003	0.0175025	yes
TRAES3BF077300080CFD_g	TRAES3BF077300080CFD_g	-	3B:178342070-178345773	CK	T	OK	68.9147	49.4294	-0.479441	-1.71058	0.00305	0.0177338	yes
TRAES3BF077700040CFD_g	TRAES3BF077700040CFD_g	-	3B:451054105-451055256	CK	T	OK	52.2165	37.647	-0.471972	-1.92698	0.0015	0.0101129	yes
TRAES3BF078000040CFD_g	TRAES3BF078000040CFD_g	-	3B:648927404-648929713	CK	T	OK	103.005	73.1606	-0.49358	-2.14517	0.0002	0.00194448	yes
TRAES3BF078300020CFD_g	TRAES3BF078300020CFD_g	-	3B:673576735-673579410	CK	T	OK	91.8647	67.2324	-0.450354	-1.73146	0.0029	0.0170444	yes
TRAES3BF080100120CFD_g	TRAES3BF080100120CFD_g	-	3B:621264322-621287891	CK	T	OK	7.02301	3.7921	-0.889092	-3.24456	5e-05	0.000579646	yes
TRAES3BF081300060CFD_g	TRAES3BF081300060CFD_g	-	3B:204217365-204219651	CK	T	OK	1.22165	3.02831	1.30968	2.65511	0.0002	0.00194448	yes
TRAES3BF081800010CFD_g	TRAES3BF081800010CFD_g	-	v443_0818:29209-30505	CK	T	OK	0.986421	0.192613	-2.3565	-2.5958	0.00135	0.00929832	yes
TRAES3BF082100010CFD_g	TRAES3BF082100010CFD_g	-	3B:536545587-536546781	CK	T	OK	4.33658	2.0866	-1.05541	-2.39716	0.0001	0.00107171	yes
TRAES3BF082100020CFD_g	TRAES3BF082100020CFD_g	-	3B:536496770-536497984	CK	T	OK	35.3597	19.6466	-0.847822	-3.27798	5e-05	0.000579646	yes
TRAES3BF082300030CFD_g	TRAES3BF082300030CFD_g	-	3B:115167895-115170124	CK	T	OK	0.480321	1.13242	1.23734	1.6641	0.0108	0.0469702	yes
TRAES3BF082600160CFD_g	TRAES3BF082600160CFD_g	-	3B:756898485-756902266	CK	T	OK	13.0806	22.2201	0.764435	2.526	5e-05	0.000579646	yes
TRAES3BF082800240CFD_g	TRAES3BF082800240CFD_g	-	3B:760592962-760595216	CK	T	OK	1.18932	2.20858	0.892982	1.59129	0.00745	0.0354162	yes
TRAES3BF083100020CFD_g	TRAES3BF083100020CFD_g	-	3B:364754437-364761293	CK	T	OK	2.35809	0.591733	-1.9946	-5.09016	5e-05	0.000579646	yes
TRAES3BF085700020CFD_g	TRAES3BF085700020CFD_g	-	3B:101350585-101353103	CK	T	OK	22.7744	13.3292	-0.772822	-2.62891	5e-05	0.000579646	yes
TRAES3BF086500030CFD_g	TRAES3BF086500030CFD_g	-	3B:545797618-545802317	CK	T	OK	4.17977	2.24206	-0.898597	-2.28917	0.0001	0.00107171	yes
TRAES3BF086500120CFD_g	TRAES3BF086500120CFD_g	-	3B:546468466-546472837	CK	T	OK	4.5232	2.3164	-0.96546	-2.67736	5e-05	0.000579646	yes
TRAES3BF086800070CFD_g	TRAES3BF086800070CFD_g	-	3B:562098314-562100376	CK	T	OK	0.761553	0.188327	-2.01571	-2.17751	0.00365	0.0204092	yes
TRAES3BF087600010CFD_g	TRAES3BF087600010CFD_g	-	3B:426583942-426587424	CK	T	OK	7.6574	5.59039	-0.453905	-1.50047	0.00995	0.0441353	yes
TRAES3BF087600020CFD_g	TRAES3BF087600020CFD_g	-	3B:426588797-426598951	CK	T	OK	1.29829	0.796964	-0.704029	-1.56685	0.00755	0.0357775	yes
TRAES3BF088300010CFD_g	TRAES3BF088300010CFD_g	-	3B:47151977-47152325	CK	T	OK	0.854543	0	#NAME?	#NAME?	0.0001	0.00107171	yes
TRAES3BF089000030CFD_g	TRAES3BF089000030CFD_g	-	3B:736500139-736501303	CK	T	OK	5.24186	8.28693	0.660758	1.65088	0.0054	0.0276648	yes
TRAES3BF089000070CFD_g	TRAES3BF089000070CFD_g	-	3B:736450601-736451704	CK	T	OK	0.150058	2.33017	3.95684	3.08678	0.00965	0.0431284	yes
TRAES3BF089000150CFD_g	TRAES3BF089000150CFD_g	-	3B:736048019-736048592	CK	T	OK	6.52522	3.46963	-0.911245	-1.922	0.0022	0.0137472	yes
TRAES3BF089200040CFD_g	TRAES3BF089200040CFD_g	-	3B:149970409-149974159	CK	T	OK	50.0165	35.4907	-0.494963	-2.02963	0.00055	0.00450142	yes
TRAES3BF089200050CFD_g	TRAES3BF089200050CFD_g	-	3B:150137461-150138619	CK	T	OK	0.794516	0.224424	-1.82385	-1.75808	0.01135	0.0488308	yes
TRAES3BF090100080CFD_g	TRAES3BF090100080CFD_g	-	3B:607466396-607468936	CK	T	OK	0.688783	0.176683	-1.96289	-2.03781	0.00265	0.0158968	yes
TRAES3BF091100230CFD_g	TRAES3BF091100230CFD_g	-	3B:678223510-678224626	CK	T	OK	299.084	212.734	-0.491496	-2.04549	0.0003	0.00272878	yes
TRAES3BF091100240CFD_g	TRAES3BF091100240CFD_g	-	3B:678465668-678468214	CK	T	OK	63.3386	45.4209	-0.479729	-1.5747	0.0058	0.0292457	yes
TRAES3BF091200050CFD_g	TRAES3BF091200050CFD_g	-	3B:92625597-92627465	CK	T	OK	10.7867	6.14992	-0.810619	-2.29899	0.0001	0.00107171	yes
TRAES3BF091400310CFD_g	TRAES3BF091400310CFD_g	-	3B:28859423-28859999	CK	T	OK	13.8522	7.61129	-0.863901	-2.26215	0.0001	0.00107171	yes
TRAES3BF091400320CFD_g	TRAES3BF091400320CFD_g	-	3B:28702949-28703528	CK	T	OK	26.7932	19.4015	-0.465698	-1.51706	0.01055	0.0461496	yes
TRAES3BF091800050CFD_g	TRAES3BF091800050CFD_g	-	3B:599794665-599796598	CK	T	OK	6.34635	3.56286	-0.832892	-1.60504	0.00675	0.0328445	yes
TRAES3BF091800080CFD_g	TRAES3BF091800080CFD_g	-	3B:600181567-600185351	CK	T	OK	1.75596	0.891205	-0.978432	-1.88136	0.00215	0.0134996	yes
TRAES3BF091900060CFD_g	TRAES3BF091900060CFD_g	-	v443_0919:405291-406011	CK	T	OK	31.1856	17.8714	-0.803229	-2.45129	5e-05	0.000579646	yes
TRAES3BF092200020CFD_g	TRAES3BF092200020CFD_g	-	3B:122008076-122009390	CK	T	OK	5.76896	1.89895	-1.60311	-3.85189	5e-05	0.000579646	yes
TRAES3BF092300020CFD_g	TRAES3BF092300020CFD_g	-	3B:608402731-608403569	CK	T	OK	3.04075	0.453552	-2.74509	-2.74385	0.0011	0.00789601	yes
TRAES3BF092300040CFD_g	TRAES3BF092300040CFD_g	-	3B:608541391-608542213	CK	T	OK	10.5914	3.86783	-1.45329	-3.05853	5e-05	0.000579646	yes
TRAES3BF093000020CFD_g	TRAES3BF093000020CFD_g	-	3B:325761688-325762873	CK	T	OK	343.297	245.338	-0.484688	-2.27691	0.00015	0.00151922	yes
TRAES3BF093200030CFD_g	TRAES3BF093200030CFD_g	-	3B:3859919-3862186	CK	T	OK	2.86192	1.79418	-0.673655	-1.75715	0.00395	0.0217045	yes
TRAES3BF093300030CFD_g	TRAES3BF093300030CFD_g	-	3B:510139406-510141775	CK	T	OK	108.793	82.9095	-0.39198	-1.72641	0.00395	0.0217045	yes
TRAES3BF093600080CFD_g	TRAES3BF093600080CFD_g	-	3B:438245764-438250026	CK	T	OK	11.3623	7.91376	-0.521823	-1.85357	0.00185	0.0119569	yes
TRAES3BF093600150CFD_g	TRAES3BF093600150CFD_g	-	3B:439063899-439071426	CK	T	OK	6.20212	2.28089	-1.44316	-3.85426	5e-05	0.000579646	yes
TRAES3BF093900040CFD_g	TRAES3BF093900040CFD_g	-	3B:591809624-591813405	CK	T	OK	7.35792	4.48538	-0.714069	-1.70095	0.0039	0.0215008	yes
TRAES3BF094400050CFD_g	TRAES3BF094400050CFD_g	-	3B:573449793-573450959	CK	T	OK	6.84966	15.9161	1.21638	3.56777	5e-05	0.000579646	yes
TRAES3BF096800020CFD_g	TRAES3BF096800020CFD_g	-	3B:103083815-103086265	CK	T	OK	4.30164	2.82663	-0.605805	-1.87541	0.0022	0.0137472	yes
TRAES3BF096800040CFD_g	TRAES3BF096800040CFD_g	-	3B:103228564-103229257	CK	T	OK	22.5138	13.8317	-0.702835	-1.91635	0.0012	0.00846945	yes
TRAES3BF096800120CFD_g	TRAES3BF096800120CFD_g	-	3B:103894947-103896534	CK	T	OK	8.26158	1.53258	-2.43045	-6.41059	5e-05	0.000579646	yes
TRAES3BF096900160CFD_g	TRAES3BF096900160CFD_g	-	3B:105139865-105143096	CK	T	OK	1.61384	1.07146	-0.590924	-1.52264	0.0092	0.0416464	yes
TRAES3BF098200010CFD_g	TRAES3BF098200010CFD_g	-	3B:48906037-48907093	CK	T	OK	2.51835	0.622153	-2.01714	-3.14061	5e-05	0.000579646	yes
TRAES3BF098400070CFD_g	TRAES3BF098400070CFD_g	-	3B:638281615-638284222	CK	T	OK	36.4479	23.2667	-0.647571	-2.38524	0.00015	0.00151922	yes
TRAES3BF098600030CFD_g	TRAES3BF098600030CFD_g	-	3B:172359219-172360938	CK	T	OK	7.7135	4.481	-0.783566	-2.44004	5e-05	0.000579646	yes
TRAES3BF098800120CFD_g	TRAES3BF098800120CFD_g	-	3B:644415685-644416174	CK	T	OK	34.5785	21.112	-0.711808	-2.19518	0.00015	0.00151922	yes
TRAES3BF099300010CFD_g	TRAES3BF099300010CFD_g	-	3B:102855918-102857989	CK	T	OK	4.93886	11.8682	1.26485	3.97942	5e-05	0.000579646	yes
TRAES3BF099700040CFD_g	TRAES3BF099700040CFD_g	-	3B:2366319-2367677	CK	T	OK	26.5915	18.0732	-0.557116	-2.1931	0.0008	0.006099	yes
TRAES3BF099800060CFD_g	TRAES3BF099800060CFD_g	-	3B:119324959-119325127	CK	T	OK	214.858	102.709	-1.06483	-2.66017	5e-05	0.000579646	yes
TRAES3BF099900140CFD_g	TRAES3BF099900140CFD_g	-	3B:119051754-119052192	CK	T	OK	8.67198	5.06834	-0.774849	-1.59436	0.00795	0.0372336	yes
TRAES3BF100100070CFD_g	TRAES3BF100100070CFD_g	-	3B:107268676-107269702	CK	T	OK	3.30041	1.86199	-0.825799	-1.56729	0.01065	0.0464649	yes
TRAES3BF100600080CFD_g	TRAES3BF100600080CFD_g	-	3B:213426319-213429604	CK	T	OK	6.17669	4.63593	-0.413976	-1.49114	0.00975	0.0434676	yes
TRAES3BF102700070CFD_g	TRAES3BF102700070CFD_g	-	3B:242712469-242713934	CK	T	OK	5.69189	9.10274	0.677393	1.77486	0.002	0.012747	yes
TRAES3BF102700110CFD_g	TRAES3BF102700110CFD_g	-	3B:242912666-242917443	CK	T	OK	4.26323	6.36219	0.577575	1.61474	0.0065	0.0319216	yes
TRAES3BF102700120CFD_g	TRAES3BF102700120CFD_g	-	3B:242967275-242970724	CK	T	OK	132.655	98.7021	-0.426531	-1.88545	0.0015	0.0101129	yes
TRAES3BF103100010CFD_g	TRAES3BF103100010CFD_g	-	3B:734602819-734603392	CK	T	OK	13.7768	7.12276	-0.951732	-2.51426	5e-05	0.000579646	yes
TRAES3BF103500030CFD_g	TRAES3BF103500030CFD_g	-	3B:623494586-623495507	CK	T	OK	12.6534	5.54239	-1.19094	-3.30473	5e-05	0.000579646	yes
TRAES3BF104600010CFD_g	TRAES3BF104600010CFD_g	-	3B:604939660-604940886	CK	T	OK	26.9245	13.2249	-1.02566	-2.91501	5e-05	0.000579646	yes
TRAES3BF104600020CFD_g	TRAES3BF104600020CFD_g	-	3B:604942333-604947756	CK	T	OK	12.5609	8.47348	-0.567912	-1.63762	0.00505	0.0262565	yes
TRAES3BF104900090CFD_g	TRAES3BF104900090CFD_g	-	3B:97309941-97312647	CK	T	OK	3.42975	1.89976	-0.852285	-1.90294	0.0017	0.0111936	yes
TRAES3BF105300050CFD_g	TRAES3BF105300050CFD_g	-	3B:54092755-54094327	CK	T	OK	1.00471	0.351604	-1.51476	-2.16964	0.0012	0.00846945	yes
TRAES3BF106000020CFD_g	TRAES3BF106000020CFD_g	-	3B:773537665-773542133	CK	T	OK	2.64498	1.12004	-1.2397	-1.61803	0.0061	0.0304155	yes
TRAES3BF106400020CFD_g	TRAES3BF106400020CFD_g	-	v443_1064:18984-21063	CK	T	OK	1.76558	3.19094	0.853841	1.93294	0.0019	0.0122253	yes
TRAES3BF107100010CFD_g	TRAES3BF107100010CFD_g	-	3B:385068483-385071855	CK	T	OK	1.36855	2.22343	0.700139	1.6459	0.0053	0.0272526	yes
TRAES3BF107400010CFD_g	TRAES3BF107400010CFD_g	-	3B:640776009-640778775	CK	T	OK	250.117	173.772	-0.525411	-2.47982	5e-05	0.000579646	yes
TRAES3BF107900020CFD_g	TRAES3BF107900020CFD_g	-	3B:239569712-239571791	CK	T	OK	2.03363	3.86026	0.924638	2.1869	0.00055	0.00450142	yes
TRAES3BF108200030CFD_g	TRAES3BF108200030CFD_g	-	3B:407146770-407153050	CK	T	OK	5.64029	3.41396	-0.724323	-2.18897	0.0003	0.00272878	yes
TRAES3BF108500010CFD_g	TRAES3BF108500010CFD_g	-	v443_1085:68040-69096	CK	T	OK	2.25664	0.582463	-1.95394	-2.97412	0.00015	0.00151922	yes
TRAES3BF108800070CFD_g	TRAES3BF108800070CFD_g	-	3B:54564463-54568364	CK	T	OK	24.7004	19.07	-0.373225	-1.57763	0.0061	0.0304155	yes
TRAES3BF110000010CFD_g	TRAES3BF110000010CFD_g	-	3B:637125267-637130551	CK	T	OK	29.189	17.398	-0.7465	-2.72371	5e-05	0.000579646	yes
TRAES3BF110400020CFD_g	TRAES3BF110400020CFD_g	-	3B:715430794-715431847	CK	T	OK	7.68014	5.34981	-0.521644	-1.49667	0.0104	0.0456458	yes
TRAES3BF111500010CFD_g	TRAES3BF111500010CFD_g	-	v443_1115:24498-25724	CK	T	OK	24.0197	11.8146	-1.02365	-2.79969	5e-05	0.000579646	yes
TRAES3BF111600190CFD_g	TRAES3BF111600190CFD_g	-	3B:128228249-128232950	CK	T	OK	1.63821	0.343805	-2.25246	-2.08508	0.00615	0.0306004	yes
TRAES3BF111700080CFD_g	TRAES3BF111700080CFD_g	-	3B:462104081-462106633	CK	T	OK	3.57415	6.1616	0.785705	2.11299	0.00035	0.00309634	yes
TRAES3BF112400020CFD_g	TRAES3BF112400020CFD_g	-	3B:594111876-594112095	CK	T	OK	0	4.52383	inf	#NAME?	5e-05	0.000579646	yes
TRAES3BF113600020CFD_g	TRAES3BF113600020CFD_g	-	3B:418188509-418188902	CK	T	OK	27.1514	12.3165	-1.14043	-3.0514	5e-05	0.000579646	yes
TRAES3BF113600030CFD_g	TRAES3BF113600030CFD_g	-	3B:418249105-418259177	CK	T	OK	13.4819	9.85385	-0.452262	-1.617	0.0055	0.0280683	yes
TRAES3BF114000090CFD_g	TRAES3BF114000090CFD_g	-	3B:208150489-208151886	CK	T	OK	66.5631	22.9034	-1.53916	-5.74747	5e-05	0.000579646	yes
TRAES3BF114300110CFD_g	TRAES3BF114300110CFD_g	-	3B:652231719-652232016	CK	T	OK	16.6318	7.26864	-1.19419	-2.2178	0.00025	0.00234281	yes
TRAES3BF115600010CFD_g	TRAES3BF115600010CFD_g	-	3B:86682191-86682764	CK	T	OK	23.372	14.8861	-0.65082	-1.93406	0.00175	0.0114492	yes
TRAES3BF115600050CFD_g	TRAES3BF115600050CFD_g	-	3B:86943466-86943766	CK	T	OK	19.7229	10.2368	-0.94611	-1.95201	0.00095	0.00700703	yes
TRAES3BF115600060CFD_g	TRAES3BF115600060CFD_g	-	3B:86949675-86950212	CK	T	OK	2870.94	1977.68	-0.537711	-2.37404	5e-05	0.000579646	yes
TRAES3BF115600170CFD_g	TRAES3BF115600170CFD_g	-	3B:87050990-87051530	CK	T	OK	8.34345	5.01607	-0.734086	-1.50503	0.0097	0.0433027	yes
TRAES3BF115600230CFD_g	TRAES3BF115600230CFD_g	-	3B:87094268-87094841	CK	T	OK	15.4142	10.4334	-0.563048	-1.47381	0.0117	0.0499775	yes
TRAES3BF115600240CFD_g	TRAES3BF115600240CFD_g	-	3B:87098173-87099604	CK	T	OK	14.7001	10.7844	-0.446887	-1.58987	0.00665	0.0324794	yes
TRAES3BF116200010CFD_g	TRAES3BF116200010CFD_g	-	3B:262668930-262669218	CK	T	OK	0.671319	0	#NAME?	#NAME?	0.0031	0.0179642	yes
TRAES3BF116200270CFD_g	TRAES3BF116200270CFD_g	-	3B:262056064-262058045	CK	T	OK	3.38147	0.846148	-1.99867	-3.27092	5e-05	0.000579646	yes
TRAES3BF116200290CFD_g	TRAES3BF116200290CFD_g	-	3B:261995673-261997182	CK	T	OK	10.0598	1.57132	-2.67855	-5.61664	5e-05	0.000579646	yes
TRAES3BF116800060CFD_g	TRAES3BF116800060CFD_g	-	3B:668784491-668786027	CK	T	OK	0.819914	0.409281	-1.00238	-1.46961	0.01165	0.0498168	yes
TRAES3BF117100120CFD_g	TRAES3BF117100120CFD_g	-	3B:176017832-176019365	CK	T	OK	4.9369	3.10145	-0.670666	-1.84762	0.0019	0.0122253	yes
TRAES3BF117100140CFD_g	TRAES3BF117100140CFD_g	-	3B:176404060-176404372	CK	T	OK	204.423	129.552	-0.658025	-2.51451	5e-05	0.000579646	yes
TRAES3BF117200060CFD_g	TRAES3BF117200060CFD_g	-	3B:551885089-551885906	CK	T	OK	7.77745	4.5687	-0.767514	-1.92875	0.00175	0.0114492	yes
TRAES3BF117500060CFD_g	TRAES3BF117500060CFD_g	-	3B:596797968-596798229	CK	T	OK	96.947	49.5802	-0.967431	-3.00656	5e-05	0.000579646	yes
TRAES3BF117500090CFD_g	TRAES3BF117500090CFD_g	-	3B:597066269-597066867	CK	T	OK	279.489	217.782	-0.359907	-1.5413	0.00815	0.0379383	yes
TRAES3BF118300060CFD_g	TRAES3BF118300060CFD_g	-	3B:382510727-382512174	CK	T	OK	14.951	10.224	-0.548274	-1.54773	0.00855	0.0393494	yes
TRAES3BF128500020CFD_g	TRAES3BF128500020CFD_g	-	3B:494332513-494336707	CK	T	OK	3.98124	2.35688	-0.756343	-2.18893	0.0003	0.00272878	yes
TRAES3BF128500030CFD_g	TRAES3BF128500030CFD_g	-	3B:494344371-494347812	CK	T	OK	3.48502	1.96851	-0.824061	-1.93501	0.0021	0.0132443	yes
TRAES3BF128500120CFD_g	TRAES3BF128500120CFD_g	-	3B:495826685-495830023	CK	T	OK	15.9826	10.0363	-0.671274	-2.12571	0.00025	0.00234281	yes
TRAES3BF128500150CFD_g	TRAES3BF128500150CFD_g	-	3B:495846659-495851243	CK	T	OK	23.9424	15.4695	-0.63014	-2.38096	5e-05	0.000579646	yes
TRAES3BF128700030CFD_g	TRAES3BF128700030CFD_g	-	3B:493606733-493608918	CK	T	OK	4.49777	2.50211	-0.846063	-2.06262	0.00035	0.00309634	yes
TRAES3BF133600020CFD_g	TRAES3BF133600020CFD_g	-	3B:448322185-448323730	CK	T	OK	2.58077	0.134374	-4.26347	-4.27585	0.0001	0.00107171	yes
TRAES3BF135900050CFD_g	TRAES3BF135900050CFD_g	-	3B:641910107-641916958	CK	T	OK	1.22603	0.629497	-0.961721	-1.90694	0.00145	0.00984254	yes
TRAES3BF136000050CFD_g	TRAES3BF136000050CFD_g	-	3B:526107454-526108189	CK	T	OK	31.2089	19.2507	-0.697045	-2.32562	0.00015	0.00151922	yes
TRAES3BF136200010CFD_g	TRAES3BF136200010CFD_g	-	3B:692929345-692931205	CK	T	OK	48.8717	34.3753	-0.507626	-1.89574	0.00175	0.0114492	yes
TRAES3BF136200030CFD_g	TRAES3BF136200030CFD_g	-	3B:693364106-693366005	CK	T	OK	368.932	248.803	-0.568351	-2.66628	5e-05	0.000579646	yes
TRAES3BF140800020CFD_g	TRAES3BF140800020CFD_g	-	v443_1408:106808-108287	CK	T	OK	7.13885	2.61359	-1.44966	-3.80254	5e-05	0.000579646	yes
TRAES3BF144700100CFD_g	TRAES3BF144700100CFD_g	-	3B:760173291-760174554	CK	T	OK	4.85064	3.05614	-0.666462	-1.88137	0.0014	0.00956467	yes
TRAES3BF146000040CFD_g	TRAES3BF146000040CFD_g	-	3B:689442026-689442605	CK	T	OK	7.60894	3.64304	-1.06255	-2.2182	0.0003	0.00272878	yes
TRAES3BF151500010CFD_g	TRAES3BF151500010CFD_g	-	3B:717564949-717565099	CK	T	OK	729.076	336.533	-1.11532	-3.38016	5e-05	0.000579646	yes
TRAES3BF153400060CFD_g	TRAES3BF153400060CFD_g	-	3B:769379439-769398173	CK	T	OK	15.1774	11.2676	-0.429749	-1.81574	0.0022	0.0137472	yes
TRAES3BF154600070CFD_g	TRAES3BF154600070CFD_g	-	3B:151757402-151758600	CK	T	OK	2.74381	7.67822	1.48459	3.43375	5e-05	0.000579646	yes
TRAES3BF154700110CFD_g	TRAES3BF154700110CFD_g	-	v443_1547:644898-646434	CK	T	OK	1.61821	0.805317	-1.00677	-1.90035	0.0027	0.0161268	yes
TRAES3BF156500010CFD_g	TRAES3BF156500010CFD_g	-	3B:159158230-159159798	CK	T	OK	4.9724	2.80711	-0.824858	-1.95346	0.0011	0.00789601	yes
TRAES3BF159100010CFD_g	TRAES3BF159100010CFD_g	-	3B:391615817-391617662	CK	T	OK	66.8623	136.011	1.02445	4.23474	5e-05	0.000579646	yes
TRAES3BF160500030CFD_g	TRAES3BF160500030CFD_g	-	v443_1605:106549-112534	CK	T	OK	0.284376	1.17512	2.04693	3.50852	5e-05	0.000579646	yes
TRAES3BF161700020CFD_g	TRAES3BF161700020CFD_g	-	v443_1617:36464-39970	CK	T	OK	6.16951	4.26196	-0.53364	-1.50002	0.0106	0.0463028	yes
TRAES3BF163900010CFD_g	TRAES3BF163900010CFD_g	-	3B:752446687-752449873	CK	T	OK	13.7653	9.82055	-0.487159	-1.85524	0.0024	0.0147263	yes
TRAES3BF168400010CFD_g	TRAES3BF168400010CFD_g	-	3B:25505277-25505940	CK	T	OK	16.2954	27.2521	0.741909	2.33964	0.00055	0.00450142	yes
TRAES3BF168400030CFD_g	TRAES3BF168400030CFD_g	-	3B:25495505-25497509	CK	T	OK	137.736	178.918	0.377391	1.62282	0.0052	0.0268549	yes
TRAES3BF168400200CFD_g	TRAES3BF168400200CFD_g	-	3B:25090010-25090735	CK	T	OK	0.525164	0	#NAME?	#NAME?	5e-05	0.000579646	yes
TRAES3BF168400240CFD_g	TRAES3BF168400240CFD_g	-	3B:24951955-24952351	CK	T	OK	77.5631	117.269	0.596378	2.07366	0.0004	0.00345686	yes
TRAES3BF168400280CFD_g	TRAES3BF168400280CFD_g	-	3B:24859393-24860334	CK	T	OK	3.97524	9.96638	1.32603	3.45048	5e-05	0.000579646	yes
TRAES3BF168600070CFD_g	TRAES3BF168600070CFD_g	-	3B:27136473-27138313	CK	T	OK	1.52086	0.557792	-1.44709	-1.75311	0.0086	0.0395238	yes
TRAES3BF168600080CFD_g	TRAES3BF168600080CFD_g	-	3B:27139846-27141193	CK	T	OK	20.5859	15.4788	-0.411365	-1.54809	0.0104	0.0456458	yes
TRAES3BF169000030CFD_g	TRAES3BF169000030CFD_g	-	3B:694282203-694284383	CK	T	OK	42.0289	31.0992	-0.4345	-1.78651	0.00255	0.0154522	yes
TRAES3BF169000110CFD_g	TRAES3BF169000110CFD_g	-	3B:694347441-694349756	CK	T	OK	38.9584	21.4534	-0.860732	-3.32191	5e-05	0.000579646	yes
TRAES3BF169000120CFD_g	TRAES3BF169000120CFD_g	-	3B:694451234-694452671	CK	T	OK	1.05334	0.44555	-1.24131	-1.82643	0.0044	0.023628	yes
TRAES3BF169900020CFD_g	TRAES3BF169900020CFD_g	-	3B:24030207-24031629	CK	T	OK	11.4159	4.4373	-1.36329	-3.82167	5e-05	0.000579646	yes
TRAES3BF171500030CFD_g	TRAES3BF171500030CFD_g	-	3B:354607-356108	CK	T	OK	3.15479	1.05141	-1.58522	-2.38064	0.00055	0.00450142	yes
TRAES3BF171700170CFD_g	TRAES3BF171700170CFD_g	-	3B:23219509-23220915	CK	T	OK	19.322	14.1268	-0.451805	-1.69281	0.00655	0.0321106	yes
TRAES3BF174600020CFD_g	TRAES3BF174600020CFD_g	-	3B:64715864-64716932	CK	T	OK	1.35018	3.12909	1.21259	2.33369	0.0001	0.00107171	yes
TRAES3BF174900010CFD_g	TRAES3BF174900010CFD_g	-	3B:64797559-64798837	CK	T	OK	1.29881	0.397645	-1.70764	-2.37596	0.00045	0.00381337	yes
TRAES3BF175100010CFD_g	TRAES3BF175100010CFD_g	-	3B:79064424-79066858	CK	T	OK	5.45084	8.33351	0.612447	1.8672	0.0028	0.0165816	yes
TRAES3BF175100090CFD_g	TRAES3BF175100090CFD_g	-	3B:79409472-79412073	CK	T	OK	95.9046	68.6365	-0.482624	-2.0764	0.0002	0.00194448	yes
TRAES3BF177400030CFD_g	TRAES3BF177400030CFD_g	-	3B:424839468-424839975	CK	T	OK	10.8645	4.9392	-1.13727	-2.44821	5e-05	0.000579646	yes
TRAES3BF177500100CFD_g	TRAES3BF177500100CFD_g	-	3B:380468439-380472441	CK	T	OK	3.36591	2.1764	-0.629049	-1.7553	0.00365	0.0204092	yes
TRAES3BF179600010CFD_g	TRAES3BF179600010CFD_g	-	3B:365385704-365388696	CK	T	OK	11.5531	7.23521	-0.675178	-2.24471	0.00015	0.00151922	yes
TRAES3BF180700010CFD_g	TRAES3BF180700010CFD_g	-	3B:413079965-413081540	CK	T	OK	4.61088	1.1317	-2.02655	-3.85122	5e-05	0.000579646	yes
TRAES3BF182000030CFD_g	TRAES3BF182000030CFD_g	-	3B:450301407-450303081	CK	T	OK	43.443	32.8938	-0.401309	-1.8269	0.00505	0.0262565	yes
TRAES3BF190500010CFD_g	TRAES3BF190500010CFD_g	-	v443_1905:22842-23670	CK	T	OK	49.5	26.5254	-0.900054	-3.37534	5e-05	0.000579646	yes
TRAES3BF234900010CFD_g	TRAES3BF234900010CFD_g	-	v443_2349:34307-38853	CK	T	OK	31.762	18.9871	-0.742287	-2.89703	5e-05	0.000579646	yes
TRAES3BF234900020CFD_g	TRAES3BF234900020CFD_g	-	v443_2349:38953-39271	CK	T	OK	31.5872	20.7184	-0.608424	-1.61745	0.0067	0.0326664	yes
TRAES3BF245700010CFD_g	TRAES3BF245700010CFD_g	-	v443_2457:6070-8364	CK	T	OK	0.960492	10.8876	3.50277	6.96768	5e-05	0.000579646	yes
TRAES3BF264800010CFD_g	TRAES3BF264800010CFD_g	-	3B:536585701-536587285	CK	T	OK	3.99592	1.65064	-1.2755	-3.12919	5e-05	0.000579646	yes
TRAES3BF266400050CFD_g	TRAES3BF266400050CFD_g	-	3B:770135572-770137204	CK	T	OK	29.5206	19.1005	-0.628114	-1.66583	0.0044	0.023628	yes
TRAES3BF268900100CFD_g	TRAES3BF268900100CFD_g	-	3B:746097971-746099973	CK	T	OK	18.42	29.6914	0.688772	2.73881	5e-05	0.000579646	yes
TRAES3BF270400010CFD_g	TRAES3BF270400010CFD_g	-	3B:622494193-622499042	CK	T	OK	1.8635	0.568413	-1.713	-2.76482	0.0002	0.00194448	yes
TRAES3BF271100040CFD_g	TRAES3BF271100040CFD_g	-	3B:150555499-150557962	CK	T	OK	6.66098	19.9222	1.58057	5.21675	5e-05	0.000579646	yes
TRAES3BF272100030CFD_g	TRAES3BF272100030CFD_g	-	3B:734867491-734868686	CK	T	OK	3.51814	1.47002	-1.25898	-2.38127	0.00035	0.00309634	yes
TRAES3BF273100010CFD_g	TRAES3BF273100010CFD_g	-	3B:723969786-723973992	CK	T	OK	6.78511	4.20165	-0.691417	-2.02589	0.00065	0.00514986	yes
TRAES3BF273400020CFD_g	TRAES3BF273400020CFD_g	-	v443_2734:46277-46493	CK	T	OK	12.917	28.7655	1.15507	1.90742	0.00255	0.0154522	yes
TRAES3BF276100080CFD_g	TRAES3BF276100080CFD_g	-	3B:113820082-113820373	CK	T	OK	3.82911	9.2014	1.26485	1.82483	0.0045	0.0240278	yes
TRAES3BF276100090CFD_g	TRAES3BF276100090CFD_g	-	3B:113824236-113824533	CK	T	OK	1.45171	10.6528	2.87541	2.94402	0.00055	0.00450142	yes
TRAES3BF276600020CFD_g	TRAES3BF276600020CFD_g	-	3B:601558010-601558415	CK	T	OK	310.087	182.306	-0.766315	-3.35553	5e-05	0.000579646	yes
TRAES3BF276600040CFD_g	TRAES3BF276600040CFD_g	-	3B:601549083-601551389	CK	T	OK	49.0214	36.533	-0.42421	-1.47807	0.01055	0.0461496	yes
TRAES3BF278300020CFD_g	TRAES3BF278300020CFD_g	-	3B:98710226-98711134	CK	T	OK	39.3142	24.3592	-0.690586	-2.6177	5e-05	0.000579646	yes
TRAES3BF280300030CFD_g	TRAES3BF280300030CFD_g	-	3B:123278722-123279947	CK	T	OK	65.8171	49.3246	-0.416153	-1.59657	0.007	0.033778	yes
Traes_1AL_00E379EFF	Traes_1AL_00E379EFF	-	1A:234082833-234086053	CK	T	OK	9.99339	16.301	0.705918	2.74616	5e-05	0.000579646	yes
Traes_1AL_0226AAD07	Traes_1AL_0226AAD07	-	1A:234188154-234189736	CK	T	OK	0.935903	0.199719	-2.22838	-2.25332	0.0041	0.0223513	yes
Traes_1AL_0458C8353	Traes_1AL_0458C8353	-	1A:235166504-235167980	CK	T	OK	143.542	108.976	-0.397458	-1.59418	0.006	0.0300259	yes
Traes_1AL_058AFDE7F	Traes_1AL_058AFDE7F	-	IWGSC_CSS_1AL_scaff_3840418:2937-5915	CK	T	OK	2.11087	0.49591	-2.08969	-3.31055	5e-05	0.000579646	yes
Traes_1AL_0815BD32E	Traes_1AL_0815BD32E	-	1A:197829714-197833698	CK	T	OK	27.4517	19.5541	-0.489429	-1.97733	0.00055	0.00450142	yes
Traes_1AL_0912DED70	Traes_1AL_0912DED70	-	1A:84876838-84881640	CK	T	OK	6.90671	9.89577	0.518813	1.84758	0.00255	0.0154522	yes
Traes_1AL_0913A6035	Traes_1AL_0913A6035	-	1A:178768588-178774158	CK	T	OK	15.5391	10.0809	-0.624279	-2.28462	0.0001	0.00107171	yes
Traes_1AL_0A80F5807	Traes_1AL_0A80F5807	-	1A:217534561-217536149	CK	T	OK	9.11798	3.5332	-1.36774	-4.15531	5e-05	0.000579646	yes
Traes_1AL_0BDE975B6	Traes_1AL_0BDE975B6	-	1A:201586717-201593703	CK	T	OK	0.441373	0.701167	0.667759	1.55445	0.01005	0.0444649	yes
Traes_1AL_0D6ADE0A3	Traes_1AL_0D6ADE0A3	-	IWGSC_CSS_1AL_scaff_3980740:2036-4531	CK	T	OK	85.0039	60.1465	-0.499049	-2.30225	5e-05	0.000579646	yes
Traes_1AL_0DBA14C6C	Traes_1AL_0DBA14C6C	-	IWGSC_CSS_1AL_scaff_3926685:1490-4156	CK	T	OK	1.33179	0.695562	-0.937113	-1.87103	0.00385	0.021278	yes
Traes_1AL_103266D84	Traes_1AL_103266D84	-	1A:240222220-240228065	CK	T	OK	1.1866	0.631735	-0.909444	-1.79445	0.00335	0.0190857	yes
Traes_1AL_10E6CD523	Traes_1AL_10E6CD523	-	1A:81148356-81150246	CK	T	OK	5.19858	2.54172	-1.03231	-2.87619	5e-05	0.000579646	yes
Traes_1AL_114B29053	Traes_1AL_114B29053	-	1A:231938682-231941990	CK	T	OK	5.39008	3.23648	-0.735883	-2.50683	5e-05	0.000579646	yes
Traes_1AL_1161A0356	Traes_1AL_1161A0356	-	1A:190439515-190442899	CK	T	OK	13.5954	9.1872	-0.565424	-2.06843	0.0006	0.00482551	yes
Traes_1AL_13F863A51	Traes_1AL_13F863A51	-	1A:224412119-224412769	CK	T	OK	4.41693	0.997766	-2.14627	-3.12066	5e-05	0.000579646	yes
Traes_1AL_14BFFD9EA	Traes_1AL_14BFFD9EA	-	1A:242272426-242276733	CK	T	OK	11.0618	6.87877	-0.685365	-2.37315	0.0001	0.00107171	yes
Traes_1AL_151BF9143	Traes_1AL_151BF9143	-	1A:218994155-219000534	CK	T	OK	7.49993	27.7106	1.88549	4.27333	5e-05	0.000579646	yes
Traes_1AL_1538AC680	Traes_1AL_1538AC680	-	1A:248125846-248129428	CK	T	OK	131.726	105.495	-0.320374	-1.46492	0.01165	0.0498168	yes
Traes_1AL_15ADEBCF9	Traes_1AL_15ADEBCF9	-	1A:178192820-178195970	CK	T	OK	1.33212	0.58922	-1.17685	-1.7607	0.00805	0.0375789	yes
Traes_1AL_164CE7443	Traes_1AL_164CE7443	-	1A:183048512-183053685	CK	T	OK	10.683	7.22686	-0.563871	-1.94178	0.0008	0.006099	yes
Traes_1AL_16EAFFACD	Traes_1AL_16EAFFACD	-	1A:93208971-93211462	CK	T	OK	17.7838	12.4166	-0.518296	-1.81072	0.00195	0.0124895	yes
Traes_1AL_1966DEE15	Traes_1AL_1966DEE15	-	IWGSC_CSS_1AL_scaff_3890589:3272-4600	CK	T	OK	6.4494	4.00585	-0.687057	-1.92503	0.00155	0.0103861	yes
Traes_1AL_1A7B215EC	Traes_1AL_1A7B215EC	-	1A:235785244-235786999	CK	T	OK	2.50499	1.3128	-0.932157	-1.9641	0.0021	0.0132443	yes
Traes_1AL_1A9B5A1C2	Traes_1AL_1A9B5A1C2	-	1A:234023756-234024787	CK	T	OK	160.255	121.4	-0.4006	-1.81914	0.00175	0.0114492	yes
Traes_1AL_1BE18D681	Traes_1AL_1BE18D681	-	IWGSC_CSS_1AL_scaff_3964377:0-871	CK	T	OK	12.1537	8.08655	-0.587802	-1.61899	0.00645	0.0317255	yes
Traes_1AL_1D02EEFB9	Traes_1AL_1D02EEFB9	-	1A:223032092-223032761	CK	T	OK	14.9729	3.02234	-2.30861	-4.75061	5e-05	0.000579646	yes
Traes_1AL_1D8244B27	Traes_1AL_1D8244B27	-	IWGSC_CSS_1AL_scaff_3958906:1852-5566	CK	T	OK	78.6539	57.9188	-0.441486	-1.97615	0.0006	0.00482551	yes
Traes_1AL_1EBD4E9F5	Traes_1AL_1EBD4E9F5	-	1A:72531651-72536555	CK	T	OK	8.83752	13.5735	0.619078	2.36459	5e-05	0.000579646	yes
Traes_1AL_1F3A0CD1F	Traes_1AL_1F3A0CD1F	-	1A:221693079-221694345	CK	T	OK	13.0492	5.16551	-1.33698	-4.00454	5e-05	0.000579646	yes
Traes_1AL_1F70A2C8B	Traes_1AL_1F70A2C8B	-	1A:217391196-217393010	CK	T	OK	1.95142	0.513657	-1.92565	-3.45453	5e-05	0.000579646	yes
Traes_1AL_21BDC2BB5	Traes_1AL_21BDC2BB5	-	IWGSC_CSS_1AL_scaff_3974568:941-2971	CK	T	OK	31.2491	45.7077	0.54862	2.15293	0.0003	0.00272878	yes
Traes_1AL_22BFD3F69	Traes_1AL_22BFD3F69	-	1A:238021617-238023237	CK	T	OK	70.822	42.309	-0.743232	-3.1231	5e-05	0.000579646	yes
Traes_1AL_22D77EE15	Traes_1AL_22D77EE15	-	1A:235220310-235221190	CK	T	OK	4.70137	2.56629	-0.873398	-1.88659	0.0025	0.0152159	yes
Traes_1AL_25576148E	Traes_1AL_25576148E	-	IWGSC_CSS_1AL_scaff_3975510:2079-2638	CK	T	OK	1.163	4.63809	1.99568	2.74535	0.00025	0.00234281	yes
Traes_1AL_258E7F2A3	Traes_1AL_258E7F2A3	-	1A:234879786-234880401	CK	T	OK	19.3585	8.38482	-1.20711	-2.9884	5e-05	0.000579646	yes
Traes_1AL_259C7CB69	Traes_1AL_259C7CB69	-	IWGSC_CSS_1AL_scaff_3929505:4173-4954	CK	T	OK	2.9342	6.80344	1.2133	2.43976	5e-05	0.000579646	yes
Traes_1AL_25D27E7E2	Traes_1AL_25D27E7E2	-	1A:215737054-215738012	CK	T	OK	1.01171	5.09204	2.33145	4.039	5e-05	0.000579646	yes
Traes_1AL_26674CB2F	Traes_1AL_26674CB2F	-	1A:231968559-231969468	CK	T	OK	1.08169	5.03858	2.21973	4.03142	5e-05	0.000579646	yes
Traes_1AL_27293A71B	Traes_1AL_27293A71B	-	1A:231300348-231300920	CK	T	OK	3.82484	2.08948	-0.872251	-1.63136	0.0064	0.0315396	yes
Traes_1AL_297FBF3A3	Traes_1AL_297FBF3A3	-	1A:196595931-196599204	CK	T	OK	6.10157	8.90019	0.544656	1.72514	0.00275	0.0163521	yes
Traes_1AL_2AC682D6D	Traes_1AL_2AC682D6D	-	IWGSC_CSS_1AL_scaff_105625:2-1957	CK	T	OK	4.49595	2.85042	-0.657451	-1.59009	0.00685	0.0332265	yes
Traes_1AL_2EC583AC9	Traes_1AL_2EC583AC9	-	1A:204232171-204238195	CK	T	OK	9.37258	6.70365	-0.4835	-1.68827	0.00385	0.021278	yes
Traes_1AL_2EF38544E	Traes_1AL_2EF38544E	-	IWGSC_CSS_1AL_scaff_3895542:447-1838	CK	T	OK	20.8327	7.69005	-1.43778	-1.83231	0.0049	0.0256508	yes
Traes_1AL_2F2E5017B	Traes_1AL_2F2E5017B	-	1A:213433905-213441071	CK	T	OK	3.20888	4.88497	0.606279	2.11905	0.00035	0.00309634	yes
Traes_1AL_30C4B017F	Traes_1AL_30C4B017F	-	1A:238288390-238292033	CK	T	OK	8.60283	5.00098	-0.782601	-2.63412	5e-05	0.000579646	yes
Traes_1AL_324C5C146	Traes_1AL_324C5C146	-	1A:51637156-51640472	CK	T	OK	1.23671	0.640601	-0.949008	-1.79669	0.0037	0.0206315	yes
Traes_1AL_326B4C863	Traes_1AL_326B4C863	-	1A:52643139-52643955	CK	T	OK	34.4445	49.2193	0.514951	1.91737	0.0011	0.00789601	yes
Traes_1AL_3340548C4	Traes_1AL_3340548C4	-	IWGSC_CSS_1AL_scaff_3905675:353-533	CK	T	OK	3.93636	0	#NAME?	#NAME?	0.0007	0.00547111	yes
Traes_1AL_341E2A7A8	Traes_1AL_341E2A7A8	-	IWGSC_CSS_1AL_scaff_3908627:568-4872	CK	T	OK	29.278	21.991	-0.412905	-1.71895	0.00285	0.0168127	yes
Traes_1AL_34404D5D8	Traes_1AL_34404D5D8	-	1A:232259559-232260710	CK	T	OK	19.9792	149.941	2.90783	12.1091	5e-05	0.000579646	yes
Traes_1AL_3564C0828	Traes_1AL_3564C0828	-	1A:230709582-230714998	CK	T	OK	3.97904	5.69635	0.517618	1.72065	0.0034	0.0193191	yes
Traes_1AL_35EF96724	Traes_1AL_35EF96724	-	IWGSC_CSS_1AL_scaff_3516793:0-1130	CK	T	OK	51.8594	38.8748	-0.41577	-1.49264	0.0117	0.0499775	yes
Traes_1AL_35F140363	Traes_1AL_35F140363	-	1A:228936100-228940080	CK	T	OK	11.3722	8.55862	-0.410062	-1.48298	0.0113	0.0486665	yes
Traes_1AL_36750809D	Traes_1AL_36750809D	-	1A:48955855-48964102	CK	T	OK	2.11337	3.93861	0.898143	2.94819	5e-05	0.000579646	yes
Traes_1AL_36B201285	Traes_1AL_36B201285	-	1A:223939593-223943390	CK	T	OK	103.541	58.4181	-0.825721	-3.78368	5e-05	0.000579646	yes
Traes_1AL_3791A0A3A	Traes_1AL_3791A0A3A	-	1A:219728316-219732753	CK	T	OK	2.70712	1.17011	-1.21011	-2.97462	5e-05	0.000579646	yes
Traes_1AL_38F9A30EA	Traes_1AL_38F9A30EA	-	1A:230124453-230125960	CK	T	OK	1.01726	0.27646	-1.87955	-2.32505	0.0009	0.00670598	yes
Traes_1AL_3996E29ED	Traes_1AL_3996E29ED	-	1A:52814221-52818151	CK	T	OK	1.68006	0.775625	-1.11508	-2.79421	5e-05	0.000579646	yes
Traes_1AL_3B82F56A2	Traes_1AL_3B82F56A2	-	1A:221823213-221823521	CK	T	OK	19.4338	6.95086	-1.48331	-2.8909	5e-05	0.000579646	yes
Traes_1AL_3C57468EB	Traes_1AL_3C57468EB	-	IWGSC_CSS_1AL_scaff_3916089:372-525	CK	T	OK	0	6.42704	inf	#NAME?	0.00335	0.0190857	yes
Traes_1AL_3C825BAE8	Traes_1AL_3C825BAE8	-	1A:233516044-233516644	CK	T	OK	247.388	158.06	-0.646307	-2.92013	5e-05	0.000579646	yes
Traes_1AL_3CBB9BB6E	Traes_1AL_3CBB9BB6E	-	1A:240077607-240078779	CK	T	OK	1.09989	2.94816	1.42245	2.67824	5e-05	0.000579646	yes
Traes_1AL_3CF82DD08	Traes_1AL_3CF82DD08	-	IWGSC_CSS_1AL_scaff_3940180:2357-2693	CK	T	OK	245.304	173.281	-0.50146	-1.98859	0.0009	0.00670598	yes
Traes_1AL_3D34ABA52	Traes_1AL_3D34ABA52	-	1A:240492434-240495012	CK	T	OK	438.581	349.158	-0.328963	-1.53877	0.00805	0.0375789	yes
Traes_1AL_3EC96C539	Traes_1AL_3EC96C539	-	1A:233978805-233979800	CK	T	OK	70.6857	48.0316	-0.557434	-2.34785	0.0001	0.00107171	yes
Traes_1AL_429EDA33C	Traes_1AL_429EDA33C	-	IWGSC_CSS_1AL_scaff_3923293:938-1201	CK	T	OK	128.912	94.4343	-0.448999	-1.46232	0.01	0.0442912	yes
Traes_1AL_449465EF7	Traes_1AL_449465EF7	-	1A:242865712-242870161	CK	T	OK	5.78349	3.62636	-0.67342	-2.11647	0.00025	0.00234281	yes
Traes_1AL_45A9AD1EA	Traes_1AL_45A9AD1EA	-	IWGSC_CSS_1AL_scaff_3959872:5813-8440	CK	T	OK	464.778	293.569	-0.662841	-3.10606	5e-05	0.000579646	yes
Traes_1AL_47D54EF1E	Traes_1AL_47D54EF1E	-	1A:219938809-219942164	CK	T	OK	2.89888	4.39392	0.600009	1.60345	0.00745	0.0354162	yes
Traes_1AL_4804E7E0C	Traes_1AL_4804E7E0C	-	1A:195122672-195124445	CK	T	OK	15.7727	11.131	-0.502842	-1.81726	0.00175	0.0114492	yes
Traes_1AL_4820D80E2	Traes_1AL_4820D80E2	-	1A:64161050-64164255	CK	T	OK	9.38576	6.91992	-0.439717	-1.43195	0.0109	0.0473147	yes
Traes_1AL_48E2E665D	Traes_1AL_48E2E665D	-	1A:86920469-86923075	CK	T	OK	0.544383	0.0956312	-2.50907	-1.36439	0.00485	0.0254514	yes
Traes_1AL_4905637FC	Traes_1AL_4905637FC	-	1A:231946704-231951283	CK	T	OK	7.55216	5.00652	-0.593082	-1.95993	0.00095	0.00700703	yes
Traes_1AL_492E5A536	Traes_1AL_492E5A536	-	IWGSC_CSS_1AL_scaff_3913164:944-2441	CK	T	OK	1.73687	3.55601	1.03377	1.94497	0.0024	0.0147263	yes
Traes_1AL_4B3591E96	Traes_1AL_4B3591E96	-	1A:242011592-242012123	CK	T	OK	0.902956	2.79074	1.62792	2.05995	0.00495	0.0258507	yes
Traes_1AL_4DBEBB845	Traes_1AL_4DBEBB845	-	1A:77812710-77814009	CK	T	OK	23.1985	17.5307	-0.404152	-1.54769	0.0094	0.0423094	yes
Traes_1AL_4F0745006	Traes_1AL_4F0745006	-	1A:60818682-60819851	CK	T	OK	1.63921	6.27335	1.93623	4.08435	5e-05	0.000579646	yes
Traes_1AL_504CDB1731	Traes_1AL_504CDB1731	-	1A:218410249-218411319	CK	T	OK	13.1629	8.87325	-0.568945	-1.84184	0.002	0.012747	yes
Traes_1AL_5184A1376	Traes_1AL_5184A1376	-	1A:50522936-50524171	CK	T	OK	1.45634	11.2994	2.95583	6.5538	5e-05	0.000579646	yes
Traes_1AL_51CED3DBF	Traes_1AL_51CED3DBF	-	IWGSC_CSS_1AL_scaff_3933057:287-4412	CK	T	OK	12.8048	5.82423	-1.13655	-3.66696	5e-05	0.000579646	yes
Traes_1AL_53F3380AF	Traes_1AL_53F3380AF	-	1A:95350618-95354503	CK	T	OK	83.2071	53.3902	-0.64013	-2.88872	5e-05	0.000579646	yes
Traes_1AL_55440EF31	Traes_1AL_55440EF31	-	1A:59488129-59492357	CK	T	OK	1.53633	3.39431	1.14362	2.60667	5e-05	0.000579646	yes
Traes_1AL_55E4D53AF	Traes_1AL_55E4D53AF	-	IWGSC_CSS_1AL_scaff_3913415:5919-11812	CK	T	OK	6.37884	3.90169	-0.709195	-2.40881	5e-05	0.000579646	yes
Traes_1AL_57AE37835	Traes_1AL_57AE37835	-	IWGSC_CSS_1AL_scaff_3874430:772-970	CK	T	OK	83.3319	36.7255	-1.18209	-2.79428	5e-05	0.000579646	yes
Traes_1AL_582AD085A	Traes_1AL_582AD085A	-	1A:93415425-93422907	CK	T	OK	8.59808	5.66914	-0.600885	-2.07158	0.00045	0.00381337	yes
Traes_1AL_59800A13E	Traes_1AL_59800A13E	-	IWGSC_CSS_1AL_scaff_3899114:2941-4459	CK	T	OK	11.1723	3.71811	-1.58729	-4.67352	5e-05	0.000579646	yes
Traes_1AL_5A4E3C4FC	Traes_1AL_5A4E3C4FC	-	1A:101702265-101703776	CK	T	OK	31.3286	21.2192	-0.562109	-2.24386	0.0003	0.00272878	yes
Traes_1AL_5B26F6A14	Traes_1AL_5B26F6A14	-	1A:33304981-33307881	CK	T	OK	14.1224	10.0186	-0.495299	-1.95118	0.001	0.007307	yes
Traes_1AL_5D3EECC71	Traes_1AL_5D3EECC71	-	IWGSC_CSS_1AL_scaff_3976876:5655-7110	CK	T	OK	63.5071	43.3072	-0.552311	-2.36468	0.0001	0.00107171	yes
Traes_1AL_5D90CAB50	Traes_1AL_5D90CAB50	-	1A:228993730-228994986	CK	T	OK	6.02076	1.46388	-2.04015	-4.24915	5e-05	0.000579646	yes
Traes_1AL_5DA69A7AC	Traes_1AL_5DA69A7AC	-	1A:92743289-92770040	CK	T	OK	3.49933	2.71205	-0.367692	-1.51296	0.0105	0.0459856	yes
Traes_1AL_5E2C30B46	Traes_1AL_5E2C30B46	-	1A:186414597-186415429	CK	T	OK	54.0888	41.8515	-0.37005	-1.47525	0.0101	0.0446381	yes
Traes_1AL_5E4EECFBC	Traes_1AL_5E4EECFBC	-	1A:232677545-232684779	CK	T	OK	51.8241	68.9288	0.411485	1.84988	0.00155	0.0103861	yes
Traes_1AL_5EEF86979	Traes_1AL_5EEF86979	-	1A:190475252-190477807	CK	T	OK	6.40869	9.79599	0.612163	1.96999	0.00185	0.0119569	yes
Traes_1AL_60B9E2627	Traes_1AL_60B9E2627	-	IWGSC_CSS_1AL_scaff_3951653:2958-6563	CK	T	OK	10.3607	7.54161	-0.458181	-1.67985	0.0037	0.0206315	yes
Traes_1AL_61464BAA6	Traes_1AL_61464BAA6	-	1A:52648643-52649440	CK	T	OK	20.6731	36.0693	0.803015	2.66972	5e-05	0.000579646	yes
Traes_1AL_629CB7F80	Traes_1AL_629CB7F80	-	1A:198291404-198295274	CK	T	OK	115.221	90.1413	-0.35414	-1.64687	0.00465	0.0246485	yes
Traes_1AL_629D67563	Traes_1AL_629D67563	-	1A:66965135-66965663	CK	T	OK	659.949	487.948	-0.435627	-2.01495	0.0008	0.006099	yes
Traes_1AL_638691536	Traes_1AL_638691536	-	IWGSC_CSS_1AL_scaff_3873696:8477-9624	CK	T	OK	36.5337	26.7879	-0.447645	-1.77111	0.0025	0.0152159	yes
Traes_1AL_64102855F	Traes_1AL_64102855F	-	1A:74557284-74560740	CK	T	OK	32.4642	20.9587	-0.631302	-2.31722	5e-05	0.000579646	yes
Traes_1AL_64366944B	Traes_1AL_64366944B	-	1A:227418708-227426185	CK	T	OK	2.21171	3.37543	0.609911	1.65891	0.0048	0.0252564	yes
Traes_1AL_65B4AE424	Traes_1AL_65B4AE424	-	1A:237866880-237867737	CK	T	OK	4.10209	2.41259	-0.765778	-1.57888	0.00685	0.0332265	yes
Traes_1AL_678C70D74	Traes_1AL_678C70D74	-	1A:221472269-221473075	CK	T	OK	7.74716	3.02815	-1.35523	-2.8965	5e-05	0.000579646	yes
Traes_1AL_681865869	Traes_1AL_681865869	-	1A:240236546-240239125	CK	T	OK	59.8175	38.9297	-0.619697	-2.67778	5e-05	0.000579646	yes
Traes_1AL_68FA687CC	Traes_1AL_68FA687CC	-	IWGSC_CSS_1AL_scaff_3917234:8849-12137	CK	T	OK	21.8693	11.4129	-0.938246	-3.60344	5e-05	0.000579646	yes
Traes_1AL_69CE050CD	Traes_1AL_69CE050CD	-	IWGSC_CSS_1AL_scaff_3896735:238-1014	CK	T	OK	33.0664	24.5924	-0.427153	-1.49453	0.01035	0.0454794	yes
Traes_1AL_6A9469646	Traes_1AL_6A9469646	-	IWGSC_CSS_1AL_scaff_3898961:1119-2399	CK	T	OK	1.45123	0.499955	-1.5374	-2.26229	0.0012	0.00846945	yes
Traes_1AL_6B8FC4A0A	Traes_1AL_6B8FC4A0A	-	1A:35172939-35175543	CK	T	OK	23.939	16.1842	-0.564773	-2.1523	5e-05	0.000579646	yes
Traes_1AL_6C5C28AA8	Traes_1AL_6C5C28AA8	-	1A:189649262-189649944	CK	T	OK	253.763	140.993	-0.847853	-3.83498	5e-05	0.000579646	yes
Traes_1AL_6C6E11E9B	Traes_1AL_6C6E11E9B	-	IWGSC_CSS_1AL_scaff_3975476:252-947	CK	T	OK	358.359	234.281	-0.613164	-2.89051	5e-05	0.000579646	yes
Traes_1AL_6CDAB2400	Traes_1AL_6CDAB2400	-	1A:192061298-192064928	CK	T	OK	15.9688	24.9874	0.645949	2.50296	5e-05	0.000579646	yes
Traes_1AL_6D083DBE5	Traes_1AL_6D083DBE5	-	1A:25242598-25243557	CK	T	OK	3.83404	1.46055	-1.39235	-2.56327	0.0001	0.00107171	yes
Traes_1AL_6D7D639F3	Traes_1AL_6D7D639F3	-	IWGSC_CSS_1AL_scaff_3929505:8446-8777	CK	T	OK	1.58772	8.53674	2.42673	2.74841	0.0004	0.00345686	yes
Traes_1AL_6E1D671CC1	Traes_1AL_6E1D671CC1	-	IWGSC_CSS_1AL_scaff_3963274:479-1835	CK	T	OK	12.8876	8.25419	-0.642782	-2.16763	0.00035	0.00309634	yes
Traes_1AL_6ECBF9A0F	Traes_1AL_6ECBF9A0F	-	1A:230568726-230569705	CK	T	OK	0.967059	0.145836	-2.72926	-2.34878	0.0057	0.0288474	yes
Traes_1AL_6F2E87864	Traes_1AL_6F2E87864	-	1A:199247720-199250553	CK	T	OK	395.632	307.58	-0.363197	-1.69899	0.00365	0.0204092	yes
Traes_1AL_6FE68F3A5	Traes_1AL_6FE68F3A5	-	1A:239312882-239315768	CK	T	OK	778.23	610.643	-0.349867	-1.64366	0.00495	0.0258507	yes
Traes_1AL_70BB09568	Traes_1AL_70BB09568	-	1A:50085071-50088637	CK	T	OK	8.47897	5.29592	-0.679007	-2.25796	0.0001	0.00107171	yes
Traes_1AL_70C368B2E	Traes_1AL_70C368B2E	-	1A:73301313-73301437	CK	T	OK	372.079	167.261	-1.15351	-1.55766	0.01155	0.0494907	yes
Traes_1AL_7262657D3	Traes_1AL_7262657D3	-	1A:236235501-236238882	CK	T	OK	1.62981	0.677592	-1.26622	-2.67823	5e-05	0.000579646	yes
Traes_1AL_734F4BCAF	Traes_1AL_734F4BCAF	-	1A:74598970-74601018	CK	T	OK	36.0425	23.7895	-0.599373	-1.96241	0.0006	0.00482551	yes
Traes_1AL_738358449	Traes_1AL_738358449	-	1A:235734224-235734686	CK	T	OK	20.2871	11.0676	-0.874226	-2.33459	0.0001	0.00107171	yes
Traes_1AL_7402A5761	Traes_1AL_7402A5761	-	IWGSC_CSS_1AL_scaff_3905642:0-874	CK	T	OK	4.93693	1.92869	-1.35599	-2.70366	5e-05	0.000579646	yes
Traes_1AL_762DB7548	Traes_1AL_762DB7548	-	IWGSC_CSS_1AL_scaff_3459745:513-1371	CK	T	OK	1.57422	2.93723	0.899821	1.56685	0.0094	0.0423094	yes
Traes_1AL_79782481A	Traes_1AL_79782481A	-	1A:79376458-79377158	CK	T	OK	24.0597	15.3808	-0.645483	-2.08897	0.00055	0.00450142	yes
Traes_1AL_7A1829EE1	Traes_1AL_7A1829EE1	-	1A:50960981-50966165	CK	T	OK	7.68696	5.38283	-0.514048	-1.80021	0.00155	0.0103861	yes
Traes_1AL_7A7AF6EBA	Traes_1AL_7A7AF6EBA	-	IWGSC_CSS_1AL_scaff_3475379:2862-4983	CK	T	OK	5.60724	8.08661	0.528244	1.82795	0.00275	0.0163521	yes
Traes_1AL_7DDB6D362	Traes_1AL_7DDB6D362	-	1A:244099730-244100339	CK	T	OK	0.260566	1.29561	2.31391	2.1285	0.00785	0.036868	yes
Traes_1AL_7EAFBE83A	Traes_1AL_7EAFBE83A	-	1A:228967561-228974355	CK	T	OK	19.4198	14.1965	-0.451992	-1.85111	0.0015	0.0101129	yes
Traes_1AL_7FEC8D7C5	Traes_1AL_7FEC8D7C5	-	IWGSC_CSS_1AL_scaff_3947372:5747-8693	CK	T	OK	10.8933	7.70531	-0.499516	-1.67878	0.0034	0.0193191	yes
Traes_1AL_87CC4A547	Traes_1AL_87CC4A547	-	IWGSC_CSS_1AL_scaff_3869663:12322-16428	CK	T	OK	3.51605	2.0841	-0.754532	-2.18476	0.00035	0.00309634	yes
Traes_1AL_8819E4FBC	Traes_1AL_8819E4FBC	-	1A:244650364-244651030	CK	T	OK	0.832784	3.41217	2.03468	3.2667	5e-05	0.000579646	yes
Traes_1AL_881A0ECDC	Traes_1AL_881A0ECDC	-	1A:243549086-243550530	CK	T	OK	0.125439	0.564582	2.1702	2.01254	0.0063	0.0311765	yes
Traes_1AL_88D49649D	Traes_1AL_88D49649D	-	1A:81946729-81948032	CK	T	OK	6.2205	3.52607	-0.81897	-2.28602	0.0001	0.00107171	yes
Traes_1AL_8B398A30A	Traes_1AL_8B398A30A	-	IWGSC_CSS_1AL_scaff_3935186:8930-11122	CK	T	OK	32.7431	21.8968	-0.580472	-1.78702	0.0014	0.00956467	yes
Traes_1AL_8B97DE3B4	Traes_1AL_8B97DE3B4	-	IWGSC_CSS_1AL_scaff_3920663:1-246	CK	T	OK	98.1696	54.0245	-0.861664	-2.4335	5e-05	0.000579646	yes
Traes_1AL_8C2CB0DE9	Traes_1AL_8C2CB0DE9	-	1A:200549714-200550562	CK	T	OK	63.2957	44.1685	-0.519089	-2.13634	0.0004	0.00345686	yes
Traes_1AL_8DAD49AC3	Traes_1AL_8DAD49AC3	-	1A:93432589-93438623	CK	T	OK	5.30074	3.73641	-0.504542	-1.56282	0.0074	0.0352317	yes
Traes_1AL_8E8E7401B	Traes_1AL_8E8E7401B	-	1A:179780620-179788834	CK	T	OK	15.9377	12.0942	-0.398127	-1.51099	0.00815	0.0379383	yes
Traes_1AL_8E9187BA2	Traes_1AL_8E9187BA2	-	1A:180813641-180815925	CK	T	OK	10.106	5.60654	-0.850029	-2.3349	0.0004	0.00345686	yes
Traes_1AL_8EF2B803D	Traes_1AL_8EF2B803D	-	1A:196100724-196104432	CK	T	OK	29.8709	21.3004	-0.487858	-2.03045	0.0005	0.00416027	yes
Traes_1AL_8F917ED50	Traes_1AL_8F917ED50	-	1A:215061341-215062198	CK	T	OK	89.304	61.6558	-0.534489	-2.24141	5e-05	0.000579646	yes
Traes_1AL_9022E66BC	Traes_1AL_9022E66BC	-	IWGSC_CSS_1AL_scaff_3949184:14450-18612	CK	T	OK	5.56527	3.4211	-0.701993	-1.9923	0.00055	0.00450142	yes
Traes_1AL_91E56EC8C	Traes_1AL_91E56EC8C	-	1A:222953787-222955239	CK	T	OK	79.2579	29.0613	-1.44745	-6.25272	5e-05	0.000579646	yes
Traes_1AL_9506A982D	Traes_1AL_9506A982D	-	1A:36234831-36236260	CK	T	OK	0.846198	0.348418	-1.28018	-1.63095	0.0072	0.0344959	yes
Traes_1AL_95235FDBD	Traes_1AL_95235FDBD	-	1A:230071320-230077910	CK	T	OK	47.3888	66.0443	0.47889	2.17233	0.0002	0.00194448	yes
Traes_1AL_954898895	Traes_1AL_954898895	-	1A:38859691-38868686	CK	T	OK	4.28112	6.01597	0.490811	1.64603	0.0044	0.023628	yes
Traes_1AL_9699BA478	Traes_1AL_9699BA478	-	1A:187803737-187809069	CK	T	OK	10.6972	14.5357	0.44237	1.6751	0.00455	0.024229	yes
Traes_1AL_97A1E229C	Traes_1AL_97A1E229C	-	1A:34986079-34988990	CK	T	OK	7.57454	5.00457	-0.597913	-1.89008	0.001	0.007307	yes
Traes_1AL_9907E1500	Traes_1AL_9907E1500	-	1A:237599114-237604262	CK	T	OK	0.998896	0.493346	-1.01773	-1.81572	0.00415	0.022562	yes
Traes_1AL_990E4507E	Traes_1AL_990E4507E	-	1A:184107182-184111827	CK	T	OK	31.8703	18.0536	-0.819927	-3.29835	5e-05	0.000579646	yes
Traes_1AL_9B45E596F	Traes_1AL_9B45E596F	-	1A:230564228-230568312	CK	T	OK	0.760494	0.0843091	-3.17318	-3.18656	0.0007	0.00547111	yes
Traes_1AL_9CF44F05F	Traes_1AL_9CF44F05F	-	IWGSC_CSS_1AL_scaff_3938655:1806-4175	CK	T	OK	65.7096	45.766	-0.521827	-2.15259	0.00015	0.00151922	yes
Traes_1AL_9F291F5EE	Traes_1AL_9F291F5EE	-	1A:224948164-224949727	CK	T	OK	30.0284	15.9625	-0.91164	-2.84999	5e-05	0.000579646	yes
Traes_1AL_A16202A31	Traes_1AL_A16202A31	-	1A:236800622-236801083	CK	T	OK	6.04078	2.52049	-1.26103	-1.97508	0.00405	0.022131	yes
Traes_1AL_A19964E5C	Traes_1AL_A19964E5C	-	1A:199558981-199562011	CK	T	OK	0.660568	0.331577	-0.994362	-1.57592	0.01035	0.0454794	yes
Traes_1AL_A19D9321E	Traes_1AL_A19D9321E	-	1A:57772689-57779849	CK	T	OK	0.95716	1.88209	0.975505	2.04119	0.00065	0.00514986	yes
Traes_1AL_A22448033	Traes_1AL_A22448033	-	1A:243289751-243291474	CK	T	OK	0.578123	0.118061	-2.29184	-2.25636	0.0104	0.0456458	yes
Traes_1AL_A270BED6E	Traes_1AL_A270BED6E	-	1A:219082489-219088624	CK	T	OK	3.32456	1.70653	-0.962098	-2.99034	5e-05	0.000579646	yes
Traes_1AL_A382ADCCC	Traes_1AL_A382ADCCC	-	IWGSC_CSS_1AL_scaff_3924732:2149-6034	CK	T	OK	1.89185	0.94666	-0.998879	-2.4449	5e-05	0.000579646	yes
Traes_1AL_A4933B641	Traes_1AL_A4933B641	-	IWGSC_CSS_1AL_scaff_3907197:3017-3955	CK	T	OK	14.1801	7.50291	-0.91835	-2.63696	5e-05	0.000579646	yes
Traes_1AL_A4B5C1474	Traes_1AL_A4B5C1474	-	1A:235172377-235175785	CK	T	OK	3.80569	2.22765	-0.772634	-2.04964	0.00065	0.00514986	yes
Traes_1AL_A64ACF983	Traes_1AL_A64ACF983	-	IWGSC_CSS_1AL_scaff_2123422:14-2587	CK	T	OK	6.4482	4.3677	-0.562022	-1.67267	0.00435	0.0234111	yes
Traes_1AL_A69755144	Traes_1AL_A69755144	-	IWGSC_CSS_1AL_scaff_3946641:10-2316	CK	T	OK	2.44961	4.08926	0.739286	1.78	0.0021	0.0132443	yes
Traes_1AL_A717981EE	Traes_1AL_A717981EE	-	IWGSC_CSS_1AL_scaff_3869375:2093-3996	CK	T	OK	278.689	216.51	-0.36422	-1.66263	0.00385	0.021278	yes
Traes_1AL_A77FBFDDB	Traes_1AL_A77FBFDDB	-	IWGSC_CSS_1AL_scaff_3929347:685-4595	CK	T	OK	2.03456	3.16453	0.637271	1.66276	0.00565	0.0286421	yes
Traes_1AL_A8190CDDF	Traes_1AL_A8190CDDF	-	1A:226502150-226503255	CK	T	OK	4.95387	2.20099	-1.1704	-2.52276	5e-05	0.000579646	yes
Traes_1AL_A8C0DED59	Traes_1AL_A8C0DED59	-	1A:23427927-23430663	CK	T	OK	0.950307	1.72394	0.859241	1.8287	0.00305	0.0177338	yes
Traes_1AL_A9FB6BF52	Traes_1AL_A9FB6BF52	-	1A:183244966-183248457	CK	T	OK	12.6021	17.7723	0.495964	1.89681	0.0018	0.0116989	yes
Traes_1AL_AAB83FA9B	Traes_1AL_AAB83FA9B	-	1A:229774905-229780908	CK	T	OK	11.5555	16.3046	0.496698	1.97417	0.00075	0.00578277	yes
Traes_1AL_AB89C36F8	Traes_1AL_AB89C36F8	-	1A:80099831-80103566	CK	T	OK	8.74564	4.52587	-0.95037	-2.72662	5e-05	0.000579646	yes
Traes_1AL_ADC801BEB	Traes_1AL_ADC801BEB	-	1A:182756195-182758523	CK	T	OK	4.47699	2.51878	-0.829801	-2.12137	0.00015	0.00151922	yes
Traes_1AL_AE70DFDF3	Traes_1AL_AE70DFDF3	-	1A:184513543-184516498	CK	T	OK	1.96865	3.47252	0.818778	1.66142	0.0091	0.0412942	yes
Traes_1AL_B0EAE92EE	Traes_1AL_B0EAE92EE	-	1A:218741194-218745041	CK	T	OK	24.2574	18.2741	-0.408626	-1.5195	0.00985	0.0438073	yes
Traes_1AL_B14164599	Traes_1AL_B14164599	-	1A:184499095-184499274	CK	T	OK	387.073	250.847	-0.625795	-1.97753	0.0005	0.00416027	yes
Traes_1AL_B15921488	Traes_1AL_B15921488	-	1A:63148070-63150445	CK	T	OK	114.707	70.5268	-0.701704	-3.02143	5e-05	0.000579646	yes
Traes_1AL_B23CA03E6	Traes_1AL_B23CA03E6	-	1A:243234043-243239912	CK	T	OK	8.3035	4.81612	-0.785849	-2.5437	5e-05	0.000579646	yes
Traes_1AL_B3737F042	Traes_1AL_B3737F042	-	1A:62347941-62348457	CK	T	OK	13.8463	8.25149	-0.746775	-1.77676	0.00385	0.021278	yes
Traes_1AL_B427A0153	Traes_1AL_B427A0153	-	IWGSC_CSS_1AL_scaff_3898585:1-515	CK	T	OK	8.12561	4.30496	-0.916477	-2.00462	0.00115	0.00818229	yes
Traes_1AL_B69FCAA8E	Traes_1AL_B69FCAA8E	-	1A:217393190-217394451	CK	T	OK	2.00075	1.04788	-0.93306	-1.72437	0.004	0.0219187	yes
Traes_1AL_B82F1573F	Traes_1AL_B82F1573F	-	1A:216607760-216608294	CK	T	OK	17.2577	5.00039	-1.78713	-3.94257	5e-05	0.000579646	yes
Traes_1AL_B85068B07	Traes_1AL_B85068B07	-	1A:216365022-216365837	CK	T	OK	182.774	122.11	-0.581878	-2.60681	5e-05	0.000579646	yes
Traes_1AL_B8B0A092C	Traes_1AL_B8B0A092C	-	1A:227158582-227159636	CK	T	OK	15.7563	28.1882	0.839163	3.0521	5e-05	0.000579646	yes
Traes_1AL_BAAF4391C	Traes_1AL_BAAF4391C	-	1A:74566015-74566761	CK	T	OK	158.849	99.535	-0.674382	-2.85122	5e-05	0.000579646	yes
Traes_1AL_BAB3D977B	Traes_1AL_BAB3D977B	-	1A:63337372-63337955	CK	T	OK	60.7569	43.3061	-0.48848	-1.78848	0.00225	0.013991	yes
Traes_1AL_BB3D071F8	Traes_1AL_BB3D071F8	-	1A:38407521-38409488	CK	T	OK	0.556736	0	#NAME?	#NAME?	5e-05	0.000579646	yes
Traes_1AL_BB4202556	Traes_1AL_BB4202556	-	1A:244760346-244762219	CK	T	OK	6.90218	4.57367	-0.593701	-1.92093	0.00175	0.0114492	yes
Traes_1AL_BE5A46FA1	Traes_1AL_BE5A46FA1	-	1A:190218054-190221862	CK	T	OK	32.6478	21.9658	-0.571729	-2.3061	5e-05	0.000579646	yes
Traes_1AL_BEB451473	Traes_1AL_BEB451473	-	IWGSC_CSS_1AL_scaff_3967105:4519-5738	CK	T	OK	20.1344	13.773	-0.547825	-1.93461	0.00075	0.00578277	yes
Traes_1AL_BF0FB9CCC	Traes_1AL_BF0FB9CCC	-	1A:228566361-228569821	CK	T	OK	4.60199	2.84072	-0.696002	-1.79631	0.0025	0.0152159	yes
Traes_1AL_C1EF04361	Traes_1AL_C1EF04361	-	1A:185434914-185439998	CK	T	OK	2.20569	4.41039	0.999676	2.80016	5e-05	0.000579646	yes
Traes_1AL_C4B40A214	Traes_1AL_C4B40A214	-	1A:238261353-238265576	CK	T	OK	102.878	72.2895	-0.509083	-2.34288	5e-05	0.000579646	yes
Traes_1AL_C4FD07F1C	Traes_1AL_C4FD07F1C	-	1A:232808368-232808803	CK	T	OK	363.087	249.84	-0.53931	-2.36762	0.0001	0.00107171	yes
Traes_1AL_C536948FC	Traes_1AL_C536948FC	-	1A:90408058-90410070	CK	T	OK	12.8969	7.31682	-0.817738	-2.25687	0.00015	0.00151922	yes
Traes_1AL_C53A9A6B2	Traes_1AL_C53A9A6B2	-	1A:225444187-225444862	CK	T	OK	15.7185	4.35546	-1.85156	-4.53043	5e-05	0.000579646	yes
Traes_1AL_C64C85707	Traes_1AL_C64C85707	-	IWGSC_CSS_1AL_scaff_3925228:5356-6172	CK	T	OK	126.931	47.8219	-1.4083	-5.80486	5e-05	0.000579646	yes
Traes_1AL_C73885878	Traes_1AL_C73885878	-	1A:210434368-210440814	CK	T	OK	3.43923	5.85231	0.766922	2.53756	5e-05	0.000579646	yes
Traes_1AL_C759F3DB6	Traes_1AL_C759F3DB6	-	IWGSC_CSS_1AL_scaff_3873207:2450-5424	CK	T	OK	107.942	76.861	-0.489937	-2.05186	0.00025	0.00234281	yes
Traes_1AL_C84EAD5EB	Traes_1AL_C84EAD5EB	-	IWGSC_CSS_1AL_scaff_3915175:14297-16846	CK	T	OK	4.31205	2.16019	-0.997216	-2.63341	5e-05	0.000579646	yes
Traes_1AL_C8971FBEE	Traes_1AL_C8971FBEE	-	1A:237707881-237710280	CK	T	OK	45.0127	33.4018	-0.430407	-1.92971	0.0018	0.0116989	yes
Traes_1AL_C8A2D7C80	Traes_1AL_C8A2D7C80	-	1A:41743873-41744826	CK	T	OK	4.50024	1.81828	-1.30743	-2.58153	5e-05	0.000579646	yes
Traes_1AL_CA17722B6	Traes_1AL_CA17722B6	-	1A:206560696-206564259	CK	T	OK	1.49354	0.357214	-2.06387	-3.39328	5e-05	0.000579646	yes
Traes_1AL_CC3EB56C4	Traes_1AL_CC3EB56C4	-	1A:234055252-234057383	CK	T	OK	54.6106	16.5855	-1.71926	-7.18527	5e-05	0.000579646	yes
Traes_1AL_CC4CF4E71	Traes_1AL_CC4CF4E71	-	IWGSC_CSS_1AL_scaff_3843379:1856-2764	CK	T	OK	71.3468	50.8372	-0.488964	-1.95664	0.0008	0.006099	yes
Traes_1AL_CD83B0FA4	Traes_1AL_CD83B0FA4	-	1A:73458506-73464074	CK	T	OK	3.59008	6.19591	0.7873	2.48801	0.0001	0.00107171	yes
Traes_1AL_CDD657AB0	Traes_1AL_CDD657AB0	-	IWGSC_CSS_1AL_scaff_3953020:3585-4251	CK	T	OK	2.30633	0.339759	-2.76301	-3.25574	0.0006	0.00482551	yes
Traes_1AL_CE21D317D	Traes_1AL_CE21D317D	-	1A:187676294-187677458	CK	T	OK	1.97306	4.06752	1.04372	2.41519	0.0002	0.00194448	yes
Traes_1AL_CF6C67E1B	Traes_1AL_CF6C67E1B	-	1A:245467632-245469226	CK	T	OK	0.818526	0.255947	-1.67719	-2.08834	0.00275	0.0163521	yes
Traes_1AL_CF862D1F3	Traes_1AL_CF862D1F3	-	1A:241060829-241062301	CK	T	OK	1.51548	0.418514	-1.85643	-2.55144	0.0006	0.00482551	yes
Traes_1AL_D10D533C3	Traes_1AL_D10D533C3	-	1A:39015094-39019999	CK	T	OK	7.11496	4.76997	-0.576876	-1.71555	0.0034	0.0193191	yes
Traes_1AL_D1AF9EF20	Traes_1AL_D1AF9EF20	-	IWGSC_CSS_1AL_scaff_2765038:906-1652	CK	T	OK	22.6637	38.0868	0.748904	2.56359	5e-05	0.000579646	yes
Traes_1AL_D20D648FD	Traes_1AL_D20D648FD	-	1A:52161253-52163115	CK	T	OK	425.103	323.363	-0.394656	-1.82379	0.00175	0.0114492	yes
Traes_1AL_D2BCFD121	Traes_1AL_D2BCFD121	-	IWGSC_CSS_1AL_scaff_3943684:0-974	CK	T	OK	115.026	64.6325	-0.83163	-3.53334	5e-05	0.000579646	yes
Traes_1AL_D2D434A29	Traes_1AL_D2D434A29	-	1A:71794799-71796735	CK	T	OK	1.58453	2.55103	0.687027	1.48062	0.0102	0.044979	yes
Traes_1AL_D3291AC1A	Traes_1AL_D3291AC1A	-	1A:223699310-223700190	CK	T	OK	1.5138	0.439703	-1.78357	-1.99427	0.00375	0.0208465	yes
Traes_1AL_D7BDD58BD	Traes_1AL_D7BDD58BD	-	IWGSC_CSS_1AL_scaff_3977355:1383-3392	CK	T	OK	1.01486	8.20699	3.01557	7.66114	5e-05	0.000579646	yes
Traes_1AL_DAE998F9A	Traes_1AL_DAE998F9A	-	IWGSC_CSS_1AL_scaff_72977:86-374	CK	T	OK	45.891	21.0385	-1.12518	-2.22757	0.00025	0.00234281	yes
Traes_1AL_DD4604320	Traes_1AL_DD4604320	-	1A:185426863-185431813	CK	T	OK	0.374217	2.14522	2.51918	4.52014	5e-05	0.000579646	yes
Traes_1AL_DDC13A76D	Traes_1AL_DDC13A76D	-	1A:189937468-189939296	CK	T	OK	6.06481	3.52125	-0.784376	-2.15944	0.0002	0.00194448	yes
Traes_1AL_DDEE6AC00	Traes_1AL_DDEE6AC00	-	IWGSC_CSS_1AL_scaff_3937158:9192-10450	CK	T	OK	103.631	161.859	0.64329	2.91675	5e-05	0.000579646	yes
Traes_1AL_E12BF1698	Traes_1AL_E12BF1698	-	1A:209460879-209462462	CK	T	OK	146.154	88.5127	-0.723529	-3.35949	5e-05	0.000579646	yes
Traes_1AL_E1F3614B3	Traes_1AL_E1F3614B3	-	1A:230254771-230256764	CK	T	OK	74.3887	106.405	0.516404	2.31579	5e-05	0.000579646	yes
Traes_1AL_E23487510	Traes_1AL_E23487510	-	IWGSC_CSS_1AL_scaff_3917396:24016-24667	CK	T	OK	69.8522	40.8793	-0.772934	-2.9814	5e-05	0.000579646	yes
Traes_1AL_E25202CC2	Traes_1AL_E25202CC2	-	1A:240553239-240558475	CK	T	OK	51.051	84.1888	0.721688	3.2296	5e-05	0.000579646	yes
Traes_1AL_E4A41768A	Traes_1AL_E4A41768A	-	IWGSC_CSS_1AL_scaff_3899180:0-1798	CK	T	OK	16.1107	11.8136	-0.44757	-1.47307	0.0113	0.0486665	yes
Traes_1AL_E859722AF	Traes_1AL_E859722AF	-	IWGSC_CSS_1AL_scaff_3942920:0-939	CK	T	OK	6.66349	4.34428	-0.61716	-1.5702	0.0078	0.0366979	yes
Traes_1AL_EABE06C30	Traes_1AL_EABE06C30	-	1A:93779685-93781048	CK	T	OK	1.31057	2.78987	1.09001	2.11378	0.0006	0.00482551	yes
Traes_1AL_EB198861F	Traes_1AL_EB198861F	-	1A:186568260-186570472	CK	T	OK	56.3761	36.4881	-0.627656	-2.64915	5e-05	0.000579646	yes
Traes_1AL_ED72E167A	Traes_1AL_ED72E167A	-	1A:43561117-43565728	CK	T	OK	56.0188	34.4591	-0.701025	-3.02355	5e-05	0.000579646	yes
Traes_1AL_EEF9D88DA	Traes_1AL_EEF9D88DA	-	1A:34817646-34819020	CK	T	OK	5.8486	3.96652	-0.560218	-1.53921	0.0112	0.0483284	yes
Traes_1AL_EF6194976	Traes_1AL_EF6194976	-	1A:188094958-188095934	CK	T	OK	71.8281	48.5033	-0.566465	-2.36834	5e-05	0.000579646	yes
Traes_1AL_F0C907DA1	Traes_1AL_F0C907DA1	-	1A:245117025-245117882	CK	T	OK	3.03014	1.36112	-1.15459	-1.99256	0.0015	0.0101129	yes
Traes_1AL_F17051B69	Traes_1AL_F17051B69	-	1A:102413774-102415013	CK	T	OK	14.2322	7.88094	-0.852717	-2.71038	5e-05	0.000579646	yes
Traes_1AL_F245CC03B	Traes_1AL_F245CC03B	-	1A:215991198-215992014	CK	T	OK	103.868	72.1287	-0.526103	-2.23519	0.00015	0.00151922	yes
Traes_1AL_F2722AEAA	Traes_1AL_F2722AEAA	-	1A:233995769-233995956	CK	T	OK	480.277	247.645	-0.955593	-3.3439	5e-05	0.000579646	yes
Traes_1AL_F2E148E42	Traes_1AL_F2E148E42	-	1A:233716301-233717137	CK	T	OK	154.734	109.827	-0.494552	-2.16781	0.00025	0.00234281	yes
Traes_1AL_F420A1BBE	Traes_1AL_F420A1BBE	-	1A:93161816-93166467	CK	T	OK	2.47063	1.69193	-0.54621	-1.66707	0.0057	0.0288474	yes
Traes_1AL_F4304F02B	Traes_1AL_F4304F02B	-	IWGSC_CSS_1AL_scaff_3888301:2706-7824	CK	T	OK	3.10441	2.04926	-0.599214	-1.80405	0.0024	0.0147263	yes
Traes_1AL_F4F1F73DF	Traes_1AL_F4F1F73DF	-	IWGSC_CSS_1AL_scaff_362417:1-1622	CK	T	OK	1.51561	3.51642	1.21421	2.87615	5e-05	0.000579646	yes
Traes_1AL_F6D304E2F	Traes_1AL_F6D304E2F	-	1A:247027563-247028797	CK	T	OK	147.633	112.842	-0.387711	-1.65979	0.004	0.0219187	yes
Traes_1AL_F72809737	Traes_1AL_F72809737	-	1A:240338460-240339461	CK	T	OK	2.72845	1.54856	-0.817156	-1.53719	0.00955	0.0427898	yes
Traes_1AL_F7D3D18D3	Traes_1AL_F7D3D18D3	-	1A:58213024-58214407	CK	T	OK	12.206	16.5774	0.441636	1.57729	0.00895	0.0407675	yes
Traes_1AL_F865B9A4A	Traes_1AL_F865B9A4A	-	1A:93425733-93431705	CK	T	OK	41.922	30.5394	-0.457038	-1.96312	0.00065	0.00514986	yes
Traes_1AL_FB0466848	Traes_1AL_FB0466848	-	1A:182706557-182707006	CK	T	OK	0	0.562051	inf	#NAME?	5e-05	0.000579646	yes
Traes_1AL_FFFEEC27C	Traes_1AL_FFFEEC27C	-	1A:179698203-179699812	CK	T	OK	33.4003	21.7106	-0.621463	-2.47643	5e-05	0.000579646	yes
Traes_1AS_00BD72553	Traes_1AS_00BD72553	-	1A:143421499-143422807	CK	T	OK	46.2666	32.3501	-0.5162	-2.12817	0.00025	0.00234281	yes
Traes_1AS_04DF4F7FB	Traes_1AS_04DF4F7FB	-	1A:1302886-1304447	CK	T	OK	6.33253	3.77946	-0.744601	-2.02772	0.0005	0.00416027	yes
Traes_1AS_06988AF2C	Traes_1AS_06988AF2C	-	1A:105014825-105016251	CK	T	OK	11.5316	4.37951	-1.39675	-4.28477	5e-05	0.000579646	yes
Traes_1AS_08A0A8A0E	Traes_1AS_08A0A8A0E	-	1A:160277650-160282034	CK	T	OK	30.2395	10.2303	-1.56358	-6.66217	5e-05	0.000579646	yes
Traes_1AS_0A472C45D	Traes_1AS_0A472C45D	-	1A:2234035-2235345	CK	T	OK	1.1012	0.464137	-1.24646	-1.61777	0.0086	0.0395238	yes
Traes_1AS_0AEAB161F	Traes_1AS_0AEAB161F	-	IWGSC_CSS_1AS_scaff_541583:0-354	CK	T	OK	15.6657	33.4859	1.09594	2.85126	5e-05	0.000579646	yes
Traes_1AS_0B9295A68	Traes_1AS_0B9295A68	-	1A:4941965-4944685	CK	T	OK	2.58332	1.29273	-0.998802	-2.43193	0.0001	0.00107171	yes
Traes_1AS_1234FA28F	Traes_1AS_1234FA28F	-	IWGSC_CSS_1AS_scaff_138372:443-1419	CK	T	OK	0.452661	2.04144	2.17308	2.28966	0.00195	0.0124895	yes
Traes_1AS_12E5ECBE2	Traes_1AS_12E5ECBE2	-	1A:6243926-6249596	CK	T	OK	14.1281	9.77601	-0.53125	-1.98181	0.001	0.007307	yes
Traes_1AS_18E6ADFF5	Traes_1AS_18E6ADFF5	-	1A:11066075-11068474	CK	T	OK	11.6531	6.579	-0.82477	-2.1079	0.0005	0.00416027	yes
Traes_1AS_1A8023A17	Traes_1AS_1A8023A17	-	1A:118588624-118592987	CK	T	OK	3.25915	4.65793	0.515192	1.56272	0.0073	0.0348572	yes
Traes_1AS_1A9A87C6A	Traes_1AS_1A9A87C6A	-	1A:104200644-104202588	CK	T	OK	4.33025	1.6413	-1.39961	-2.95361	5e-05	0.000579646	yes
Traes_1AS_1AFD2BE50	Traes_1AS_1AFD2BE50	-	1A:2742426-2745206	CK	T	OK	0.620942	0.0643307	-3.27088	-2.94037	0.0022	0.0137472	yes
Traes_1AS_1D65FC1BA	Traes_1AS_1D65FC1BA	-	IWGSC_CSS_1AS_scaff_931185:2105-4634	CK	T	OK	4.9703	3.21542	-0.628327	-1.50556	0.00935	0.0421435	yes
Traes_1AS_22FFA416C	Traes_1AS_22FFA416C	-	1A:15756157-15759801	CK	T	OK	3.01577	1.86141	-0.696133	-1.53032	0.0094	0.0423094	yes
Traes_1AS_240EBA7BA	Traes_1AS_240EBA7BA	-	1A:174081573-174089031	CK	T	OK	3.28887	2.32124	-0.502698	-1.56388	0.00745	0.0354162	yes
Traes_1AS_24511D656	Traes_1AS_24511D656	-	1A:5999789-6000128	CK	T	OK	0	0.890273	inf	#NAME?	0.00375	0.0208465	yes
Traes_1AS_2B7CD7B59	Traes_1AS_2B7CD7B59	-	IWGSC_CSS_1AS_scaff_3315135:2955-3135	CK	T	OK	225.565	120.436	-0.905276	-2.57573	5e-05	0.000579646	yes
Traes_1AS_34DBDBA7D	Traes_1AS_34DBDBA7D	-	1A:1128970-1131085	CK	T	OK	27.5932	45.2676	0.714167	2.63412	5e-05	0.000579646	yes
Traes_1AS_36865F81C	Traes_1AS_36865F81C	-	1A:105730582-105731050	CK	T	OK	1023.44	797.745	-0.359428	-1.68013	0.0047	0.0248564	yes
Traes_1AS_3CABBFC7E	Traes_1AS_3CABBFC7E	-	1A:105810663-105811461	CK	T	OK	48.2901	29.1851	-0.726496	-2.52995	5e-05	0.000579646	yes
Traes_1AS_3CB5752AA	Traes_1AS_3CB5752AA	-	1A:139921450-139923025	CK	T	OK	1.69171	0.80635	-1.06901	-1.80317	0.00315	0.01819	yes
Traes_1AS_3D390A0EB	Traes_1AS_3D390A0EB	-	IWGSC_CSS_1AS_scaff_1493053:0-1401	CK	T	OK	4.49413	2.42631	-0.889277	-1.5554	0.0082	0.0381105	yes
Traes_1AS_3FCCD2735	Traes_1AS_3FCCD2735	-	1A:128709991-128712839	CK	T	OK	4.64311	2.23091	-1.05746	-3.079	5e-05	0.000579646	yes
Traes_1AS_3FDE06628	Traes_1AS_3FDE06628	-	IWGSC_CSS_1AS_scaff_2769402:99-1099	CK	T	OK	3.19461	9.10856	1.51158	3.82778	5e-05	0.000579646	yes
Traes_1AS_400EF6C081	Traes_1AS_400EF6C081	-	1A:110673987-110674449	CK	T	OK	14.658	25.3488	0.79023	2.21346	0.00025	0.00234281	yes
Traes_1AS_4226C8D68	Traes_1AS_4226C8D68	-	1A:6170827-6171435	CK	T	OK	0.593137	4.10548	2.79111	3.38865	0.0018	0.0116989	yes
Traes_1AS_488596E82	Traes_1AS_488596E82	-	1A:128258230-128263663	CK	T	OK	41.5156	31.6447	-0.391688	-1.66588	0.0039	0.0215008	yes
Traes_1AS_4A9E433A7	Traes_1AS_4A9E433A7	-	1A:140271831-140274846	CK	T	OK	0.501706	1.23901	1.30427	2.25527	0.0007	0.00547111	yes
Traes_1AS_4AD2F6772	Traes_1AS_4AD2F6772	-	1A:136822965-136824687	CK	T	OK	86.5815	57.8167	-0.582573	-2.59108	5e-05	0.000579646	yes
Traes_1AS_4AF9476D4	Traes_1AS_4AF9476D4	-	IWGSC_CSS_1AS_scaff_2668177:0-592	CK	T	OK	6.1219	9.77986	0.675835	1.67452	0.00485	0.0254514	yes
Traes_1AS_4CA1A835D1	Traes_1AS_4CA1A835D1	-	IWGSC_CSS_1AS_scaff_1532043:1-259	CK	T	OK	55.6093	28.4169	-0.968579	-2.46921	5e-05	0.000579646	yes
Traes_1AS_536E18ACD	Traes_1AS_536E18ACD	-	1A:15575575-15582730	CK	T	OK	6.28646	10.3775	0.723136	2.69388	5e-05	0.000579646	yes
Traes_1AS_539B5E5F2	Traes_1AS_539B5E5F2	-	1A:17401271-17403043	CK	T	OK	13.4095	9.00062	-0.575164	-1.93765	0.0012	0.00846945	yes
Traes_1AS_54A7FBBFC	Traes_1AS_54A7FBBFC	-	1A:4187168-4188317	CK	T	OK	26.0646	19.4706	-0.420798	-1.48824	0.01065	0.0464649	yes
Traes_1AS_5DE9A16CD	Traes_1AS_5DE9A16CD	-	1A:112787745-112789635	CK	T	OK	25.6933	19.6652	-0.385752	-1.5103	0.0073	0.0348572	yes
Traes_1AS_60159A9D5	Traes_1AS_60159A9D5	-	1A:105241983-105242590	CK	T	OK	16.8156	10.6066	-0.664836	-1.84881	0.00205	0.0129948	yes
Traes_1AS_603E80DD5	Traes_1AS_603E80DD5	-	IWGSC_CSS_1AS_scaff_3272582:1-471	CK	T	OK	17.884	9.8993	-0.853273	-2.18226	0.0002	0.00194448	yes
Traes_1AS_651A2A839	Traes_1AS_651A2A839	-	1A:113243134-113247459	CK	T	OK	15.6779	10.9953	-0.511848	-1.94664	0.0009	0.00670598	yes
Traes_1AS_689223B7D	Traes_1AS_689223B7D	-	1A:7968298-7969989	CK	T	OK	3.5119	2.10097	-0.741197	-1.89188	0.00155	0.0103861	yes
Traes_1AS_6985CB314	Traes_1AS_6985CB314	-	1A:107754503-107755304	CK	T	OK	1.39558	0.349743	-1.9965	-2.12612	0.00355	0.0199876	yes
Traes_1AS_6AA4114A2	Traes_1AS_6AA4114A2	-	1A:6231702-6232599	CK	T	OK	157.323	118.35	-0.410666	-1.85076	0.0016	0.0106609	yes
Traes_1AS_6BDC65775	Traes_1AS_6BDC65775	-	1A:123079986-123082770	CK	T	OK	11.3914	5.21471	-1.12729	-3.80522	5e-05	0.000579646	yes
Traes_1AS_6E5DECDA1	Traes_1AS_6E5DECDA1	-	1A:150871553-150874763	CK	T	OK	1.42356	0.866981	-0.715434	-1.51823	0.0108	0.0469702	yes
Traes_1AS_71E83DA18	Traes_1AS_71E83DA18	-	1A:162930049-162933620	CK	T	OK	62.9681	31.5624	-0.996414	-4.10945	5e-05	0.000579646	yes
Traes_1AS_754B853F8	Traes_1AS_754B853F8	-	IWGSC_CSS_1AS_scaff_1461605:1196-2029	CK	T	OK	184.536	139.407	-0.404597	-1.58922	0.006	0.0300259	yes
Traes_1AS_77FA29CF3	Traes_1AS_77FA29CF3	-	1A:105374193-105375511	CK	T	OK	3.30467	15.5727	2.23644	6.29874	5e-05	0.000579646	yes
Traes_1AS_82CA6D2F3	Traes_1AS_82CA6D2F3	-	IWGSC_CSS_1AS_scaff_3289391:1366-2311	CK	T	OK	5.63499	9.01739	0.678298	1.5808	0.00635	0.0313504	yes
Traes_1AS_858D1842B	Traes_1AS_858D1842B	-	1A:15467949-15475837	CK	T	OK	1.0818	0.635532	-0.767391	-1.80559	0.0032	0.0184258	yes
Traes_1AS_863D41595	Traes_1AS_863D41595	-	1A:143619882-143623168	CK	T	OK	6.27453	3.67392	-0.772186	-2.38868	0.0001	0.00107171	yes
Traes_1AS_868CEA71B	Traes_1AS_868CEA71B	-	1A:170455381-170456600	CK	T	OK	7.04894	4.62558	-0.607771	-1.72913	0.00365	0.0204092	yes
Traes_1AS_880371379	Traes_1AS_880371379	-	1A:137797219-137799962	CK	T	OK	0.629036	1.5148	1.26792	2.31151	0.00045	0.00381337	yes
Traes_1AS_884D71E51	Traes_1AS_884D71E51	-	IWGSC_CSS_1AS_scaff_3253211:1823-3612	CK	T	OK	2.33224	1.21501	-0.94075	-2.09488	0.0009	0.00670598	yes
Traes_1AS_89B870788	Traes_1AS_89B870788	-	IWGSC_CSS_1AS_scaff_3236009:42-305	CK	T	OK	2.71843	0	#NAME?	#NAME?	0.0098	0.0436309	yes
Traes_1AS_89C5D2845	Traes_1AS_89C5D2845	-	IWGSC_CSS_1AS_scaff_3314009:1561-3924	CK	T	OK	360.065	280.63	-0.359585	-1.67658	0.0044	0.023628	yes
Traes_1AS_8A319EC97	Traes_1AS_8A319EC97	-	1A:1773323-1774920	CK	T	OK	0.851994	51.7234	5.92383	10.151	5e-05	0.000579646	yes
Traes_1AS_91A304B6B	Traes_1AS_91A304B6B	-	1A:1675200-1676977	CK	T	OK	12.8733	8.15779	-0.658135	-2.19854	0.0003	0.00272878	yes
Traes_1AS_93074CFEA	Traes_1AS_93074CFEA	-	1A:157701172-157703211	CK	T	OK	8.57772	5.16051	-0.73308	-2.50704	5e-05	0.000579646	yes
Traes_1AS_972AA6CB4	Traes_1AS_972AA6CB4	-	1A:169085-175333	CK	T	OK	11.6249	6.98085	-0.735741	-2.99989	5e-05	0.000579646	yes
Traes_1AS_99E820D57	Traes_1AS_99E820D57	-	1A:15004092-15012460	CK	T	OK	8.27192	6.08942	-0.441917	-1.53109	0.00805	0.0375789	yes
Traes_1AS_9A1861111	Traes_1AS_9A1861111	-	1A:157642740-157644264	CK	T	OK	0.690757	0.255059	-1.43735	-1.82909	0.00765	0.0361366	yes
Traes_1AS_9D59F9C89	Traes_1AS_9D59F9C89	-	1A:104824604-104825966	CK	T	OK	126.197	98.8802	-0.351929	-1.56162	0.0072	0.0344959	yes
Traes_1AS_A053EC112	Traes_1AS_A053EC112	-	1A:4512779-4517093	CK	T	OK	34.8861	26.2548	-0.410072	-1.57082	0.00655	0.0321106	yes
Traes_1AS_A85EF2464	Traes_1AS_A85EF2464	-	IWGSC_CSS_1AS_scaff_1500352:12-2792	CK	T	OK	21.1572	14.3391	-0.561191	-2.23285	0.0001	0.00107171	yes
Traes_1AS_AE0D0D43F	Traes_1AS_AE0D0D43F	-	IWGSC_CSS_1AS_scaff_1165049:147-385	CK	T	OK	52.9006	23.5692	-1.16638	-1.72871	0.0084	0.0388097	yes
Traes_1AS_B26B7D59F	Traes_1AS_B26B7D59F	-	1A:104250781-104251485	CK	T	OK	18.968	7.57319	-1.32459	-3.57289	5e-05	0.000579646	yes
Traes_1AS_B3D590259	Traes_1AS_B3D590259	-	1A:2479780-2480509	CK	T	OK	9.41122	3.88696	-1.27574	-3.04984	5e-05	0.000579646	yes
Traes_1AS_B60A6FBE1	Traes_1AS_B60A6FBE1	-	1A:32193974-32195782	CK	T	OK	1.4402	0.738479	-0.963638	-1.81542	0.00295	0.0172696	yes
Traes_1AS_BEEC10025	Traes_1AS_BEEC10025	-	IWGSC_CSS_1AS_scaff_3095099:52-1029	CK	T	OK	34.27	51.7628	0.594968	1.75703	0.0022	0.0137472	yes
Traes_1AS_C1035DE77	Traes_1AS_C1035DE77	-	IWGSC_CSS_1AS_scaff_1729411:438-672	CK	T	OK	51.8372	33.0078	-0.651179	-1.55559	0.00755	0.0357775	yes
Traes_1AS_C1BD73C48	Traes_1AS_C1BD73C48	-	IWGSC_CSS_1AS_scaff_3275528:122-1854	CK	T	OK	8.10652	5.1066	-0.66672	-1.85897	0.00165	0.0109317	yes
Traes_1AS_C261D2216	Traes_1AS_C261D2216	-	1A:167832411-167837492	CK	T	OK	6.50188	2.53304	-1.35999	-4.22539	5e-05	0.000579646	yes
Traes_1AS_C3ACFA4D8	Traes_1AS_C3ACFA4D8	-	1A:163647548-163648367	CK	T	OK	1.48311	0.432356	-1.77833	-2.01794	0.00405	0.022131	yes
Traes_1AS_CACF50DDD	Traes_1AS_CACF50DDD	-	IWGSC_CSS_1AS_scaff_1955386:43-1858	CK	T	OK	0.685349	0.311606	-1.13711	-1.63035	0.0095	0.0426265	yes
Traes_1AS_CDB7F0AA6	Traes_1AS_CDB7F0AA6	-	1A:168269903-168276012	CK	T	OK	0.492901	1.07068	1.11916	2.26031	0.0004	0.00345686	yes
Traes_1AS_CE362714F1	Traes_1AS_CE362714F1	-	1A:137938332-137939181	CK	T	OK	75.3381	58.2485	-0.371158	-1.57338	0.01145	0.0491596	yes
Traes_1AS_CFFF0EB8B	Traes_1AS_CFFF0EB8B	-	IWGSC_CSS_1AS_scaff_1346317:121-1409	CK	T	OK	12.9026	6.56907	-0.973903	-3.19575	5e-05	0.000579646	yes
Traes_1AS_D0A2B50BE	Traes_1AS_D0A2B50BE	-	IWGSC_CSS_1AS_scaff_3304366:2-774	CK	T	OK	108.854	74.3956	-0.549111	-2.01155	0.00055	0.00450142	yes
Traes_1AS_DAB28B0FA	Traes_1AS_DAB28B0FA	-	1A:163548820-163551472	CK	T	OK	16.0051	11.5187	-0.474551	-1.92543	0.0018	0.0116989	yes
Traes_1AS_DEAC58FC4	Traes_1AS_DEAC58FC4	-	1A:173507428-173509090	CK	T	OK	32.6518	20.0733	-0.701884	-2.89957	5e-05	0.000579646	yes
Traes_1AS_DF6E8A48B	Traes_1AS_DF6E8A48B	-	1A:103992213-103993569	CK	T	OK	8.69862	14.5279	0.739972	1.9591	0.00155	0.0103861	yes
Traes_1AS_E0769FDD0	Traes_1AS_E0769FDD0	-	1A:106813517-106814549	CK	T	OK	38.114	15.0506	-1.3405	-4.81226	5e-05	0.000579646	yes
Traes_1AS_E14F4EB86	Traes_1AS_E14F4EB86	-	1A:104442429-104444264	CK	T	OK	63.8773	45.7043	-0.482976	-2.09697	0.0002	0.00194448	yes
Traes_1AS_E2E5E14DC	Traes_1AS_E2E5E14DC	-	1A:2972413-2973892	CK	T	OK	26.1957	16.5923	-0.658817	-2.5735	5e-05	0.000579646	yes
Traes_1AS_E58B0B23A	Traes_1AS_E58B0B23A	-	1A:156328016-156329505	CK	T	OK	707.682	564.228	-0.326822	-1.51829	0.00865	0.0397009	yes
Traes_1AS_E774FAB9E	Traes_1AS_E774FAB9E	-	1A:5352380-5353110	CK	T	OK	342.375	225.816	-0.600428	-2.78541	5e-05	0.000579646	yes
Traes_1AS_E7EE10854	Traes_1AS_E7EE10854	-	IWGSC_CSS_1AS_scaff_2902095:63-185	CK	T	OK	831.91	501.727	-0.729525	-1.61693	0.01005	0.0444649	yes
Traes_1AS_E91219F7E	Traes_1AS_E91219F7E	-	1A:148928525-148929821	CK	T	OK	0.307513	0.900859	1.55065	1.6568	0.00905	0.0411191	yes
Traes_1AS_EADB6A2A0	Traes_1AS_EADB6A2A0	-	1A:166600170-166602694	CK	T	OK	27.1376	40.0153	0.560258	2.24246	0.00035	0.00309634	yes
Traes_1AS_EB6754AA5	Traes_1AS_EB6754AA5	-	1A:13389311-13392263	CK	T	OK	15.7994	10.0926	-0.646577	-2.47298	5e-05	0.000579646	yes
Traes_1AS_ECE644985	Traes_1AS_ECE644985	-	IWGSC_CSS_1AS_scaff_1708588:2253-4521	CK	T	OK	4.48383	2.80456	-0.676955	-1.98032	0.0012	0.00846945	yes
Traes_1AS_EE98F3ED0	Traes_1AS_EE98F3ED0	-	1A:112568388-112578417	CK	T	OK	2.48246	0.821062	-1.5962	-3.24163	5e-05	0.000579646	yes
Traes_1AS_F61634997	Traes_1AS_F61634997	-	1A:33110752-33112304	CK	T	OK	6.38345	3.68721	-0.791808	-1.87554	0.0032	0.0184258	yes
Traes_1AS_F9013A945	Traes_1AS_F9013A945	-	1A:5894581-5897481	CK	T	OK	4.77978	2.6251	-0.864569	-2.51814	5e-05	0.000579646	yes
Traes_1AS_FC7D92A3D	Traes_1AS_FC7D92A3D	-	1A:22077306-22079830	CK	T	OK	60.7118	45.784	-0.407135	-1.66765	0.0035	0.0197678	yes
Traes_1AS_FEDA3D959	Traes_1AS_FEDA3D959	-	IWGSC_CSS_1AS_scaff_677143:4-327	CK	T	OK	112.414	72.581	-0.631159	-1.89483	0.00145	0.00984254	yes
Traes_1BL_00B889423	Traes_1BL_00B889423	-	1B:163789320-163791406	CK	T	OK	1.00949	1.73192	0.778752	1.57568	0.00815	0.0379383	yes
Traes_1BL_0302D9F63	Traes_1BL_0302D9F63	-	1B:251615564-251622602	CK	T	OK	25.7205	36.5859	0.508366	2.20072	0.0002	0.00194448	yes
Traes_1BL_04B591073	Traes_1BL_04B591073	-	1B:133364378-133366613	CK	T	OK	11.0411	6.54178	-0.755131	-2.0616	0.00075	0.00578277	yes
Traes_1BL_04EBF6A19	Traes_1BL_04EBF6A19	-	1B:206675470-206677236	CK	T	OK	54.5567	37.4727	-0.541917	-2.31771	0.00015	0.00151922	yes
Traes_1BL_05865F944	Traes_1BL_05865F944	-	1B:225970633-225974733	CK	T	OK	14.4407	10.4832	-0.462055	-1.73078	0.0036	0.0201975	yes
Traes_1BL_058EB225D	Traes_1BL_058EB225D	-	IWGSC_CSS_1BL_scaff_3863137:0-6864	CK	T	OK	6.37365	4.02317	-0.663787	-1.65407	0.00615	0.0306004	yes
Traes_1BL_063023D50	Traes_1BL_063023D50	-	IWGSC_CSS_1BL_scaff_3863282:2137-5331	CK	T	OK	5.86262	1.9497	-1.58829	-3.93997	5e-05	0.000579646	yes
Traes_1BL_07898F3B2	Traes_1BL_07898F3B2	-	1B:163184138-163187698	CK	T	OK	6.47489	10.3073	0.670732	2.24293	0.0001	0.00107171	yes
Traes_1BL_07B8BFA42	Traes_1BL_07B8BFA42	-	1B:277886855-277887759	CK	T	OK	67.0162	46.4626	-0.52844	-2.17964	0.0001	0.00107171	yes
Traes_1BL_08309EDEA	Traes_1BL_08309EDEA	-	IWGSC_CSS_1BL_scaff_3876826:3204-3568	CK	T	OK	17.0636	10.0709	-0.760736	-1.66041	0.00605	0.0302228	yes
Traes_1BL_092DFE276	Traes_1BL_092DFE276	-	IWGSC_CSS_1BL_scaff_3889907:1139-2103	CK	T	OK	1.73167	0.411663	-2.07263	-2.55622	0.00105	0.00760206	yes
Traes_1BL_09CBCDAF5	Traes_1BL_09CBCDAF5	-	1B:233280023-233280872	CK	T	OK	89.7192	69.3874	-0.370743	-1.55979	0.00855	0.0393494	yes
Traes_1BL_0A3CDBCFC	Traes_1BL_0A3CDBCFC	-	IWGSC_CSS_1BL_scaff_3800637:2205-3150	CK	T	OK	67.2102	108.902	0.696283	2.96512	5e-05	0.000579646	yes
Traes_1BL_0A996D4A2	Traes_1BL_0A996D4A2	-	IWGSC_CSS_1BL_scaff_3921411:8826-10009	CK	T	OK	162.278	114.095	-0.508235	-2.31229	5e-05	0.000579646	yes
Traes_1BL_0B7D73020	Traes_1BL_0B7D73020	-	IWGSC_CSS_1BL_scaff_3863212:46-3613	CK	T	OK	1.02562	0.588813	-0.800621	-1.64515	0.0063	0.0311765	yes
Traes_1BL_0BF7E1852	Traes_1BL_0BF7E1852	-	1B:294818249-294818958	CK	T	OK	65.1624	102.684	0.656096	2.72468	5e-05	0.000579646	yes
Traes_1BL_0CB993ADF	Traes_1BL_0CB993ADF	-	1B:195193676-195196971	CK	T	OK	1.29956	2.13041	0.713114	1.65215	0.0058	0.0292457	yes
Traes_1BL_0D7C2EB91	Traes_1BL_0D7C2EB91	-	1B:171085601-171089845	CK	T	OK	30.5869	18.0759	-0.758848	-3.01107	5e-05	0.000579646	yes
Traes_1BL_0F1D3BB9E	Traes_1BL_0F1D3BB9E	-	1B:269281808-269283316	CK	T	OK	32.4627	21.7187	-0.579842	-2.36076	5e-05	0.000579646	yes
Traes_1BL_13084CE92	Traes_1BL_13084CE92	-	1B:210574916-210577167	CK	T	OK	47.228	36.5906	-0.36817	-1.53389	0.00825	0.0382782	yes
Traes_1BL_13E2A6068	Traes_1BL_13E2A6068	-	IWGSC_CSS_1BL_scaff_3914164:529-5553	CK	T	OK	3.32407	1.55852	-1.09278	-3.11375	5e-05	0.000579646	yes
Traes_1BL_14AC77134	Traes_1BL_14AC77134	-	IWGSC_CSS_1BL_scaff_608842:10-2099	CK	T	OK	68.6195	52.8562	-0.376547	-1.49833	0.0091	0.0412942	yes
Traes_1BL_156D855B2	Traes_1BL_156D855B2	-	1B:245594528-245597207	CK	T	OK	14.231	8.39266	-0.761839	-2.62265	5e-05	0.000579646	yes
Traes_1BL_16964487D	Traes_1BL_16964487D	-	1B:184584833-184585016	CK	T	OK	17.6259	63.9825	1.85999	2.94971	0.00015	0.00151922	yes
Traes_1BL_16C4492B1	Traes_1BL_16C4492B1	-	1B:267580388-267581319	CK	T	OK	121.876	81.9046	-0.5734	-2.48601	5e-05	0.000579646	yes
Traes_1BL_19E07DA0F	Traes_1BL_19E07DA0F	-	1B:237959111-237965144	CK	T	OK	7.96443	5.77128	-0.464681	-1.5722	0.00665	0.0324794	yes
Traes_1BL_19E3557DD	Traes_1BL_19E3557DD	-	1B:125723086-125724829	CK	T	OK	710.293	540.612	-0.39382	-1.82999	0.0019	0.0122253	yes
Traes_1BL_1CCE08A29	Traes_1BL_1CCE08A29	-	1B:244320728-244321214	CK	T	OK	43.6403	11.1812	-1.96459	-5.71831	5e-05	0.000579646	yes
Traes_1BL_1CCF44ECE	Traes_1BL_1CCF44ECE	-	1B:283818635-283823033	CK	T	OK	49.1819	35.5048	-0.470113	-2.06385	0.0004	0.00345686	yes
Traes_1BL_1DFC68959	Traes_1BL_1DFC68959	-	1B:233837017-233841218	CK	T	OK	15.4826	11.457	-0.434416	-1.57275	0.0084	0.0388097	yes
Traes_1BL_2053C08CD	Traes_1BL_2053C08CD	-	1B:131041433-131044500	CK	T	OK	15.9719	11.5265	-0.470584	-1.65936	0.00365	0.0204092	yes
Traes_1BL_22B15A022	Traes_1BL_22B15A022	-	1B:267225767-267229161	CK	T	OK	40.3277	23.2782	-0.792794	-3.24468	5e-05	0.000579646	yes
Traes_1BL_22C91FBBA	Traes_1BL_22C91FBBA	-	IWGSC_CSS_1BL_scaff_3825950:1532-5197	CK	T	OK	8.4778	6.21502	-0.447931	-1.64451	0.0059	0.0296291	yes
Traes_1BL_22EDF8650	Traes_1BL_22EDF8650	-	1B:264622860-264627759	CK	T	OK	10.7331	14.1999	0.403823	1.4862	0.011	0.0476424	yes
Traes_1BL_23AEE465B	Traes_1BL_23AEE465B	-	1B:291293613-291295271	CK	T	OK	2.63416	1.01035	-1.38248	-2.52134	0.0002	0.00194448	yes
Traes_1BL_24850CFA6	Traes_1BL_24850CFA6	-	1B:275107048-275109191	CK	T	OK	1.27379	0.534502	-1.25286	-1.68226	0.00865	0.0397009	yes
Traes_1BL_27164634E	Traes_1BL_27164634E	-	1B:211943163-211945732	CK	T	OK	3.55737	2.27277	-0.646356	-1.88061	0.00145	0.00984254	yes
Traes_1BL_2873205E8	Traes_1BL_2873205E8	-	1B:48646752-48653941	CK	T	OK	9.07182	6.80665	-0.414447	-1.47289	0.00855	0.0393494	yes
Traes_1BL_28A373A1F	Traes_1BL_28A373A1F	-	IWGSC_CSS_1BL_scaff_3886321:1811-8839	CK	T	OK	9.58774	6.74962	-0.506384	-1.82395	0.00255	0.0154522	yes
Traes_1BL_28DB0E01C	Traes_1BL_28DB0E01C	-	1B:271446970-271447585	CK	T	OK	256.486	163.479	-0.649775	-2.96816	5e-05	0.000579646	yes
Traes_1BL_2A75F2765	Traes_1BL_2A75F2765	-	1B:276085050-276089257	CK	T	OK	5.33067	3.68457	-0.53282	-1.67544	0.0044	0.023628	yes
Traes_1BL_2F2FCE5CD	Traes_1BL_2F2FCE5CD	-	1B:245221335-245222758	CK	T	OK	29.0395	9.28966	-1.64432	-5.97339	5e-05	0.000579646	yes
Traes_1BL_2F31FBFAF	Traes_1BL_2F31FBFAF	-	1B:169917424-169919576	CK	T	OK	3.98881	6.30301	0.660084	1.6288	0.0053	0.0272526	yes
Traes_1BL_301F6C93C	Traes_1BL_301F6C93C	-	1B:284583399-284589269	CK	T	OK	27.9737	44.3198	0.663878	2.8609	5e-05	0.000579646	yes
Traes_1BL_30A8D14FE	Traes_1BL_30A8D14FE	-	1B:193288772-193294740	CK	T	OK	18.7475	14.1114	-0.409837	-1.58816	0.0073	0.0348572	yes
Traes_1BL_325A2C8C0	Traes_1BL_325A2C8C0	-	1B:216621220-216622026	CK	T	OK	25.0394	45.5202	0.862307	2.92053	5e-05	0.000579646	yes
Traes_1BL_34181088A	Traes_1BL_34181088A	-	1B:217391638-217392877	CK	T	OK	1.76428	0.158207	-3.47919	-3.69484	5e-05	0.000579646	yes
Traes_1BL_348C10BF9	Traes_1BL_348C10BF9	-	1B:140309172-140310910	CK	T	OK	30.2837	21.9811	-0.462279	-1.77925	0.00275	0.0163521	yes
Traes_1BL_355420E27	Traes_1BL_355420E27	-	1B:184438095-184441672	CK	T	OK	0.474519	1.22036	1.36276	1.61755	0.00955	0.0427898	yes
Traes_1BL_36B22EF51	Traes_1BL_36B22EF51	-	1B:182412589-182415045	CK	T	OK	16.3089	11.2802	-0.531866	-1.8939	0.00175	0.0114492	yes
Traes_1BL_36D203BF8	Traes_1BL_36D203BF8	-	IWGSC_CSS_1BL_scaff_3845291:5468-5807	CK	T	OK	533.889	384.166	-0.47481	-2.04638	0.00035	0.00309634	yes
Traes_1BL_38CAFCA56	Traes_1BL_38CAFCA56	-	1B:45641301-45646053	CK	T	OK	123.47	87.3316	-0.499581	-2.28916	0.0001	0.00107171	yes
Traes_1BL_38CAFCA561	Traes_1BL_38CAFCA561	-	IWGSC_CSS_1BL_scaff_3886882:1430-6029	CK	T	OK	104.714	75.4589	-0.472685	-2.15289	0.00035	0.00309634	yes
Traes_1BL_39C1317F0	Traes_1BL_39C1317F0	-	1B:242565666-242567079	CK	T	OK	3.33173	1.93247	-0.78583	-1.82885	0.00205	0.0129948	yes
Traes_1BL_3A901257A	Traes_1BL_3A901257A	-	1B:295085159-295089716	CK	T	OK	13.7839	9.82414	-0.488577	-1.8279	0.00095	0.00700703	yes
Traes_1BL_3CC1AD292	Traes_1BL_3CC1AD292	-	1B:278550609-278557154	CK	T	OK	79.567	57.3148	-0.473264	-2.11734	0.0004	0.00345686	yes
Traes_1BL_3F4BF09B6	Traes_1BL_3F4BF09B6	-	1B:260300061-260302821	CK	T	OK	1.41593	0.321891	-2.1371	-3.14807	5e-05	0.000579646	yes
Traes_1BL_4072331B5	Traes_1BL_4072331B5	-	1B:173445039-173445549	CK	T	OK	31.7599	21.3233	-0.574774	-1.85492	0.00345	0.0195435	yes
Traes_1BL_420038A24	Traes_1BL_420038A24	-	1B:168722491-168722731	CK	T	OK	1.84908	0	#NAME?	#NAME?	0.0007	0.00547111	yes
Traes_1BL_45875A639	Traes_1BL_45875A639	-	1B:184099336-184102731	CK	T	OK	2.6464	1.38365	-0.935547	-1.8933	0.00195	0.0124895	yes
Traes_1BL_46DCF8472	Traes_1BL_46DCF8472	-	1B:271476476-271483404	CK	T	OK	46.2337	62.7519	0.440714	1.9576	0.0005	0.00416027	yes
Traes_1BL_4734A3E40	Traes_1BL_4734A3E40	-	1B:141351277-141351937	CK	T	OK	447.709	299.076	-0.582047	-2.62948	5e-05	0.000579646	yes
Traes_1BL_47F6225B3	Traes_1BL_47F6225B3	-	IWGSC_CSS_1BL_scaff_3816616:310-920	CK	T	OK	1.30254	2.83405	1.12154	1.61761	0.00765	0.0361366	yes
Traes_1BL_49F8F7A44	Traes_1BL_49F8F7A44	-	1B:285221018-285224432	CK	T	OK	2.85456	1.68731	-0.758542	-1.72891	0.00295	0.0172696	yes
Traes_1BL_4A6D65FC1	Traes_1BL_4A6D65FC1	-	1B:263577353-263578608	CK	T	OK	2.00886	0.532271	-1.91614	-2.95101	0.0001	0.00107171	yes
Traes_1BL_4AB17FFF4	Traes_1BL_4AB17FFF4	-	1B:36472317-36472915	CK	T	OK	138.095	88.7785	-0.637384	-2.3753	5e-05	0.000579646	yes
Traes_1BL_4AEEEBFFA	Traes_1BL_4AEEEBFFA	-	IWGSC_CSS_1BL_scaff_3846407:0-1586	CK	T	OK	10.6125	7.06909	-0.586164	-1.5921	0.0068	0.0330219	yes
Traes_1BL_4EB6DE337	Traes_1BL_4EB6DE337	-	IWGSC_CSS_1BL_scaff_3914395:2310-5890	CK	T	OK	13.8553	8.31052	-0.737429	-2.60592	5e-05	0.000579646	yes
Traes_1BL_4EC167332	Traes_1BL_4EC167332	-	1B:182741353-182744969	CK	T	OK	6.17888	3.63573	-0.765102	-2.47184	5e-05	0.000579646	yes
Traes_1BL_4FE03D7B0	Traes_1BL_4FE03D7B0	-	1B:228241367-228247995	CK	T	OK	31.6563	21.009	-0.591488	-2.42121	5e-05	0.000579646	yes
Traes_1BL_5049DC7EA	Traes_1BL_5049DC7EA	-	1B:280265088-280267568	CK	T	OK	363.217	279.861	-0.376119	-1.75166	0.00195	0.0124895	yes
Traes_1BL_51774DCD7	Traes_1BL_51774DCD7	-	IWGSC_CSS_1BL_scaff_3894581:1929-2699	CK	T	OK	19.8855	49.7531	1.32307	4.62525	5e-05	0.000579646	yes
Traes_1BL_51D441018	Traes_1BL_51D441018	-	IWGSC_CSS_1BL_scaff_3799821:858-2450	CK	T	OK	6.02713	3.20524	-0.91104	-2.45987	5e-05	0.000579646	yes
Traes_1BL_5323ECD61	Traes_1BL_5323ECD61	-	1B:264872985-264875447	CK	T	OK	116.289	91.9941	-0.338103	-1.4803	0.00935	0.0421435	yes
Traes_1BL_5390D3FF8	Traes_1BL_5390D3FF8	-	1B:173260641-173262093	CK	T	OK	3.02009	1.80495	-0.74263	-1.6725	0.00505	0.0262565	yes
Traes_1BL_553D7A793	Traes_1BL_553D7A793	-	1B:251065701-251066974	CK	T	OK	15.5261	23.3094	0.586214	2.18068	0.0005	0.00416027	yes
Traes_1BL_55462A32D	Traes_1BL_55462A32D	-	IWGSC_CSS_1BL_scaff_3849153:774-2807	CK	T	OK	2.03773	0.351276	-2.53629	-3.96007	5e-05	0.000579646	yes
Traes_1BL_55F0D425F	Traes_1BL_55F0D425F	-	1B:246382770-246383717	CK	T	OK	11.8383	3.15824	-1.90627	-4.85932	5e-05	0.000579646	yes
Traes_1BL_56BBB4B2F	Traes_1BL_56BBB4B2F	-	1B:176345613-176347070	CK	T	OK	207.939	148.264	-0.487996	-2.24526	0.00015	0.00151922	yes
Traes_1BL_5838C5EE4	Traes_1BL_5838C5EE4	-	1B:272387043-272388454	CK	T	OK	1.73022	0.851919	-1.02217	-1.6816	0.00705	0.0339653	yes
Traes_1BL_59A688795	Traes_1BL_59A688795	-	1B:234141524-234142502	CK	T	OK	54.8426	38.6848	-0.50353	-2.01761	0.0007	0.00547111	yes
Traes_1BL_5A84B4DA2	Traes_1BL_5A84B4DA2	-	1B:172066977-172068859	CK	T	OK	10.4563	7.59551	-0.461155	-1.57309	0.009	0.0409478	yes
Traes_1BL_5AAD0ACE8	Traes_1BL_5AAD0ACE8	-	1B:195367924-195369705	CK	T	OK	24.8552	17.8468	-0.477883	-1.84994	0.00155	0.0103861	yes
Traes_1BL_5CD8FB94C	Traes_1BL_5CD8FB94C	-	1B:269288837-269289886	CK	T	OK	33.193	122.53	1.88419	8.1506	5e-05	0.000579646	yes
Traes_1BL_5D23F5133	Traes_1BL_5D23F5133	-	1B:232575793-232576885	CK	T	OK	1.8009	10.0622	2.48215	5.47929	5e-05	0.000579646	yes
Traes_1BL_5D8D6B865	Traes_1BL_5D8D6B865	-	1B:273777076-273779639	CK	T	OK	4.29717	2.22918	-0.946874	-2.50778	5e-05	0.000579646	yes
Traes_1BL_5E6CEFBC5	Traes_1BL_5E6CEFBC5	-	1B:292325666-292327330	CK	T	OK	1.58589	5.64964	1.83286	4.33356	5e-05	0.000579646	yes
Traes_1BL_5ED9A20B3	Traes_1BL_5ED9A20B3	-	IWGSC_CSS_1BL_scaff_3791348:0-324	CK	T	OK	316.177	200.114	-0.659912	-2.68843	5e-05	0.000579646	yes
Traes_1BL_5ED9A20B31	Traes_1BL_5ED9A20B31	-	1B:269352740-269353064	CK	T	OK	247.595	156.847	-0.658626	-2.60569	5e-05	0.000579646	yes
Traes_1BL_5F8449E10	Traes_1BL_5F8449E10	-	1B:138960156-138962395	CK	T	OK	35.9834	54.0478	0.586905	2.27578	0.0002	0.00194448	yes
Traes_1BL_6215D102F	Traes_1BL_6215D102F	-	1B:254314950-254321620	CK	T	OK	5.74618	3.37109	-0.76939	-2.7526	5e-05	0.000579646	yes
Traes_1BL_627D564A9	Traes_1BL_627D564A9	-	IWGSC_CSS_1BL_scaff_3915041:5441-6920	CK	T	OK	8.64026	3.42416	-1.33533	-3.27382	5e-05	0.000579646	yes
Traes_1BL_63874F598	Traes_1BL_63874F598	-	1B:246127398-246129048	CK	T	OK	10.6715	3.86281	-1.46603	-4.51624	5e-05	0.000579646	yes
Traes_1BL_638FCBE65	Traes_1BL_638FCBE65	-	1B:125302965-125304315	CK	T	OK	21.68	12.8176	-0.758241	-2.58735	5e-05	0.000579646	yes
Traes_1BL_6419FCF64	Traes_1BL_6419FCF64	-	1B:279046579-279051721	CK	T	OK	3.42849	1.70379	-1.00883	-2.52979	5e-05	0.000579646	yes
Traes_1BL_65000B245	Traes_1BL_65000B245	-	1B:265160546-265161135	CK	T	OK	41.9796	11.5502	-1.86177	-5.45212	5e-05	0.000579646	yes
Traes_1BL_65789BC98	Traes_1BL_65789BC98	-	1B:237384976-237385268	CK	T	OK	21.1446	7.59218	-1.4777	-2.95732	5e-05	0.000579646	yes
Traes_1BL_681629423	Traes_1BL_681629423	-	1B:237385387-237385996	CK	T	OK	10.4124	3.88842	-1.42104	-3.00083	5e-05	0.000579646	yes
Traes_1BL_682638D5F	Traes_1BL_682638D5F	-	1B:261218126-261218831	CK	T	OK	98.0746	66.3632	-0.563497	-2.3818	0.00015	0.00151922	yes
Traes_1BL_6837B7A81	Traes_1BL_6837B7A81	-	1B:130177403-130178687	CK	T	OK	6.81354	3.11864	-1.12749	-2.85963	5e-05	0.000579646	yes
Traes_1BL_68E4D6F70	Traes_1BL_68E4D6F70	-	1B:189240569-189245075	CK	T	OK	0.216055	0.864491	2.00045	2.39591	0.0011	0.00789601	yes
Traes_1BL_6977F09C51	Traes_1BL_6977F09C51	-	1B:241505450-241506490	CK	T	OK	10.4129	7.11337	-0.54977	-1.67922	0.00435	0.0234111	yes
Traes_1BL_6B21370DA	Traes_1BL_6B21370DA	-	1B:182047188-182049850	CK	T	OK	0.402381	0.861589	1.09844	1.69771	0.0048	0.0252564	yes
Traes_1BL_6C39CF535	Traes_1BL_6C39CF535	-	IWGSC_CSS_1BL_scaff_3882951:717-1323	CK	T	OK	1.82113	6.78465	1.89744	2.77509	5e-05	0.000579646	yes
Traes_1BL_6E8A958A81	Traes_1BL_6E8A958A81	-	IWGSC_CSS_1BL_scaff_3838440:64-853	CK	T	OK	1.88945	0.539064	-1.80944	-2.24952	0.00185	0.0119569	yes
Traes_1BL_6F04DAB5B	Traes_1BL_6F04DAB5B	-	1B:241599946-241600389	CK	T	OK	3.26799	8.0585	1.30211	2.21804	0.001	0.007307	yes
Traes_1BL_71EF97B701	Traes_1BL_71EF97B701	-	1B:211271345-211272896	CK	T	OK	0.712296	5.94634	3.06145	6.39116	5e-05	0.000579646	yes
Traes_1BL_722A8B838	Traes_1BL_722A8B838	-	1B:257991925-257997984	CK	T	OK	7.71505	5.64948	-0.449559	-1.4905	0.00905	0.0411191	yes
Traes_1BL_72EC293D2	Traes_1BL_72EC293D2	-	1B:284092150-284093006	CK	T	OK	128.787	69.0904	-0.898425	-3.80659	5e-05	0.000579646	yes
Traes_1BL_7402F95C7	Traes_1BL_7402F95C7	-	1B:193281671-193287559	CK	T	OK	2.58544	1.70074	-0.604245	-1.56836	0.00855	0.0393494	yes
Traes_1BL_751E80A9A	Traes_1BL_751E80A9A	-	1B:279340173-279340385	CK	T	OK	22.9229	10.8092	-1.08453	-1.67457	0.00495	0.0258507	yes
Traes_1BL_75E330BC7	Traes_1BL_75E330BC7	-	1B:143762971-143763589	CK	T	OK	167.219	122.505	-0.448905	-1.60987	0.0049	0.0256508	yes
Traes_1BL_765AD8211	Traes_1BL_765AD8211	-	1B:269322656-269323493	CK	T	OK	42.6632	29.9899	-0.508516	-1.91443	0.0013	0.00902723	yes
Traes_1BL_7723BF17C	Traes_1BL_7723BF17C	-	1B:240650951-240651165	CK	T	OK	46.7554	25.1329	-0.895559	-1.8375	0.003	0.0175025	yes
Traes_1BL_78443376F	Traes_1BL_78443376F	-	1B:285464767-285470546	CK	T	OK	0.904573	1.56573	0.791527	2.02521	0.00075	0.00578277	yes
Traes_1BL_78D0F4408	Traes_1BL_78D0F4408	-	1B:144514930-144515824	CK	T	OK	1.03167	0	#NAME?	#NAME?	5e-05	0.000579646	yes
Traes_1BL_7925F6427	Traes_1BL_7925F6427	-	1B:289989518-289991333	CK	T	OK	34.9002	25.362	-0.460566	-1.62952	0.0051	0.0264656	yes
Traes_1BL_7C7380133	Traes_1BL_7C7380133	-	1B:287432311-287438342	CK	T	OK	6.87584	4.19554	-0.71268	-2.23739	0.0003	0.00272878	yes
Traes_1BL_82507217C	Traes_1BL_82507217C	-	1B:189314432-189319498	CK	T	OK	0.945787	5.07661	2.42428	6.0575	5e-05	0.000579646	yes
Traes_1BL_856856EA0	Traes_1BL_856856EA0	-	1B:197852766-197857410	CK	T	OK	0.414707	0.831205	1.00311	1.64771	0.0061	0.0304155	yes
Traes_1BL_858B71505	Traes_1BL_858B71505	-	1B:178711709-178716262	CK	T	OK	0.473874	1.42775	1.59116	3.19109	5e-05	0.000579646	yes
Traes_1BL_85E4C2FE1	Traes_1BL_85E4C2FE1	-	1B:269118970-269120067	CK	T	OK	2.96909	16.1201	2.44077	6.31051	5e-05	0.000579646	yes
Traes_1BL_8601EC2E0	Traes_1BL_8601EC2E0	-	1B:227455421-227457335	CK	T	OK	288.905	222.275	-0.37825	-1.72129	0.0026	0.0156756	yes
Traes_1BL_883D190E7	Traes_1BL_883D190E7	-	1B:287678322-287679016	CK	T	OK	10.3078	6.58778	-0.645868	-1.508	0.0104	0.0456458	yes
Traes_1BL_893CD652A1	Traes_1BL_893CD652A1	-	1B:270241828-270242263	CK	T	OK	166.893	108.838	-0.616737	-2.4826	5e-05	0.000579646	yes
Traes_1BL_8BDEB895D	Traes_1BL_8BDEB895D	-	IWGSC_CSS_1BL_scaff_3797548:288-1347	CK	T	OK	1.83429	0.303022	-2.59772	-2.93675	0.00065	0.00514986	yes
Traes_1BL_8E3D5E5DF	Traes_1BL_8E3D5E5DF	-	1B:194593206-194594914	CK	T	OK	5.09423	2.93514	-0.795435	-2.02131	0.0007	0.00547111	yes
Traes_1BL_8F261F085	Traes_1BL_8F261F085	-	1B:285135765-285137422	CK	T	OK	52.553	40.5972	-0.372394	-1.602	0.00525	0.027055	yes
Traes_1BL_8F4752D78	Traes_1BL_8F4752D78	-	1B:266223327-266227216	CK	T	OK	11.6787	8.38514	-0.477979	-1.72135	0.00335	0.0190857	yes
Traes_1BL_91A98E876	Traes_1BL_91A98E876	-	1B:291802946-291804470	CK	T	OK	4.8701	3.12798	-0.638719	-1.60475	0.00645	0.0317255	yes
Traes_1BL_92AA2A265	Traes_1BL_92AA2A265	-	1B:166085604-166091008	CK	T	OK	9.13856	5.19797	-0.814017	-2.89501	5e-05	0.000579646	yes
Traes_1BL_930E75040	Traes_1BL_930E75040	-	1B:178364786-178365577	CK	T	OK	84.2324	55.4719	-0.602618	-2.52405	5e-05	0.000579646	yes
Traes_1BL_9360D8CEC	Traes_1BL_9360D8CEC	-	1B:282988759-282991335	CK	T	OK	7.28458	5.1167	-0.509632	-1.56274	0.00825	0.0382782	yes
Traes_1BL_94497FD5D	Traes_1BL_94497FD5D	-	1B:243724285-243724678	CK	T	OK	37.1505	26.5441	-0.484987	-1.46487	0.01125	0.0484922	yes
Traes_1BL_987C54D65	Traes_1BL_987C54D65	-	IWGSC_CSS_1BL_scaff_3818164:3542-10212	CK	T	OK	6.93807	4.05025	-0.776522	-2.87926	5e-05	0.000579646	yes
Traes_1BL_9908E325A	Traes_1BL_9908E325A	-	1B:191387434-191391033	CK	T	OK	57.385	41.9583	-0.451717	-1.97408	0.0003	0.00272878	yes
Traes_1BL_9AE83440A	Traes_1BL_9AE83440A	-	IWGSC_CSS_1BL_scaff_1436969:0-528	CK	T	OK	27.574	18.489	-0.576642	-1.80533	0.00225	0.013991	yes
Traes_1BL_9B3C88F90	Traes_1BL_9B3C88F90	-	1B:257989281-257990865	CK	T	OK	32.8913	47.5472	0.531656	2.20735	5e-05	0.000579646	yes
Traes_1BL_9C0934A77	Traes_1BL_9C0934A77	-	IWGSC_CSS_1BL_scaff_3810059:23-600	CK	T	OK	30.8446	11.8994	-1.37412	-4.12479	5e-05	0.000579646	yes
Traes_1BL_9CFA90539	Traes_1BL_9CFA90539	-	1B:294647510-294648521	CK	T	OK	1.38182	2.83204	1.03527	2.07254	0.0013	0.00902723	yes
Traes_1BL_9E0ACDF95	Traes_1BL_9E0ACDF95	-	1B:39001510-39001727	CK	T	OK	29.4797	11.588	-1.34709	-2.29824	0.00015	0.00151922	yes
Traes_1BL_A0980046F	Traes_1BL_A0980046F	-	1B:240726157-240727315	CK	T	OK	5.43368	2.78494	-0.964283	-2.22025	0.00025	0.00234281	yes
Traes_1BL_A0B439644	Traes_1BL_A0B439644	-	1B:194120625-194124005	CK	T	OK	12.9763	8.31815	-0.641541	-2.14241	0.0004	0.00345686	yes
Traes_1BL_A284F4B3C	Traes_1BL_A284F4B3C	-	1B:263371703-263372523	CK	T	OK	263.401	196.733	-0.421021	-1.95194	0.00075	0.00578277	yes
Traes_1BL_A4E5F83FB	Traes_1BL_A4E5F83FB	-	1B:165696394-165698993	CK	T	OK	21.952	15.5399	-0.498371	-1.87308	0.0018	0.0116989	yes
Traes_1BL_A5CC574CF	Traes_1BL_A5CC574CF	-	1B:184735263-184736392	CK	T	OK	104.388	39.7953	-1.39129	-5.93923	5e-05	0.000579646	yes
Traes_1BL_A63F6394F	Traes_1BL_A63F6394F	-	1B:248974850-248975382	CK	T	OK	25.242	7.05033	-1.84007	-4.52105	5e-05	0.000579646	yes
Traes_1BL_A64CEC09F	Traes_1BL_A64CEC09F	-	IWGSC_CSS_1BL_scaff_3917973:0-1008	CK	T	OK	2.42618	4.04931	0.738989	1.54557	0.01055	0.0461496	yes
Traes_1BL_A691CB10B	Traes_1BL_A691CB10B	-	1B:232941304-232941603	CK	T	OK	280.339	208.709	-0.425683	-1.69266	0.00305	0.0177338	yes
Traes_1BL_A7A180B22	Traes_1BL_A7A180B22	-	1B:267319350-267322181	CK	T	OK	3.15864	0.866017	-1.86684	-4.00743	5e-05	0.000579646	yes
Traes_1BL_A91BF4253	Traes_1BL_A91BF4253	-	1B:260087213-260093494	CK	T	OK	21.3599	15.2397	-0.487074	-1.64855	0.0048	0.0252564	yes
Traes_1BL_ACAA87960	Traes_1BL_ACAA87960	-	1B:294879050-294883493	CK	T	OK	3.31336	1.68861	-0.972458	-2.66673	5e-05	0.000579646	yes
Traes_1BL_ACC9DDA86	Traes_1BL_ACC9DDA86	-	1B:195906036-195908853	CK	T	OK	317.583	249.906	-0.345745	-1.59393	0.005	0.0260576	yes
Traes_1BL_AE44DCEC4	Traes_1BL_AE44DCEC4	-	1B:256856753-256857247	CK	T	OK	1.3364	0	#NAME?	#NAME?	5e-05	0.000579646	yes
Traes_1BL_AE6A21360	Traes_1BL_AE6A21360	-	1B:187488573-187491218	CK	T	OK	219.535	175.443	-0.323451	-1.48359	0.01005	0.0444649	yes
Traes_1BL_AE89EBC19	Traes_1BL_AE89EBC19	-	1B:143030306-143031105	CK	T	OK	102.781	69.6996	-0.560358	-2.37739	5e-05	0.000579646	yes
Traes_1BL_B0C337630	Traes_1BL_B0C337630	-	1B:162673659-162673829	CK	T	OK	275.986	137.043	-1.00996	-3.0555	5e-05	0.000579646	yes
Traes_1BL_B16C84B50	Traes_1BL_B16C84B50	-	IWGSC_CSS_1BL_scaff_3813285:12726-15840	CK	T	OK	3.4414	2.23802	-0.620774	-1.59045	0.00715	0.0343123	yes
Traes_1BL_B34FCB150	Traes_1BL_B34FCB150	-	1B:48743976-48746094	CK	T	OK	2.68867	1.55819	-0.787023	-1.94758	0.00185	0.0119569	yes
Traes_1BL_B4D15E522	Traes_1BL_B4D15E522	-	1B:293497102-293498476	CK	T	OK	239.047	182.693	-0.387876	-1.73668	0.00265	0.0158968	yes
Traes_1BL_B7318A659	Traes_1BL_B7318A659	-	1B:224647137-224647937	CK	T	OK	175.171	128.218	-0.450173	-2.00223	0.0007	0.00547111	yes
Traes_1BL_B7C41EBAD	Traes_1BL_B7C41EBAD	-	1B:284758277-284761348	CK	T	OK	32.7923	24.8846	-0.398101	-1.47303	0.01075	0.0468068	yes
Traes_1BL_B7F04D24D	Traes_1BL_B7F04D24D	-	1B:150141834-150145038	CK	T	OK	9.65308	13.1299	0.443796	1.53456	0.00895	0.0407675	yes
Traes_1BL_B9305B451	Traes_1BL_B9305B451	-	IWGSC_CSS_1BL_scaff_3903231:340-1880	CK	T	OK	4.85235	2.23616	-1.11766	-2.52418	5e-05	0.000579646	yes
Traes_1BL_BAA0AE22B	Traes_1BL_BAA0AE22B	-	1B:160346506-160347839	CK	T	OK	153.037	115.093	-0.411078	-1.72255	0.00235	0.0144868	yes
Traes_1BL_BD721F2E3	Traes_1BL_BD721F2E3	-	IWGSC_CSS_1BL_scaff_3917772:120-606	CK	T	OK	10.4905	2.97085	-1.82014	-3.47392	5e-05	0.000579646	yes
Traes_1BL_BDF0801D01	Traes_1BL_BDF0801D01	-	1B:188026915-188029935	CK	T	OK	9.04	13.5835	0.587464	2.18984	0.0001	0.00107171	yes
Traes_1BL_BE5D040D3	Traes_1BL_BE5D040D3	-	1B:168220220-168220474	CK	T	OK	132.95	34.2327	-1.95744	-2.0096	0.00615	0.0306004	yes
Traes_1BL_BEAA0F3D3	Traes_1BL_BEAA0F3D3	-	1B:289757027-289757964	CK	T	OK	7.38284	4.67568	-0.659	-1.52557	0.00875	0.0400748	yes
Traes_1BL_BEB428D511	Traes_1BL_BEB428D511	-	1B:195092352-195093918	CK	T	OK	336.216	258.44	-0.379557	-1.78285	0.0024	0.0147263	yes
Traes_1BL_BEEBE83B7	Traes_1BL_BEEBE83B7	-	IWGSC_CSS_1BL_scaff_3750149:5735-6176	CK	T	OK	14.5706	47.6725	1.7101	5.17617	5e-05	0.000579646	yes
Traes_1BL_C0641E11A	Traes_1BL_C0641E11A	-	1B:260065168-260065860	CK	T	OK	534.358	368.817	-0.534902	-2.52252	0.0002	0.00194448	yes
Traes_1BL_C1D621CDA	Traes_1BL_C1D621CDA	-	1B:272894374-272895384	CK	T	OK	0.111141	1.51676	3.77053	2.92316	0.00625	0.0309919	yes
Traes_1BL_C40D1B0CC	Traes_1BL_C40D1B0CC	-	1B:222555232-222556114	CK	T	OK	26.6339	53.3488	1.0022	3.70064	5e-05	0.000579646	yes
Traes_1BL_C574F2491	Traes_1BL_C574F2491	-	1B:292757465-292758798	CK	T	OK	37.478	51.5538	0.460036	1.77776	0.0026	0.0156756	yes
Traes_1BL_C6ACA137C	Traes_1BL_C6ACA137C	-	1B:228543552-228546966	CK	T	OK	55.9061	41.4018	-0.433314	-1.8474	0.0016	0.0106609	yes
Traes_1BL_C706FAA2B	Traes_1BL_C706FAA2B	-	1B:44146212-44148273	CK	T	OK	462.966	322.232	-0.522804	-2.33295	5e-05	0.000579646	yes
Traes_1BL_C77593483	Traes_1BL_C77593483	-	1B:193519150-193520441	CK	T	OK	12.5149	9.13902	-0.453535	-1.49506	0.01035	0.0454794	yes
Traes_1BL_C8C5419FE	Traes_1BL_C8C5419FE	-	IWGSC_CSS_1BL_scaff_3817923:0-1153	CK	T	OK	356.559	273.894	-0.380522	-1.68677	0.0035	0.0197678	yes
Traes_1BL_C8C7930AD	Traes_1BL_C8C7930AD	-	1B:147327994-147328289	CK	T	OK	786.43	460.367	-0.772535	-3.34171	5e-05	0.000579646	yes
Traes_1BL_C955569B8	Traes_1BL_C955569B8	-	1B:208359414-208365111	CK	T	OK	17.8546	13.4834	-0.40511	-1.61081	0.00645	0.0317255	yes
Traes_1BL_C9B36DE76	Traes_1BL_C9B36DE76	-	1B:269260711-269261808	CK	T	OK	1.41628	0.491523	-1.52678	-2.31397	0.0008	0.006099	yes
Traes_1BL_CC5F2A1BD	Traes_1BL_CC5F2A1BD	-	1B:228289241-228293259	CK	T	OK	2.66699	1.1951	-1.15808	-1.90743	0.0017	0.0111936	yes
Traes_1BL_CC5F2A1BD1	Traes_1BL_CC5F2A1BD1	-	IWGSC_CSS_1BL_scaff_3803182:64-4082	CK	T	OK	1.46388	0.627864	-1.22127	-1.55303	0.00965	0.0431284	yes
Traes_1BL_CC64CA41E	Traes_1BL_CC64CA41E	-	1B:42462863-42467606	CK	T	OK	11.815	17.6016	0.575087	2.23779	0.00035	0.00309634	yes
Traes_1BL_CC9CF3F5F	Traes_1BL_CC9CF3F5F	-	1B:286251332-286253146	CK	T	OK	0.237637	0.83897	1.81986	1.94482	0.0094	0.0423094	yes
Traes_1BL_CCA6E16B1	Traes_1BL_CCA6E16B1	-	1B:268200673-268201652	CK	T	OK	293.21	212.555	-0.464097	-2.15372	0.00025	0.00234281	yes
Traes_1BL_D0A3F2067	Traes_1BL_D0A3F2067	-	1B:221602707-221607402	CK	T	OK	9.96593	13.5997	0.448497	1.50317	0.00945	0.0424627	yes
Traes_1BL_D2C0285B1	Traes_1BL_D2C0285B1	-	1B:261380230-261382646	CK	T	OK	0.870139	0.0881594	-3.30306	-3.00859	0.00185	0.0119569	yes
Traes_1BL_D39287922	Traes_1BL_D39287922	-	1B:283475668-283478158	CK	T	OK	20.0751	14.431	-0.476234	-1.69553	0.00365	0.0204092	yes
Traes_1BL_D4A0D0191	Traes_1BL_D4A0D0191	-	1B:246277054-246280442	CK	T	OK	48.2558	28.445	-0.76253	-3.22591	5e-05	0.000579646	yes
Traes_1BL_D6EDAAEAC	Traes_1BL_D6EDAAEAC	-	1B:132518325-132520732	CK	T	OK	1.75855	0.605529	-1.53812	-2.15778	0.00185	0.0119569	yes
Traes_1BL_D7214C937	Traes_1BL_D7214C937	-	1B:208408279-208410912	CK	T	OK	0.589389	1.22466	1.0551	2.04459	0.0012	0.00846945	yes
Traes_1BL_D769DF7F5	Traes_1BL_D769DF7F5	-	1B:168357970-168359105	CK	T	OK	0.437479	1.4837	1.76191	2.05667	0.00385	0.021278	yes
Traes_1BL_D90F27EE3	Traes_1BL_D90F27EE3	-	1B:174900395-174902023	CK	T	OK	53.7626	36.1609	-0.572173	-2.5308	5e-05	0.000579646	yes
Traes_1BL_DA18DC9AF	Traes_1BL_DA18DC9AF	-	IWGSC_CSS_1BL_scaff_3887703:1460-5412	CK	T	OK	9.06757	6.47824	-0.485113	-1.67365	0.0038	0.0210696	yes
Traes_1BL_DA6486931	Traes_1BL_DA6486931	-	1B:229778713-229780141	CK	T	OK	4.06828	1.35528	-1.58583	-3.50989	5e-05	0.000579646	yes
Traes_1BL_DA91AD5D7	Traes_1BL_DA91AD5D7	-	1B:275908376-275910354	CK	T	OK	6.19272	2.84538	-1.12195	-2.75901	5e-05	0.000579646	yes
Traes_1BL_DFFF5D6BA	Traes_1BL_DFFF5D6BA	-	1B:241499167-241501341	CK	T	OK	3.15434	5.58283	0.823659	1.86104	0.00185	0.0119569	yes
Traes_1BL_E2B0DED6A	Traes_1BL_E2B0DED6A	-	1B:170249374-170251145	CK	T	OK	83.7874	43.8557	-0.933969	-4.19378	5e-05	0.000579646	yes
Traes_1BL_E39CD252E	Traes_1BL_E39CD252E	-	1B:141120797-141122168	CK	T	OK	6.47163	3.68714	-0.811627	-2.31241	0.00035	0.00309634	yes
Traes_1BL_E595222FC	Traes_1BL_E595222FC	-	1B:284350977-284354741	CK	T	OK	4.02163	2.07063	-0.957711	-2.20372	0.0004	0.00345686	yes
Traes_1BL_E66491DE5	Traes_1BL_E66491DE5	-	1B:125228335-125232966	CK	T	OK	2.6201	4.82333	0.880409	2.07786	0.0009	0.00670598	yes
Traes_1BL_E6A53E6FA	Traes_1BL_E6A53E6FA	-	1B:213599734-213601966	CK	T	OK	5.66922	2.63848	-1.10345	-2.91096	5e-05	0.000579646	yes
Traes_1BL_E9549FBDC	Traes_1BL_E9549FBDC	-	1B:226109101-226114779	CK	T	OK	1.25805	1.90382	0.597705	1.68069	0.00465	0.0246485	yes
Traes_1BL_E977DCEF3	Traes_1BL_E977DCEF3	-	1B:233697012-233697671	CK	T	OK	6.12413	3.18796	-0.941871	-1.91041	0.00245	0.0149774	yes
Traes_1BL_EB52A2177	Traes_1BL_EB52A2177	-	1B:162569055-162571718	CK	T	OK	14.5104	10.0823	-0.525263	-1.69252	0.00355	0.0199876	yes
Traes_1BL_EB95F4919	Traes_1BL_EB95F4919	-	1B:42354775-42358783	CK	T	OK	1.76621	3.94691	1.16007	2.74494	5e-05	0.000579646	yes
Traes_1BL_EBAF41F1E	Traes_1BL_EBAF41F1E	-	IWGSC_CSS_1BL_scaff_3915041:7161-9203	CK	T	OK	11.2224	5.84145	-0.941984	-2.72355	5e-05	0.000579646	yes
Traes_1BL_EC3D3628A	Traes_1BL_EC3D3628A	-	1B:170517067-170523248	CK	T	OK	0.574248	1.12256	0.967046	1.87606	0.00275	0.0163521	yes
Traes_1BL_EC3E899FE	Traes_1BL_EC3E899FE	-	1B:161277107-161280159	CK	T	OK	10.4803	7.74606	-0.436146	-1.60256	0.0063	0.0311765	yes
Traes_1BL_EC8F01C78	Traes_1BL_EC8F01C78	-	1B:268170378-268170851	CK	T	OK	36.3838	21.6163	-0.751177	-2.24376	5e-05	0.000579646	yes
Traes_1BL_ED3E8E5A3	Traes_1BL_ED3E8E5A3	-	1B:192281799-192290331	CK	T	OK	3.19805	1.74959	-0.870174	-1.66706	0.007	0.033778	yes
Traes_1BL_EDDD35B93	Traes_1BL_EDDD35B93	-	1B:183730196-183733773	CK	T	OK	2.61397	4.94192	0.918828	2.33336	0.00015	0.00151922	yes
Traes_1BL_EE4652640	Traes_1BL_EE4652640	-	1B:281881068-281882302	CK	T	OK	111.593	73.5324	-0.6018	-2.56068	5e-05	0.000579646	yes
Traes_1BL_EF484D43E	Traes_1BL_EF484D43E	-	IWGSC_CSS_1BL_scaff_3846407:1813-1986	CK	T	OK	74.2851	32.774	-1.18052	-2.07261	0.00065	0.00514986	yes
Traes_1BL_F026049BC	Traes_1BL_F026049BC	-	IWGSC_CSS_1BL_scaff_3838172:0-995	CK	T	OK	8.41011	12.0598	0.520004	1.55165	0.00795	0.0372336	yes
Traes_1BL_F0A02AA02	Traes_1BL_F0A02AA02	-	1B:125791215-125792073	CK	T	OK	18.1563	11.2148	-0.695065	-2.14529	5e-05	0.000579646	yes
Traes_1BL_F143786F5	Traes_1BL_F143786F5	-	1B:248092604-248093042	CK	T	OK	12.0595	2.59914	-2.21407	-3.47702	5e-05	0.000579646	yes
Traes_1BL_F2456E169	Traes_1BL_F2456E169	-	1B:184044193-184050186	CK	T	OK	10.7727	7.31269	-0.558901	-1.7392	0.00325	0.0186467	yes
Traes_1BL_F32B62E49	Traes_1BL_F32B62E49	-	1B:209993576-210000012	CK	T	OK	7.28498	12.9685	0.832012	3.17683	5e-05	0.000579646	yes
Traes_1BL_F36F48985	Traes_1BL_F36F48985	-	1B:251213173-251217182	CK	T	OK	7.04288	4.06375	-0.793353	-2.45142	5e-05	0.000579646	yes
Traes_1BL_F4D20AE54	Traes_1BL_F4D20AE54	-	1B:131286291-131289758	CK	T	OK	24.3296	16.8765	-0.527697	-2.12795	0.0007	0.00547111	yes
Traes_1BL_F7E98026F	Traes_1BL_F7E98026F	-	1B:251188246-251188919	CK	T	OK	5.66319	2.60159	-1.12222	-2.36991	0.00025	0.00234281	yes
Traes_1BL_F857E565C	Traes_1BL_F857E565C	-	1B:213957436-213960066	CK	T	OK	2.74098	0.819087	-1.7426	-3.1209	5e-05	0.000579646	yes
Traes_1BL_F9D93E1F8	Traes_1BL_F9D93E1F8	-	1B:266228571-266230796	CK	T	OK	1.01209	2.4742	1.28963	2.33772	0.00055	0.00450142	yes
Traes_1BL_FA20AEA33	Traes_1BL_FA20AEA33	-	1B:265413576-265414287	CK	T	OK	402.185	260.225	-0.628099	-3.03869	5e-05	0.000579646	yes
Traes_1BL_FAC03ADDA	Traes_1BL_FAC03ADDA	-	1B:229455868-229461786	CK	T	OK	7.26845	5.3994	-0.428848	-1.51932	0.00845	0.0389887	yes
Traes_1BL_FB014EA83	Traes_1BL_FB014EA83	-	1B:268273648-268276434	CK	T	OK	2.51731	1.50725	-0.739969	-1.81783	0.00185	0.0119569	yes
Traes_1BL_FB1915F4C	Traes_1BL_FB1915F4C	-	1B:285478430-285478712	CK	T	OK	34.7549	16.8197	-1.04707	-2.38484	0.0002	0.00194448	yes
Traes_1BL_FB9F64F641	Traes_1BL_FB9F64F641	-	1B:270834085-270838016	CK	T	OK	46.8279	35.8673	-0.3847	-1.6901	0.00335	0.0190857	yes
Traes_1BL_FD25E32FE	Traes_1BL_FD25E32FE	-	1B:180558825-180560607	CK	T	OK	14.5694	9.93584	-0.552232	-1.73932	0.00245	0.0149774	yes
Traes_1BL_FD97D9FAF	Traes_1BL_FD97D9FAF	-	1B:174931715-174936698	CK	T	OK	10.5699	5.83428	-0.857332	-2.89344	5e-05	0.000579646	yes
Traes_1BL_FDBBC5E8F	Traes_1BL_FDBBC5E8F	-	IWGSC_CSS_1BL_scaff_3821496:6001-6857	CK	T	OK	1.82324	0.820346	-1.1522	-1.60504	0.0089	0.0406049	yes
Traes_1BL_FDCE71D9E	Traes_1BL_FDCE71D9E	-	IWGSC_CSS_1BL_scaff_3859302:17896-20806	CK	T	OK	1.06067	0.419171	-1.33936	-2.21953	0.00075	0.00578277	yes
Traes_1BL_FDF080D1A	Traes_1BL_FDF080D1A	-	1B:291756544-291757665	CK	T	OK	7.02481	4.65964	-0.592241	-1.68409	0.00505	0.0262565	yes
Traes_1BL_FEFB05D27	Traes_1BL_FEFB05D27	-	1B:227279574-227282509	CK	T	OK	3.62042	1.0488	-1.78742	-4.73496	5e-05	0.000579646	yes
Traes_1BS_01413D2BA	Traes_1BS_01413D2BA	-	1B:105712176-105713462	CK	T	OK	34.7854	25.2525	-0.462052	-1.55722	0.0071	0.0341358	yes
Traes_1BS_01E501596	Traes_1BS_01E501596	-	1B:10886591-10887085	CK	T	OK	14.8864	9.76079	-0.608928	-1.58629	0.00895	0.0407675	yes
Traes_1BS_09CBCE13A	Traes_1BS_09CBCE13A	-	1B:114102756-114108014	CK	T	OK	26.4963	19.4102	-0.448974	-1.83781	0.00215	0.0134996	yes
Traes_1BS_0B99F2330	Traes_1BS_0B99F2330	-	IWGSC_CSS_1BS_scaff_2273768:2194-6460	CK	T	OK	5.05178	2.74775	-0.878543	-2.82043	5e-05	0.000579646	yes
Traes_1BS_12A93E46E	Traes_1BS_12A93E46E	-	1B:51913747-51915480	CK	T	OK	26.0766	18.8503	-0.468164	-1.81401	0.0017	0.0111936	yes
Traes_1BS_1425AAD7C	Traes_1BS_1425AAD7C	-	1B:60872867-60878273	CK	T	OK	1.18791	2.00523	0.755344	1.85041	0.00175	0.0114492	yes
Traes_1BS_14FF4B034	Traes_1BS_14FF4B034	-	1B:78745016-78746235	CK	T	OK	40.2727	29.0928	-0.469137	-1.7416	0.0025	0.0152159	yes
Traes_1BS_18474C493	Traes_1BS_18474C493	-	1B:60117242-60118727	CK	T	OK	10.4046	4.77485	-1.1237	-2.97137	5e-05	0.000579646	yes
Traes_1BS_188DDFB56	Traes_1BS_188DDFB56	-	1B:10400002-10403494	CK	T	OK	1.0334	0.0792053	-3.70566	-2.9992	0.00145	0.00984254	yes
Traes_1BS_1E67F5AE2	Traes_1BS_1E67F5AE2	-	1B:2571665-2576517	CK	T	OK	0.788936	0.133442	-2.56369	-3.17604	0.0002	0.00194448	yes
Traes_1BS_20DB6A3F2	Traes_1BS_20DB6A3F2	-	1B:79915721-79923084	CK	T	OK	125.593	93.9678	-0.418516	-1.9346	0.00065	0.00514986	yes
Traes_1BS_22548D2EE	Traes_1BS_22548D2EE	-	1B:77802685-77808888	CK	T	OK	50.3019	38.0947	-0.401024	-1.78184	0.0024	0.0147263	yes
Traes_1BS_257079082	Traes_1BS_257079082	-	1B:62369850-62373056	CK	T	OK	455.501	364.464	-0.321678	-1.50663	0.0098	0.0436309	yes
Traes_1BS_29549593B	Traes_1BS_29549593B	-	1B:7882520-7884662	CK	T	OK	1.64864	0.930331	-0.825458	-1.80299	0.00445	0.0238277	yes
Traes_1BS_296641DAB	Traes_1BS_296641DAB	-	1B:115876779-115879924	CK	T	OK	4.81599	2.81713	-0.773603	-2.222	0.0004	0.00345686	yes
Traes_1BS_2A71352D5	Traes_1BS_2A71352D5	-	1B:10398407-10399433	CK	T	OK	168.966	106.725	-0.662839	-3.01924	5e-05	0.000579646	yes
Traes_1BS_2DB0A0050	Traes_1BS_2DB0A0050	-	1B:23708634-23709314	CK	T	OK	1104.36	667.054	-0.727334	-2.83112	5e-05	0.000579646	yes
Traes_1BS_2E766829E	Traes_1BS_2E766829E	-	1B:113513450-113517489	CK	T	OK	6.26854	2.14493	-1.5472	-4.18313	5e-05	0.000579646	yes
Traes_1BS_30DE427D5	Traes_1BS_30DE427D5	-	1B:89837644-89838631	CK	T	OK	75.1476	49.9204	-0.590097	-2.3075	0.0002	0.00194448	yes
Traes_1BS_35EFFEAFF	Traes_1BS_35EFFEAFF	-	1B:29153857-29155662	CK	T	OK	6.93022	4.40679	-0.653171	-1.79061	0.0027	0.0161268	yes
Traes_1BS_36169E4A1	Traes_1BS_36169E4A1	-	IWGSC_CSS_1BS_scaff_3444377:21-2542	CK	T	OK	5.86984	2.47434	-1.24628	-3.07974	5e-05	0.000579646	yes
Traes_1BS_397574C37	Traes_1BS_397574C37	-	1B:122514244-122515560	CK	T	OK	1.01993	0.274618	-1.89297	-2.353	0.00185	0.0119569	yes
Traes_1BS_4419E6D66	Traes_1BS_4419E6D66	-	1B:1836567-1838610	CK	T	OK	4.95341	7.5508	0.608209	1.62361	0.00575	0.0290452	yes
Traes_1BS_44CE2D44E	Traes_1BS_44CE2D44E	-	1B:57043589-57046005	CK	T	OK	7.73545	2.86321	-1.43385	-4.43851	5e-05	0.000579646	yes
Traes_1BS_45A38D5F0	Traes_1BS_45A38D5F0	-	1B:100222675-100225210	CK	T	OK	19.0468	14.1277	-0.431016	-1.62786	0.00755	0.0357775	yes
Traes_1BS_480915AD0	Traes_1BS_480915AD0	-	IWGSC_CSS_1BS_scaff_3451992:198-2218	CK	T	OK	20.1349	14.3178	-0.491888	-1.76347	0.0037	0.0206315	yes
Traes_1BS_51D0630EC	Traes_1BS_51D0630EC	-	1B:99902524-99903928	CK	T	OK	11.3647	7.95066	-0.515416	-1.6233	0.00585	0.0294327	yes
Traes_1BS_51D7FBA2B	Traes_1BS_51D7FBA2B	-	1B:27865950-27868037	CK	T	OK	6.78811	4.75575	-0.513338	-1.52504	0.0114	0.0489996	yes
Traes_1BS_59F91C2FE	Traes_1BS_59F91C2FE	-	1B:74597370-74598350	CK	T	OK	3.0811	7.01575	1.18715	2.90804	0.0003	0.00272878	yes
Traes_1BS_5BC7AE9FB	Traes_1BS_5BC7AE9FB	-	1B:23405686-23406291	CK	T	OK	4.25825	1.20742	-1.81834	-2.06603	0.0027	0.0161268	yes
Traes_1BS_61A7400EE	Traes_1BS_61A7400EE	-	1B:58323719-58324187	CK	T	OK	514.777	383.162	-0.425994	-1.95161	0.00085	0.00640345	yes
Traes_1BS_629BAC470	Traes_1BS_629BAC470	-	1B:78341199-78347997	CK	T	OK	23.1097	15.2631	-0.598453	-2.06442	0.00025	0.00234281	yes
Traes_1BS_62C3FC3C7	Traes_1BS_62C3FC3C7	-	1B:69944817-69946176	CK	T	OK	96.7752	65.5363	-0.562343	-2.53811	5e-05	0.000579646	yes
Traes_1BS_64E9CC6E0	Traes_1BS_64E9CC6E0	-	1B:103006227-103012420	CK	T	OK	37.8265	28.0515	-0.431319	-1.96365	0.001	0.007307	yes
Traes_1BS_6681FE545	Traes_1BS_6681FE545	-	1B:7168830-7170105	CK	T	OK	4.81889	2.57561	-0.903783	-2.32343	0.00025	0.00234281	yes
Traes_1BS_66A76DFC2	Traes_1BS_66A76DFC2	-	1B:65679218-65681301	CK	T	OK	1.70888	0.849456	-1.00844	-2.11005	0.00075	0.00578277	yes
Traes_1BS_672D28589	Traes_1BS_672D28589	-	1B:85974684-85977961	CK	T	OK	1.14543	2.17758	0.92683	1.77559	0.0043	0.0232069	yes
Traes_1BS_6A84E22E2	Traes_1BS_6A84E22E2	-	1B:99630088-99634045	CK	T	OK	8.58234	4.60963	-0.896719	-3.02461	5e-05	0.000579646	yes
Traes_1BS_6C09E2E24	Traes_1BS_6C09E2E24	-	1B:5951438-5953254	CK	T	OK	1.44666	0.752789	-0.942404	-1.77319	0.0043	0.0232069	yes
Traes_1BS_6FE6E86C3	Traes_1BS_6FE6E86C3	-	1B:95293538-95295301	CK	T	OK	6.99721	3.69036	-0.923019	-2.8218	5e-05	0.000579646	yes
Traes_1BS_6FEB6D656	Traes_1BS_6FEB6D656	-	1B:84399668-84400743	CK	T	OK	36.6382	24.7129	-0.568081	-2.20494	0.0001	0.00107171	yes
Traes_1BS_7068F56E6	Traes_1BS_7068F56E6	-	1B:12400789-12403681	CK	T	OK	1.95393	0.933401	-1.06581	-2.48867	0.0002	0.00194448	yes
Traes_1BS_723922D171	Traes_1BS_723922D171	-	1B:57622768-57628497	CK	T	OK	1.35966	0.486809	-1.48182	-3.49903	5e-05	0.000579646	yes
Traes_1BS_75F6CD2E4	Traes_1BS_75F6CD2E4	-	1B:51712222-51713006	CK	T	OK	36.2486	13.3565	-1.44039	-4.66326	5e-05	0.000579646	yes
Traes_1BS_7754E9C0B	Traes_1BS_7754E9C0B	-	1B:68531040-68531732	CK	T	OK	137.323	71.2097	-0.947429	-2.57728	5e-05	0.000579646	yes
Traes_1BS_7D07C577C	Traes_1BS_7D07C577C	-	IWGSC_CSS_1BS_scaff_2436618:0-226	CK	T	OK	1.46323	0	#NAME?	#NAME?	0.00175	0.0114492	yes
Traes_1BS_8182F75AD	Traes_1BS_8182F75AD	-	IWGSC_CSS_1BS_scaff_3472009:4812-9179	CK	T	OK	10.8298	3.80721	-1.50819	-5.54315	5e-05	0.000579646	yes
Traes_1BS_870E90515	Traes_1BS_870E90515	-	1B:96505762-96506742	CK	T	OK	19.1032	13.0731	-0.547213	-1.83052	0.00295	0.0172696	yes
Traes_1BS_88F0031FC	Traes_1BS_88F0031FC	-	IWGSC_CSS_1BS_scaff_3422150:824-1055	CK	T	OK	2398.87	1537.62	-0.641656	-2.47989	5e-05	0.000579646	yes
Traes_1BS_8A19C460B	Traes_1BS_8A19C460B	-	1B:113674500-113677207	CK	T	OK	6.76617	9.45467	0.482687	1.55212	0.00985	0.0438073	yes
Traes_1BS_91DEF138E	Traes_1BS_91DEF138E	-	1B:151797046-151799626	CK	T	OK	5.21828	3.56562	-0.549423	-1.50947	0.0095	0.0426265	yes
Traes_1BS_9C956DD02	Traes_1BS_9C956DD02	-	1B:39727584-39728585	CK	T	OK	1.3567	6.86213	2.33855	4.55969	5e-05	0.000579646	yes
Traes_1BS_9FDB4C9EC	Traes_1BS_9FDB4C9EC	-	1B:151872382-151873480	CK	T	OK	29.2447	19.3898	-0.592881	-2.11964	0.0005	0.00416027	yes
Traes_1BS_A097EE9C8	Traes_1BS_A097EE9C8	-	1B:28586828-28598423	CK	T	OK	17.7735	13.4502	-0.402098	-1.64623	0.00475	0.0250672	yes
Traes_1BS_A3B2A0DAD	Traes_1BS_A3B2A0DAD	-	1B:10106461-10107911	CK	T	OK	1.667	0.758614	-1.13582	-1.90212	0.00255	0.0154522	yes
Traes_1BS_A5AFE568B	Traes_1BS_A5AFE568B	-	IWGSC_CSS_1BS_scaff_3475793:486-1939	CK	T	OK	1.00214	0.242603	-2.04642	-2.23874	0.00245	0.0149774	yes
Traes_1BS_A601D3B12	Traes_1BS_A601D3B12	-	1B:113450837-113452439	CK	T	OK	7.05032	4.95895	-0.507653	-1.58152	0.0115	0.0493241	yes
Traes_1BS_A774414FD	Traes_1BS_A774414FD	-	IWGSC_CSS_1BS_scaff_3482114:5967-11395	CK	T	OK	3.95245	2.48074	-0.671977	-2.23652	0.00025	0.00234281	yes
Traes_1BS_AEA817616	Traes_1BS_AEA817616	-	IWGSC_CSS_1BS_scaff_3481671:11355-12699	CK	T	OK	1.20047	0.290466	-2.04715	-2.58863	0.001	0.007307	yes
Traes_1BS_B9CBEFAE5	Traes_1BS_B9CBEFAE5	-	1B:2528978-2536586	CK	T	OK	0.915978	0.568887	-0.687169	-1.60285	0.00765	0.0361366	yes
Traes_1BS_BA046E212	Traes_1BS_BA046E212	-	1B:106039999-106041525	CK	T	OK	0.533458	0.14732	-1.85642	-1.85522	0.0092	0.0416464	yes
Traes_1BS_C3AA04888	Traes_1BS_C3AA04888	-	IWGSC_CSS_1BS_scaff_3481456:0-1319	CK	T	OK	1.67807	0.578453	-1.53653	-2.45618	0.0004	0.00345686	yes
Traes_1BS_CEB5DA163	Traes_1BS_CEB5DA163	-	1B:21427168-21434376	CK	T	OK	3.64084	6.24794	0.77911	2.44823	5e-05	0.000579646	yes
Traes_1BS_D0D706E9B	Traes_1BS_D0D706E9B	-	1B:10575497-10576009	CK	T	OK	94.0435	62.7373	-0.584004	-2.26556	0.00035	0.00309634	yes
Traes_1BS_D3007A1BA	Traes_1BS_D3007A1BA	-	1B:10164006-10165782	CK	T	OK	205.135	148.803	-0.463169	-2.04152	0.00095	0.00700703	yes
Traes_1BS_D4CB5F655	Traes_1BS_D4CB5F655	-	1B:67049038-67057513	CK	T	OK	35.4419	27.4245	-0.369991	-1.47184	0.0104	0.0456458	yes
Traes_1BS_DD36A7A9B	Traes_1BS_DD36A7A9B	-	1B:59945090-59946585	CK	T	OK	1128.04	883.93	-0.351812	-1.61973	0.00585	0.0294327	yes
Traes_1BS_DD55B7D8F	Traes_1BS_DD55B7D8F	-	IWGSC_CSS_1BS_scaff_3305950:705-1284	CK	T	OK	19.4917	9.72516	-1.00307	-2.21764	0.0001	0.00107171	yes
Traes_1BS_DF01FFD52	Traes_1BS_DF01FFD52	-	1B:25965047-25966091	CK	T	OK	2.21577	1.0965	-1.01491	-1.73854	0.0082	0.0381105	yes
Traes_1BS_DF0A86458	Traes_1BS_DF0A86458	-	1B:95684294-95684870	CK	T	OK	3.17962	1.08123	-1.55618	-2.29407	0.00145	0.00984254	yes
Traes_1BS_E05D6C92A1	Traes_1BS_E05D6C92A1	-	1B:92729724-92730800	CK	T	OK	0.495253	1.42903	1.5288	2.10909	0.0039	0.0215008	yes
Traes_1BS_E0D5B3201	Traes_1BS_E0D5B3201	-	1B:99375633-99377382	CK	T	OK	288.911	222.136	-0.37918	-1.704	0.0027	0.0161268	yes
Traes_1BS_E72B7E4BF	Traes_1BS_E72B7E4BF	-	1B:88577045-88583168	CK	T	OK	1.06714	0.261521	-2.02875	-3.30425	5e-05	0.000579646	yes
Traes_1BS_ED0633BE0	Traes_1BS_ED0633BE0	-	IWGSC_CSS_1BS_scaff_2113284:0-280	CK	T	OK	24.1752	14.8708	-0.701049	-1.51068	0.0074	0.0352317	yes
Traes_1BS_EF67E5A24	Traes_1BS_EF67E5A24	-	1B:28815237-28819076	CK	T	OK	4.25231	3.02363	-0.491966	-1.53152	0.0095	0.0426265	yes
Traes_1BS_EF7A8E992	Traes_1BS_EF7A8E992	-	IWGSC_CSS_1BS_scaff_3478029:480-1582	CK	T	OK	0.71246	0.138453	-2.36341	-2.10205	0.00665	0.0324794	yes
Traes_1BS_F226DF9B4	Traes_1BS_F226DF9B4	-	IWGSC_CSS_1BS_scaff_3459314:0-4896	CK	T	OK	10.4047	6.99612	-0.57261	-1.82571	0.0015	0.0101129	yes
Traes_1BS_F9B6B9C50	Traes_1BS_F9B6B9C50	-	1B:58061660-58062329	CK	T	OK	34.4982	23.1528	-0.575333	-1.90754	0.0012	0.00846945	yes
Traes_1BS_FC459D4DD	Traes_1BS_FC459D4DD	-	1B:2669813-2670615	CK	T	OK	0.238846	1.20662	2.33682	2.2372	0.00805	0.0375789	yes
Traes_1BS_FCCC2FA60	Traes_1BS_FCCC2FA60	-	1B:5917608-5918455	CK	T	OK	80.5119	114.789	0.511717	2.13371	0.00055	0.00450142	yes
Traes_1DL_003A549A4	Traes_1DL_003A549A4	-	1D:74336371-74341979	CK	T	OK	100.51	68.6033	-0.550982	-2.51665	5e-05	0.000579646	yes
Traes_1DL_039E06522	Traes_1DL_039E06522	-	IWGSC_CSS_1DL_scaff_1001907:0-388	CK	T	OK	79.0044	56.7892	-0.476316	-1.5724	0.0061	0.0304155	yes
Traes_1DL_03D1DC620	Traes_1DL_03D1DC620	-	IWGSC_CSS_1DL_scaff_2106682:929-2171	CK	T	OK	1.05771	2.93602	1.47291	2.77624	5e-05	0.000579646	yes
Traes_1DL_03FCF0D83	Traes_1DL_03FCF0D83	-	1D:75321232-75325389	CK	T	OK	4.66431	8.4928	0.864577	2.49191	5e-05	0.000579646	yes
Traes_1DL_064561B93	Traes_1DL_064561B93	-	IWGSC_CSS_1DL_scaff_2242094:704-851	CK	T	OK	0	4.99606	inf	#NAME?	0.0076	0.0359534	yes
Traes_1DL_0715CD9A6	Traes_1DL_0715CD9A6	-	IWGSC_CSS_1DL_scaff_919516:9-4285	CK	T	OK	3.29032	0.415132	-2.98659	-5.94251	5e-05	0.000579646	yes
Traes_1DL_0AD7A671F	Traes_1DL_0AD7A671F	-	IWGSC_CSS_1DL_scaff_2249510:57-3457	CK	T	OK	1.74337	0.894335	-0.962989	-1.6932	0.0059	0.0296291	yes
Traes_1DL_0D7B55EF1	Traes_1DL_0D7B55EF1	-	1D:100346398-100347250	CK	T	OK	88.4453	146.195	0.725038	3.11548	5e-05	0.000579646	yes
Traes_1DL_0DEDB7543	Traes_1DL_0DEDB7543	-	IWGSC_CSS_1DL_scaff_2208555:92-357	CK	T	OK	13.8076	2.43539	-2.50324	-3.05723	0.0003	0.00272878	yes
Traes_1DL_0DF53C55A	Traes_1DL_0DF53C55A	-	1D:119267558-119269182	CK	T	OK	71.3415	118.031	0.72635	3.20872	5e-05	0.000579646	yes
Traes_1DL_115A0324A	Traes_1DL_115A0324A	-	1D:123988110-123990981	CK	T	OK	203.142	159.184	-0.351796	-1.5866	0.00535	0.0274542	yes
Traes_1DL_122F16FB2	Traes_1DL_122F16FB2	-	1D:121635570-121635967	CK	T	OK	0.986477	10.3295	3.38835	4.67651	0.0002	0.00194448	yes
Traes_1DL_1AEFC9365	Traes_1DL_1AEFC9365	-	1D:105671419-105673146	CK	T	OK	14.0479	6.41802	-1.13015	-3.5639	5e-05	0.000579646	yes
Traes_1DL_1D9958B1E	Traes_1DL_1D9958B1E	-	1D:119799885-119802907	CK	T	OK	6.054	3.51063	-0.78616	-2.35211	5e-05	0.000579646	yes
Traes_1DL_1F6DFA159	Traes_1DL_1F6DFA159	-	IWGSC_CSS_1DL_scaff_2268847:6668-8532	CK	T	OK	1.48639	0.493257	-1.5914	-2.16425	0.0012	0.00846945	yes
Traes_1DL_1F7D352CA	Traes_1DL_1F7D352CA	-	1D:125326122-125330432	CK	T	OK	64.4403	42.6351	-0.595923	-2.68432	5e-05	0.000579646	yes
Traes_1DL_229DBC36E	Traes_1DL_229DBC36E	-	1D:28081840-28085302	CK	T	OK	10.347	7.19786	-0.523578	-1.82148	0.0018	0.0116989	yes
Traes_1DL_22BFD4845	Traes_1DL_22BFD4845	-	1D:97885518-97887450	CK	T	OK	221.914	166.458	-0.414844	-1.8596	0.0011	0.00789601	yes
Traes_1DL_23BC091FA	Traes_1DL_23BC091FA	-	1D:17736006-17739706	CK	T	OK	12.5613	6.00841	-1.06393	-3.72293	5e-05	0.000579646	yes
Traes_1DL_24A211B63	Traes_1DL_24A211B63	-	1D:31056165-31057103	CK	T	OK	28.0542	21.0772	-0.412534	-1.51872	0.01115	0.0481583	yes
Traes_1DL_260008870	Traes_1DL_260008870	-	IWGSC_CSS_1DL_scaff_2230610:5437-6284	CK	T	OK	137.256	195.104	0.507372	2.26516	5e-05	0.000579646	yes
Traes_1DL_274235AB5	Traes_1DL_274235AB5	-	1D:110334720-110335298	CK	T	OK	6.66715	1.27816	-2.383	-3.62438	5e-05	0.000579646	yes
Traes_1DL_291C515F3	Traes_1DL_291C515F3	-	1D:80442640-80446516	CK	T	OK	8.19102	13.3066	0.700027	2.48937	5e-05	0.000579646	yes
Traes_1DL_29479AB47	Traes_1DL_29479AB47	-	IWGSC_CSS_1DL_scaff_2249574:233-2181	CK	T	OK	0.400686	1.33977	1.74144	2.55608	0.00015	0.00151922	yes
Traes_1DL_2A2451D6E	Traes_1DL_2A2451D6E	-	IWGSC_CSS_1DL_scaff_2048522:0-4660	CK	T	OK	5.97658	8.69143	0.540273	1.58019	0.0069	0.0334081	yes
Traes_1DL_2B11C55B9	Traes_1DL_2B11C55B9	-	IWGSC_CSS_1DL_scaff_411275:2-3004	CK	T	OK	18.2506	12.1895	-0.582306	-1.939	0.00085	0.00640345	yes
Traes_1DL_2B473C495	Traes_1DL_2B473C495	-	1D:42972253-42973909	CK	T	OK	130.679	76.7872	-0.767087	-3.55804	5e-05	0.000579646	yes
Traes_1DL_2B87D1396	Traes_1DL_2B87D1396	-	IWGSC_CSS_1DL_scaff_2248216:0-4132	CK	T	OK	2.60122	1.27211	-1.03196	-2.54572	5e-05	0.000579646	yes
Traes_1DL_2FFAC24CE	Traes_1DL_2FFAC24CE	-	1D:74342232-74346808	CK	T	OK	0.181344	1.13019	2.63975	2.9897	0.00025	0.00234281	yes
Traes_1DL_35433F5C5	Traes_1DL_35433F5C5	-	1D:102553409-102555120	CK	T	OK	32.9021	14.9035	-1.14252	-3.71025	5e-05	0.000579646	yes
Traes_1DL_36A467CF8	Traes_1DL_36A467CF8	-	IWGSC_CSS_1DL_scaff_2120426:2483-3133	CK	T	OK	1.08348	11.607	3.42125	4.84976	5e-05	0.000579646	yes
Traes_1DL_375A4DFBA	Traes_1DL_375A4DFBA	-	IWGSC_CSS_1DL_scaff_2250189:0-626	CK	T	OK	27.4087	18.1643	-0.593529	-1.85534	0.00095	0.00700703	yes
Traes_1DL_37A17C1AC	Traes_1DL_37A17C1AC	-	IWGSC_CSS_1DL_scaff_1887057:91-5056	CK	T	OK	0.431519	2.45057	2.50562	4.96619	5e-05	0.000579646	yes
Traes_1DL_37D5865CA	Traes_1DL_37D5865CA	-	IWGSC_CSS_1DL_scaff_1688138:263-6223	CK	T	OK	26.0435	17.7627	-0.552072	-2.18028	0.00015	0.00151922	yes
Traes_1DL_391AD5E34	Traes_1DL_391AD5E34	-	1D:31462703-31464928	CK	T	OK	21.8097	13.2252	-0.721681	-2.54522	5e-05	0.000579646	yes
Traes_1DL_3A1B2CE5E	Traes_1DL_3A1B2CE5E	-	1D:67568245-67568629	CK	T	OK	25.7844	16.654	-0.630625	-1.63579	0.0062	0.030797	yes
Traes_1DL_3A26D0B7A	Traes_1DL_3A26D0B7A	-	1D:108633483-108633978	CK	T	OK	6.33397	2.05734	-1.62233	-2.45465	0.0002	0.00194448	yes
Traes_1DL_3D5F37912	Traes_1DL_3D5F37912	-	1D:20903326-20904149	CK	T	OK	384.974	298.147	-0.368734	-1.75919	0.0045	0.0240278	yes
Traes_1DL_3DC184911	Traes_1DL_3DC184911	-	1D:75325628-75328866	CK	T	OK	3.38645	2.21539	-0.612211	-1.57798	0.008	0.0374101	yes
Traes_1DL_3E8A447C4	Traes_1DL_3E8A447C4	-	IWGSC_CSS_1DL_scaff_93934:1-424	CK	T	OK	215.913	100.585	-1.10203	-2.3021	0.0004	0.00345686	yes
Traes_1DL_40B28C86B	Traes_1DL_40B28C86B	-	1D:121540960-121542075	CK	T	OK	2.66755	1.55081	-0.782493	-1.51244	0.0105	0.0459856	yes
Traes_1DL_415CB2FD9	Traes_1DL_415CB2FD9	-	1D:114654264-114656054	CK	T	OK	14.2691	10.5043	-0.441915	-1.61325	0.00655	0.0321106	yes
Traes_1DL_4365F7CA3	Traes_1DL_4365F7CA3	-	IWGSC_CSS_1DL_scaff_2228058:575-5102	CK	T	OK	2.08278	1.25501	-0.730814	-1.78333	0.0028	0.0165816	yes
Traes_1DL_43B7ACD17	Traes_1DL_43B7ACD17	-	1D:111559176-111559486	CK	T	OK	11.1165	1.94472	-2.51507	-3.18818	0.0002	0.00194448	yes
Traes_1DL_47D4F60E6	Traes_1DL_47D4F60E6	-	1D:106764675-106766977	CK	T	OK	20.1446	10.209	-0.980546	-3.39159	5e-05	0.000579646	yes
Traes_1DL_4888B2B05	Traes_1DL_4888B2B05	-	1D:118748143-118751048	CK	T	OK	23.595	34.9964	0.568725	2.29691	0.00015	0.00151922	yes
Traes_1DL_489CEC4FC	Traes_1DL_489CEC4FC	-	IWGSC_CSS_1DL_scaff_726358:31-3059	CK	T	OK	1.65772	2.74898	0.729698	1.54934	0.00875	0.0400748	yes
Traes_1DL_48EF42BF6	Traes_1DL_48EF42BF6	-	IWGSC_CSS_1DL_scaff_59553:0-252	CK	T	OK	29.2189	9.27747	-1.6551	-1.91384	0.0028	0.0165816	yes
Traes_1DL_48FDD0962	Traes_1DL_48FDD0962	-	IWGSC_CSS_1DL_scaff_462985:27-308	CK	T	OK	11.1439	2.42211	-2.20191	-1.79676	0.0112	0.0483284	yes
Traes_1DL_4A4BCC71B	Traes_1DL_4A4BCC71B	-	IWGSC_CSS_1DL_scaff_2289564:389-7783	CK	T	OK	0.934536	0.576892	-0.69595	-1.66185	0.00545	0.0278707	yes
Traes_1DL_4ACF54D50	Traes_1DL_4ACF54D50	-	1D:112314228-112317721	CK	T	OK	79.899	44.2512	-0.85246	-3.78848	5e-05	0.000579646	yes
Traes_1DL_4B1939000	Traes_1DL_4B1939000	-	1D:102973714-102977399	CK	T	OK	50.8446	38.5252	-0.400292	-1.66529	0.00445	0.0238277	yes
Traes_1DL_4D7C10235	Traes_1DL_4D7C10235	-	1D:117040518-117041121	CK	T	OK	13.7703	134.868	3.29192	10.2772	5e-05	0.000579646	yes
Traes_1DL_50B29C62B	Traes_1DL_50B29C62B	-	1D:67906908-67911426	CK	T	OK	0.912086	1.5508	0.765771	1.60127	0.008	0.0374101	yes
Traes_1DL_5132F2FCA	Traes_1DL_5132F2FCA	-	IWGSC_CSS_1DL_scaff_2243857:218-2648	CK	T	OK	0.348187	0.88665	1.3485	1.75322	0.0071	0.0341358	yes
Traes_1DL_51BC0C0AC	Traes_1DL_51BC0C0AC	-	1D:126717258-126722579	CK	T	OK	4.69518	2.81197	-0.739599	-2.06747	0.0007	0.00547111	yes
Traes_1DL_53DDD6D20	Traes_1DL_53DDD6D20	-	1D:91198281-91202717	CK	T	OK	6.01273	4.22357	-0.509556	-1.75368	0.00295	0.0172696	yes
Traes_1DL_53FF33416	Traes_1DL_53FF33416	-	IWGSC_CSS_1DL_scaff_2228984:1-2270	CK	T	OK	7.75914	4.01793	-0.949444	-1.78683	0.003	0.0175025	yes
Traes_1DL_54BFB7BDC	Traes_1DL_54BFB7BDC	-	1D:119628116-119632172	CK	T	OK	10.5731	7.04608	-0.585504	-1.76408	0.0023	0.0142339	yes
Traes_1DL_56C09DCA8	Traes_1DL_56C09DCA8	-	1D:111620059-111624461	CK	T	OK	4.12449	5.77379	0.485305	1.63309	0.00445	0.0238277	yes
Traes_1DL_580C04A3D	Traes_1DL_580C04A3D	-	1D:127313045-127315909	CK	T	OK	14.0674	8.77932	-0.680173	-2.11399	0.0003	0.00272878	yes
Traes_1DL_5905281EE	Traes_1DL_5905281EE	-	IWGSC_CSS_1DL_scaff_2272925:567-2845	CK	T	OK	8.25114	4.35892	-0.920624	-2.1601	0.00035	0.00309634	yes
Traes_1DL_5A32FE8B8	Traes_1DL_5A32FE8B8	-	1D:52848847-52849836	CK	T	OK	6.11552	2.67724	-1.19173	-2.72598	5e-05	0.000579646	yes
Traes_1DL_5B9357E70	Traes_1DL_5B9357E70	-	IWGSC_CSS_1DL_scaff_808199:5-208	CK	T	OK	103.974	68.0049	-0.612519	-1.63754	0.0101	0.0446381	yes
Traes_1DL_5CFDC2A24	Traes_1DL_5CFDC2A24	-	1D:114905921-114910141	CK	T	OK	5.16565	2.95738	-0.804631	-2.52811	5e-05	0.000579646	yes
Traes_1DL_5DC4E9455	Traes_1DL_5DC4E9455	-	1D:26988036-26990473	CK	T	OK	3.03098	6.59317	1.12119	2.34911	0.00025	0.00234281	yes
Traes_1DL_5E9D2190E	Traes_1DL_5E9D2190E	-	1D:16463653-16467088	CK	T	OK	31.2426	20.5264	-0.606034	-2.52954	5e-05	0.000579646	yes
Traes_1DL_5F13FD194	Traes_1DL_5F13FD194	-	1D:102658253-102659856	CK	T	OK	8.13701	3.01206	-1.43375	-4.18224	5e-05	0.000579646	yes
Traes_1DL_5F63CA081	Traes_1DL_5F63CA081	-	IWGSC_CSS_1DL_scaff_2274485:1034-2868	CK	T	OK	1.08977	2.06773	0.924022	1.66977	0.00485	0.0254514	yes
Traes_1DL_607C1A6E6	Traes_1DL_607C1A6E6	-	1D:113357148-113358707	CK	T	OK	8.72972	2.42509	-1.8479	-5.07461	5e-05	0.000579646	yes
Traes_1DL_636878C41	Traes_1DL_636878C41	-	1D:122787659-122789716	CK	T	OK	0.448472	2.06784	2.20503	3.55051	5e-05	0.000579646	yes
Traes_1DL_645A2ECC0	Traes_1DL_645A2ECC0	-	1D:15825071-15826309	CK	T	OK	69.5441	22.562	-1.62403	-6.61795	5e-05	0.000579646	yes
Traes_1DL_6655FDC74	Traes_1DL_6655FDC74	-	IWGSC_CSS_1DL_scaff_2242816:0-1230	CK	T	OK	13.8774	3.2702	-2.08528	-5.28586	5e-05	0.000579646	yes
Traes_1DL_674796210	Traes_1DL_674796210	-	IWGSC_CSS_1DL_scaff_2251676:0-1656	CK	T	OK	398.36	318.774	-0.32154	-1.47768	0.0094	0.0423094	yes
Traes_1DL_677F8CFE4	Traes_1DL_677F8CFE4	-	1D:118900262-118900946	CK	T	OK	6.47476	3.14941	-1.03975	-2.39611	0.0002	0.00194448	yes
Traes_1DL_67E7C6FBD	Traes_1DL_67E7C6FBD	-	1D:123894131-123896082	CK	T	OK	175.164	126.903	-0.464974	-2.03136	0.0006	0.00482551	yes
Traes_1DL_69D4A3E8B	Traes_1DL_69D4A3E8B	-	1D:91966174-91969968	CK	T	OK	74.8601	59.5473	-0.330161	-1.48663	0.0098	0.0436309	yes
Traes_1DL_6B3479A5F	Traes_1DL_6B3479A5F	-	1D:96461343-96462617	CK	T	OK	201.249	107.91	-0.899157	-3.51195	5e-05	0.000579646	yes
Traes_1DL_6D922B8C6	Traes_1DL_6D922B8C6	-	1D:41423282-41423760	CK	T	OK	8.95557	4.81192	-0.896172	-1.82152	0.0026	0.0156756	yes
Traes_1DL_6F221D72C	Traes_1DL_6F221D72C	-	IWGSC_CSS_1DL_scaff_2241610:2126-3486	CK	T	OK	1.49691	0.612263	-1.28976	-1.97835	0.0025	0.0152159	yes
Traes_1DL_7066DD73B	Traes_1DL_7066DD73B	-	1D:62586912-62590046	CK	T	OK	5.45942	3.69314	-0.563901	-1.59775	0.0064	0.0315396	yes
Traes_1DL_7277B4C11	Traes_1DL_7277B4C11	-	1D:90742089-90745301	CK	T	OK	22.3575	14.7823	-0.596894	-2.28076	0.0002	0.00194448	yes
Traes_1DL_727F09EF8	Traes_1DL_727F09EF8	-	1D:88946527-88949889	CK	T	OK	4.55289	6.75331	0.568812	1.69859	0.00365	0.0204092	yes
Traes_1DL_7F2B8162A	Traes_1DL_7F2B8162A	-	IWGSC_CSS_1DL_scaff_133682:0-1411	CK	T	OK	36.4252	25.6668	-0.50503	-1.69403	0.00355	0.0199876	yes
Traes_1DL_7FD4EA081	Traes_1DL_7FD4EA081	-	1D:129407575-129412391	CK	T	OK	50.1953	39.4086	-0.34904	-1.51607	0.0088	0.040242	yes
Traes_1DL_80768AB26	Traes_1DL_80768AB26	-	1D:131553966-131555657	CK	T	OK	0.419969	1.57189	1.90415	3.24324	5e-05	0.000579646	yes
Traes_1DL_809CA70F3	Traes_1DL_809CA70F3	-	IWGSC_CSS_1DL_scaff_2204599:0-2564	CK	T	OK	6.15915	4.06333	-0.600068	-1.8556	0.00195	0.0124895	yes
Traes_1DL_82E126A2A	Traes_1DL_82E126A2A	-	IWGSC_CSS_1DL_scaff_2289588:0-2752	CK	T	OK	8.5368	12.788	0.583023	2.06683	0.00065	0.00514986	yes
Traes_1DL_831559883	Traes_1DL_831559883	-	1D:85067898-85069358	CK	T	OK	1.23239	2.83709	1.20296	2.34833	5e-05	0.000579646	yes
Traes_1DL_83E665871	Traes_1DL_83E665871	-	1D:105662565-105667888	CK	T	OK	4.92466	13.4112	1.44534	5.31499	5e-05	0.000579646	yes
Traes_1DL_847254606	Traes_1DL_847254606	-	1D:132187366-132189047	CK	T	OK	3.89171	0.921535	-2.07829	-2.4442	0.0014	0.00956467	yes
Traes_1DL_85E3887C3	Traes_1DL_85E3887C3	-	1D:81513947-81517494	CK	T	OK	11.7061	8.74908	-0.420058	-1.53542	0.0069	0.0334081	yes
Traes_1DL_88DD1E468	Traes_1DL_88DD1E468	-	1D:129301869-129306583	CK	T	OK	34.4218	65.1331	0.920068	3.98132	5e-05	0.000579646	yes
Traes_1DL_8C6B737E9	Traes_1DL_8C6B737E9	-	1D:130450968-130453109	CK	T	OK	9.12865	4.37557	-1.06093	-2.98512	5e-05	0.000579646	yes
Traes_1DL_8D89E0813	Traes_1DL_8D89E0813	-	1D:119502894-119503824	CK	T	OK	108.558	77.81	-0.48044	-2.06336	0.00045	0.00381337	yes
Traes_1DL_90D078159	Traes_1DL_90D078159	-	1D:117679240-117685399	CK	T	OK	8.53459	6.0844	-0.488208	-1.66423	0.0036	0.0201975	yes
Traes_1DL_94DD8A070	Traes_1DL_94DD8A070	-	IWGSC_CSS_1DL_scaff_2203720:0-2206	CK	T	OK	7.80284	5.09833	-0.613974	-1.6412	0.00495	0.0258507	yes
Traes_1DL_957F95999	Traes_1DL_957F95999	-	IWGSC_CSS_1DL_scaff_2255006:1857-5407	CK	T	OK	4.49105	2.29238	-0.970205	-2.58041	5e-05	0.000579646	yes
Traes_1DL_9621DCAD8	Traes_1DL_9621DCAD8	-	1D:67348464-67355696	CK	T	OK	6.55985	4.50724	-0.541419	-1.82351	0.0015	0.0101129	yes
Traes_1DL_9926BBAE1	Traes_1DL_9926BBAE1	-	IWGSC_CSS_1DL_scaff_411489:927-3809	CK	T	OK	81.8512	60.0243	-0.447457	-2.03867	0.0003	0.00272878	yes
Traes_1DL_9942FD49C	Traes_1DL_9942FD49C	-	1D:121670555-121671075	CK	T	OK	21.0982	55.6158	1.39837	4.50039	5e-05	0.000579646	yes
Traes_1DL_994340412	Traes_1DL_994340412	-	IWGSC_CSS_1DL_scaff_2259620:7913-8838	CK	T	OK	4.25275	2.25095	-0.917863	-1.54142	0.00905	0.0411191	yes
Traes_1DL_9B0453A0B	Traes_1DL_9B0453A0B	-	IWGSC_CSS_1DL_scaff_2255722:1075-4098	CK	T	OK	28.7136	39.6468	0.465471	1.84739	0.00175	0.0114492	yes
Traes_1DL_9B23DBE46	Traes_1DL_9B23DBE46	-	1D:24015494-24019862	CK	T	OK	58.9738	43.8232	-0.42838	-1.94555	0.0006	0.00482551	yes
Traes_1DL_9C07DF37D	Traes_1DL_9C07DF37D	-	1D:106791961-106797899	CK	T	OK	17.4906	25.5933	0.549185	2.25173	0.00015	0.00151922	yes
Traes_1DL_9E700497C	Traes_1DL_9E700497C	-	IWGSC_CSS_1DL_scaff_2246177:0-1833	CK	T	OK	74.5671	57.366	-0.378343	-1.68916	0.0039	0.0215008	yes
Traes_1DL_9F397EF53	Traes_1DL_9F397EF53	-	IWGSC_CSS_1DL_scaff_2243176:1176-3738	CK	T	OK	22.7669	15.905	-0.51746	-1.67026	0.00415	0.022562	yes
Traes_1DL_9F998F9D7	Traes_1DL_9F998F9D7	-	IWGSC_CSS_1DL_scaff_2235627:1-1911	CK	T	OK	5.55865	8.04881	0.534041	1.5284	0.0084	0.0388097	yes
Traes_1DL_A0EE6CD39	Traes_1DL_A0EE6CD39	-	IWGSC_CSS_1DL_scaff_2201005:3724-8604	CK	T	OK	1.62272	2.43802	0.587292	1.60142	0.0065	0.0319216	yes
Traes_1DL_A6553EC96	Traes_1DL_A6553EC96	-	IWGSC_CSS_1DL_scaff_408432:849-1650	CK	T	OK	29.1187	49.8104	0.774504	2.84363	5e-05	0.000579646	yes
Traes_1DL_A86644EB4	Traes_1DL_A86644EB4	-	IWGSC_CSS_1DL_scaff_2245125:25-2287	CK	T	OK	2.3836	1.39925	-0.768486	-1.60066	0.0099	0.0439743	yes
Traes_1DL_A9A9665F9	Traes_1DL_A9A9665F9	-	IWGSC_CSS_1DL_scaff_2273100:1165-6565	CK	T	OK	3.0778	2.06933	-0.572737	-1.52839	0.008	0.0374101	yes
Traes_1DL_A9FBE73D6	Traes_1DL_A9FBE73D6	-	1D:34032774-34036969	CK	T	OK	2.3772	3.99932	0.750493	2.032	0.00055	0.00450142	yes
Traes_1DL_ADAD51121	Traes_1DL_ADAD51121	-	IWGSC_CSS_1DL_scaff_1042951:1515-7775	CK	T	OK	3.39661	6.51511	0.939692	3.14395	5e-05	0.000579646	yes
Traes_1DL_AFFDA6B8B	Traes_1DL_AFFDA6B8B	-	1D:31887702-31888286	CK	T	OK	3.16056	0.467789	-2.75625	-2.95969	0.001	0.007307	yes
Traes_1DL_B25915381	Traes_1DL_B25915381	-	1D:97650906-97658250	CK	T	OK	1.74229	2.82762	0.698599	2.1872	0.0002	0.00194448	yes
Traes_1DL_B2CA253F1	Traes_1DL_B2CA253F1	-	IWGSC_CSS_1DL_scaff_1804086:0-500	CK	T	OK	32.0228	22.8899	-0.484386	-1.51147	0.00975	0.0434676	yes
Traes_1DL_B5A84E4C8	Traes_1DL_B5A84E4C8	-	IWGSC_CSS_1DL_scaff_1246185:1571-4049	CK	T	OK	2.74807	1.31234	-1.06628	-2.53136	5e-05	0.000579646	yes
Traes_1DL_B63372E46	Traes_1DL_B63372E46	-	IWGSC_CSS_1DL_scaff_1100602:46-1602	CK	T	OK	26.4174	14.5029	-0.865149	-3.20057	5e-05	0.000579646	yes
Traes_1DL_B63CADDCD	Traes_1DL_B63CADDCD	-	IWGSC_CSS_1DL_scaff_2271768:6379-6829	CK	T	OK	3.80774	16.2354	2.09214	3.96688	5e-05	0.000579646	yes
Traes_1DL_B8588CF81	Traes_1DL_B8588CF81	-	1D:105251027-105253034	CK	T	OK	7.69698	2.86768	-1.42441	-2.57733	0.0002	0.00194448	yes
Traes_1DL_BA7674D7C	Traes_1DL_BA7674D7C	-	IWGSC_CSS_1DL_scaff_2246244:148-2297	CK	T	OK	2.38267	0.895572	-1.41169	-2.48852	0.00015	0.00151922	yes
Traes_1DL_BB4F7933E	Traes_1DL_BB4F7933E	-	1D:66839777-66842430	CK	T	OK	17.9364	12.8143	-0.485127	-1.77802	0.00235	0.0144868	yes
Traes_1DL_BBBA98D48	Traes_1DL_BBBA98D48	-	1D:118549806-118550189	CK	T	OK	23.0867	13.1995	-0.806581	-2.06249	0.00055	0.00450142	yes
Traes_1DL_BCE7500E0	Traes_1DL_BCE7500E0	-	IWGSC_CSS_1DL_scaff_2231846:0-1459	CK	T	OK	6.55627	4.25987	-0.622067	-1.71351	0.0032	0.0184258	yes
Traes_1DL_C172C96CB	Traes_1DL_C172C96CB	-	IWGSC_CSS_1DL_scaff_1971366:0-200	CK	T	OK	1.62637	0	#NAME?	#NAME?	0.0083	0.0384524	yes
Traes_1DL_C218173D1	Traes_1DL_C218173D1	-	1D:60157505-60158643	CK	T	OK	31.3659	22.0588	-0.507845	-1.84499	0.003	0.0175025	yes
Traes_1DL_C420A4A4E	Traes_1DL_C420A4A4E	-	1D:119444780-119446016	CK	T	OK	0.67021	1.95404	1.54378	2.20104	0.00085	0.00640345	yes
Traes_1DL_C49D3DA38	Traes_1DL_C49D3DA38	-	IWGSC_CSS_1DL_scaff_300997:146-4325	CK	T	OK	33.3993	24.6832	-0.436289	-1.77665	0.00205	0.0129948	yes
Traes_1DL_C509C7DC4	Traes_1DL_C509C7DC4	-	1D:38603540-38608745	CK	T	OK	1.6608	3.1606	0.928321	2.39678	5e-05	0.000579646	yes
Traes_1DL_C66FA913A	Traes_1DL_C66FA913A	-	1D:128708606-128712841	CK	T	OK	6.59739	4.88423	-0.433764	-1.51247	0.0084	0.0388097	yes
Traes_1DL_C6D8BBCBF	Traes_1DL_C6D8BBCBF	-	IWGSC_CSS_1DL_scaff_2172629:63-222	CK	T	OK	32.5534	4.96711	-2.71233	-4.09045	0.01165	0.0498168	yes
Traes_1DL_CA3D844E5	Traes_1DL_CA3D844E5	-	1D:46229945-46237642	CK	T	OK	1.59896	2.99697	0.906366	2.7555	5e-05	0.000579646	yes
Traes_1DL_CAA9298F0	Traes_1DL_CAA9298F0	-	1D:84309156-84312739	CK	T	OK	14.3088	8.92505	-0.680969	-2.46651	5e-05	0.000579646	yes
Traes_1DL_CD211C1E2	Traes_1DL_CD211C1E2	-	1D:121842719-121845593	CK	T	OK	13.0837	24.0151	0.876169	3.43141	5e-05	0.000579646	yes
Traes_1DL_CFA9D789C	Traes_1DL_CFA9D789C	-	1D:124815654-124816294	CK	T	OK	7.676	3.47176	-1.14469	-2.50219	5e-05	0.000579646	yes
Traes_1DL_D3AEF0EB6	Traes_1DL_D3AEF0EB6	-	1D:71233461-71236179	CK	T	OK	24.5074	16.7731	-0.547069	-2.00391	0.0006	0.00482551	yes
Traes_1DL_D5512C9E1	Traes_1DL_D5512C9E1	-	1D:132989665-132990954	CK	T	OK	26.5022	41.1748	0.63565	2.46246	5e-05	0.000579646	yes
Traes_1DL_D5F3DA85C	Traes_1DL_D5F3DA85C	-	1D:16137684-16143409	CK	T	OK	43.5506	27.9366	-0.640537	-2.6836	5e-05	0.000579646	yes
Traes_1DL_D5FC78842	Traes_1DL_D5FC78842	-	1D:94067429-94068124	CK	T	OK	41.2278	28.1476	-0.550603	-1.97672	0.00065	0.00514986	yes
Traes_1DL_DB746BA49	Traes_1DL_DB746BA49	-	IWGSC_CSS_1DL_scaff_404187:14-3637	CK	T	OK	4.42714	3.05441	-0.535479	-1.81394	0.00195	0.0124895	yes
Traes_1DL_DBAFFE190	Traes_1DL_DBAFFE190	-	IWGSC_CSS_1DL_scaff_2196313:0-603	CK	T	OK	24.0643	15.6856	-0.617455	-1.73852	0.00265	0.0158968	yes
Traes_1DL_DD8D1FAF1	Traes_1DL_DD8D1FAF1	-	1D:111518565-111519970	CK	T	OK	97.3594	33.6971	-1.5307	-6.66393	5e-05	0.000579646	yes
Traes_1DL_DE1E8074B	Traes_1DL_DE1E8074B	-	1D:114445774-114446352	CK	T	OK	2.06026	0.283137	-2.86325	-2.14699	0.00915	0.0414678	yes
Traes_1DL_E013E9019	Traes_1DL_E013E9019	-	1D:104865524-104867465	CK	T	OK	1.95041	3.1288	0.681832	1.66775	0.0038	0.0210696	yes
Traes_1DL_E1AFC0004	Traes_1DL_E1AFC0004	-	1D:61025207-61025991	CK	T	OK	1.5516	0.427715	-1.85904	-2.06325	0.0038	0.0210696	yes
Traes_1DL_E1B20770D	Traes_1DL_E1B20770D	-	IWGSC_CSS_1DL_scaff_2246437:3448-4174	CK	T	OK	106.659	78.0655	-0.45025	-1.88169	0.00105	0.00760206	yes
Traes_1DL_E217977A6	Traes_1DL_E217977A6	-	IWGSC_CSS_1DL_scaff_722370:36-3515	CK	T	OK	7.77991	5.45515	-0.512134	-1.52331	0.00825	0.0382782	yes
Traes_1DL_E219BD119	Traes_1DL_E219BD119	-	1D:57441618-57444144	CK	T	OK	0.890814	1.55003	0.799097	1.5776	0.0083	0.0384524	yes
Traes_1DL_E331E6071	Traes_1DL_E331E6071	-	IWGSC_CSS_1DL_scaff_2231197:1798-4017	CK	T	OK	1.25472	2.46645	0.975073	1.67408	0.00935	0.0421435	yes
Traes_1DL_E7181177C	Traes_1DL_E7181177C	-	IWGSC_CSS_1DL_scaff_2147518:48-523	CK	T	OK	192.695	131.794	-0.54803	-2.11787	0.0006	0.00482551	yes
Traes_1DL_E74A51BAE	Traes_1DL_E74A51BAE	-	1D:128963852-128964670	CK	T	OK	3.48612	1.88593	-0.886347	-1.60489	0.0071	0.0341358	yes
Traes_1DL_EC11E9A8E	Traes_1DL_EC11E9A8E	-	IWGSC_CSS_1DL_scaff_2268232:1687-3290	CK	T	OK	1.01554	0.157169	-2.69186	-2.72484	0.0036	0.0201975	yes
Traes_1DL_EC9A14EB3	Traes_1DL_EC9A14EB3	-	1D:76412678-76418575	CK	T	OK	32.1348	24.2563	-0.405777	-1.63762	0.00465	0.0246485	yes
Traes_1DL_ED54F5B27	Traes_1DL_ED54F5B27	-	1D:126404158-126406484	CK	T	OK	433.548	331.261	-0.388224	-1.80987	0.0017	0.0111936	yes
Traes_1DL_EEBABD782	Traes_1DL_EEBABD782	-	1D:41857343-41863739	CK	T	OK	0.368787	0.712054	0.949199	1.6884	0.006	0.0300259	yes
Traes_1DL_F0FE02681	Traes_1DL_F0FE02681	-	IWGSC_CSS_1DL_scaff_1677028:1017-4660	CK	T	OK	3.74619	1.96242	-0.932786	-2.31532	0.0003	0.00272878	yes
Traes_1DL_F17BA285B	Traes_1DL_F17BA285B	-	IWGSC_CSS_1DL_scaff_1014083:243-4510	CK	T	OK	6.36167	4.08358	-0.639572	-1.77922	0.0026	0.0156756	yes
Traes_1DL_F186D5714	Traes_1DL_F186D5714	-	1D:121672396-121673022	CK	T	OK	1.01341	2.86375	1.49869	2.13113	0.0022	0.0137472	yes
Traes_1DL_F3EBE6998	Traes_1DL_F3EBE6998	-	1D:66975152-66976514	CK	T	OK	20.9739	34.8449	0.732357	2.70677	5e-05	0.000579646	yes
Traes_1DL_F422ACDE6	Traes_1DL_F422ACDE6	-	IWGSC_CSS_1DL_scaff_879422:0-230	CK	T	OK	152.64	92.6693	-0.719966	-2.33609	0.0001	0.00107171	yes
Traes_1DL_F6ABE8653	Traes_1DL_F6ABE8653	-	IWGSC_CSS_1DL_scaff_1101697:0-1596	CK	T	OK	7.90836	4.45114	-0.829203	-2.08879	0.00055	0.00450142	yes
Traes_1DL_FA29790F31	Traes_1DL_FA29790F31	-	1D:113479972-113480323	CK	T	OK	236.097	139.148	-0.762761	-2.98631	5e-05	0.000579646	yes
Traes_1DL_FAB396374	Traes_1DL_FAB396374	-	IWGSC_CSS_1DL_scaff_2249541:0-2004	CK	T	OK	15.6003	10.8671	-0.521608	-1.7528	0.00165	0.0109317	yes
Traes_1DL_FB514F75B	Traes_1DL_FB514F75B	-	1D:128938097-128941038	CK	T	OK	5.21653	3.17599	-0.715885	-1.71759	0.00365	0.0204092	yes
Traes_1DL_FC0973C52	Traes_1DL_FC0973C52	-	IWGSC_CSS_1DL_scaff_720554:1-5492	CK	T	OK	5.54056	3.05898	-0.856981	-2.80005	5e-05	0.000579646	yes
Traes_1DS_042E4ED4C	Traes_1DS_042E4ED4C	-	1D:2213971-2215506	CK	T	OK	0.54813	0	#NAME?	#NAME?	5e-05	0.000579646	yes
Traes_1DS_047DA63CE	Traes_1DS_047DA63CE	-	1D:9566848-9569957	CK	T	OK	7.10608	4.46814	-0.66938	-2.33828	0.0001	0.00107171	yes
Traes_1DS_04B2A3FBB	Traes_1DS_04B2A3FBB	-	1D:6063056-6065503	CK	T	OK	7.16961	4.34574	-0.722292	-2.39384	5e-05	0.000579646	yes
Traes_1DS_07AD88BDA	Traes_1DS_07AD88BDA	-	IWGSC_CSS_1DS_scaff_1910219:3702-5006	CK	T	OK	2.59735	9.72244	1.90428	5.13526	5e-05	0.000579646	yes
Traes_1DS_0898FA765	Traes_1DS_0898FA765	-	1D:64906432-64908913	CK	T	OK	19.3253	28.516	0.56128	2.11833	0.0002	0.00194448	yes
Traes_1DS_08DB46EF9	Traes_1DS_08DB46EF9	-	1D:11642531-11646878	CK	T	OK	9.02463	6.127	-0.558687	-1.87391	0.0011	0.00789601	yes
Traes_1DS_0968BAC9A	Traes_1DS_0968BAC9A	-	IWGSC_CSS_1DS_scaff_1902156:3623-5357	CK	T	OK	0.117942	0.55814	2.24255	2.18514	0.0058	0.0292457	yes
Traes_1DS_14CEE1B85	Traes_1DS_14CEE1B85	-	IWGSC_CSS_1DS_scaff_1914549:2390-3579	CK	T	OK	12.2452	8.16182	-0.585254	-1.87458	0.0021	0.0132443	yes
Traes_1DS_1985D8B8B	Traes_1DS_1985D8B8B	-	1D:62021712-62022794	CK	T	OK	0.581015	1.53997	1.40625	2.09917	0.0062	0.030797	yes
Traes_1DS_2637AA0D31	Traes_1DS_2637AA0D31	-	1D:6715895-6716723	CK	T	OK	3.25881	1.68359	-0.952803	-1.81865	0.005	0.0260576	yes
Traes_1DS_26F22A8B1	Traes_1DS_26F22A8B1	-	1D:20137591-20141771	CK	T	OK	17.5451	12.7556	-0.45994	-2.0084	0.0011	0.00789601	yes
Traes_1DS_2B4F536B1	Traes_1DS_2B4F536B1	-	1D:7733308-7733677	CK	T	OK	17.7798	9.16147	-0.956585	-2.09185	0.00125	0.00874459	yes
Traes_1DS_2E9ECAACA	Traes_1DS_2E9ECAACA	-	IWGSC_CSS_1DS_scaff_1896996:668-1249	CK	T	OK	5.6799	11.6458	1.03588	2.32313	0.00045	0.00381337	yes
Traes_1DS_35365657E	Traes_1DS_35365657E	-	IWGSC_CSS_1DS_scaff_1903041:44-2176	CK	T	OK	5.80304	4.08743	-0.505614	-1.58791	0.00665	0.0324794	yes
Traes_1DS_35B7AED4C	Traes_1DS_35B7AED4C	-	1D:7189538-7190291	CK	T	OK	250.726	184.227	-0.444626	-2.00829	0.0006	0.00482551	yes
Traes_1DS_37ED6B3F5	Traes_1DS_37ED6B3F5	-	1D:3016953-3019108	CK	T	OK	1.14527	0.393097	-1.54272	-2.41545	0.0006	0.00482551	yes
Traes_1DS_39CEA76E5	Traes_1DS_39CEA76E5	-	IWGSC_CSS_1DS_scaff_1893531:5368-6742	CK	T	OK	2.31521	1.26769	-0.868945	-1.70422	0.0079	0.0370445	yes
Traes_1DS_3C40BAEFD	Traes_1DS_3C40BAEFD	-	1D:3915583-3916521	CK	T	OK	28.8949	15.2307	-0.923827	-3.22279	5e-05	0.000579646	yes
Traes_1DS_3E8E0BE88	Traes_1DS_3E8E0BE88	-	IWGSC_CSS_1DS_scaff_107155:3269-4232	CK	T	OK	35.616	46.9551	0.398757	1.5867	0.0067	0.0326664	yes
Traes_1DS_43DAC7A7F	Traes_1DS_43DAC7A7F	-	1D:7055981-7058723	CK	T	OK	2.48219	1.03923	-1.25609	-2.99755	5e-05	0.000579646	yes
Traes_1DS_491B2F92A1	Traes_1DS_491B2F92A1	-	1D:5459619-5460580	CK	T	OK	8.95528	4.38329	-1.03073	-2.83787	5e-05	0.000579646	yes
Traes_1DS_4AE1AE9C8	Traes_1DS_4AE1AE9C8	-	IWGSC_CSS_1DS_scaff_1405283:928-1304	CK	T	OK	6.55481	2.97629	-1.13904	-1.81181	0.00325	0.0186467	yes
Traes_1DS_4F51F6DFA	Traes_1DS_4F51F6DFA	-	1D:31689990-31691228	CK	T	OK	1.41675	0.564976	-1.32633	-1.92321	0.0025	0.0152159	yes
Traes_1DS_4F9108A5F	Traes_1DS_4F9108A5F	-	1D:80148671-80151183	CK	T	OK	0.750787	1.38937	0.887956	1.80811	0.0045	0.0240278	yes
Traes_1DS_553838359	Traes_1DS_553838359	-	1D:56482100-56489557	CK	T	OK	3.09765	1.12571	-1.46034	-3.16416	5e-05	0.000579646	yes
Traes_1DS_5833EEE5F	Traes_1DS_5833EEE5F	-	1D:64762389-64766298	CK	T	OK	17.207	12.6756	-0.440941	-1.60224	0.00535	0.0274542	yes
Traes_1DS_65C1FDCD8	Traes_1DS_65C1FDCD8	-	IWGSC_CSS_1DS_scaff_1899386:7077-13120	CK	T	OK	29.2091	22.1628	-0.39828	-1.77965	0.0024	0.0147263	yes
Traes_1DS_67E26A4F0	Traes_1DS_67E26A4F0	-	IWGSC_CSS_1DS_scaff_1272031:5009-6333	CK	T	OK	3.94512	2.22724	-0.824811	-2.00637	0.00095	0.00700703	yes
Traes_1DS_69740CF6C	Traes_1DS_69740CF6C	-	1D:10398-13488	CK	T	OK	14.0897	23.1145	0.714154	2.6791	5e-05	0.000579646	yes
Traes_1DS_69AD03EFF	Traes_1DS_69AD03EFF	-	IWGSC_CSS_1DS_scaff_1890091:13592-15523	CK	T	OK	11.8168	7.39222	-0.676762	-2.22946	0.0001	0.00107171	yes
Traes_1DS_6F774865F	Traes_1DS_6F774865F	-	1D:11399938-11403296	CK	T	OK	19.6804	14.6204	-0.42878	-1.69052	0.004	0.0219187	yes
Traes_1DS_6F9483CAA	Traes_1DS_6F9483CAA	-	1D:1076225-1077782	CK	T	OK	0.455981	16.2998	5.15974	6.79457	5e-05	0.000579646	yes
Traes_1DS_71FC77DBB	Traes_1DS_71FC77DBB	-	1D:2545935-2546754	CK	T	OK	5.39528	10.2418	0.924699	2.31036	0.0002	0.00194448	yes
Traes_1DS_75AF80583	Traes_1DS_75AF80583	-	1D:8146698-8147709	CK	T	OK	2.28967	0.476879	-2.26344	-3.07545	5e-05	0.000579646	yes
Traes_1DS_7879DE1DD	Traes_1DS_7879DE1DD	-	IWGSC_CSS_1DS_scaff_1901832:5610-7953	CK	T	OK	2.04026	3.19861	0.648689	1.70949	0.0042	0.0227859	yes
Traes_1DS_7BED2191F	Traes_1DS_7BED2191F	-	1D:9335281-9340751	CK	T	OK	2.05151	1.30506	-0.652575	-1.70101	0.00535	0.0274542	yes
Traes_1DS_80F18285E	Traes_1DS_80F18285E	-	1D:7192296-7199409	CK	T	OK	1.54846	0.810569	-0.933828	-2.33099	5e-05	0.000579646	yes
Traes_1DS_812AFD33F	Traes_1DS_812AFD33F	-	1D:65696548-65700059	CK	T	OK	3.0602	1.58992	-0.944678	-2.50318	5e-05	0.000579646	yes
Traes_1DS_864DC5062	Traes_1DS_864DC5062	-	IWGSC_CSS_1DS_scaff_1892171:2408-3296	CK	T	OK	29.3313	19.9066	-0.559192	-2.02027	0.0008	0.006099	yes
Traes_1DS_8965FF182	Traes_1DS_8965FF182	-	1D:3578266-3586588	CK	T	OK	1.74253	1.12531	-0.63086	-1.51443	0.01005	0.0444649	yes
Traes_1DS_8C0C4C146	Traes_1DS_8C0C4C146	-	IWGSC_CSS_1DS_scaff_1877000:182-1851	CK	T	OK	1.92603	4.66318	1.27569	2.90246	5e-05	0.000579646	yes
Traes_1DS_91BA6AC75	Traes_1DS_91BA6AC75	-	1D:2903483-2904445	CK	T	OK	0.291926	1.07884	1.88581	1.8622	0.00555	0.028271	yes
Traes_1DS_9936093FF	Traes_1DS_9936093FF	-	1D:4229161-4229422	CK	T	OK	12.0986	4.50552	-1.42508	-2.07325	0.001	0.007307	yes
Traes_1DS_997467221	Traes_1DS_997467221	-	1D:929215-929740	CK	T	OK	12.7828	7.21852	-0.824429	-1.50888	0.01075	0.0468068	yes
Traes_1DS_A171C7D59	Traes_1DS_A171C7D59	-	1D:42371330-42374605	CK	T	OK	9.8737	4.94006	-0.999061	-3.40443	5e-05	0.000579646	yes
Traes_1DS_A1AC86B82	Traes_1DS_A1AC86B82	-	IWGSC_CSS_1DS_scaff_1880088:2-2495	CK	T	OK	12.7071	8.57587	-0.567279	-1.97153	0.0008	0.006099	yes
Traes_1DS_A21FCBA3D	Traes_1DS_A21FCBA3D	-	1D:7052383-7054660	CK	T	OK	3.80752	2.27193	-0.744934	-1.97705	0.00145	0.00984254	yes
Traes_1DS_A23800206	Traes_1DS_A23800206	-	1D:42333124-42337161	CK	T	OK	51.0745	26.5644	-0.943107	-3.79801	5e-05	0.000579646	yes
Traes_1DS_A373E79EA	Traes_1DS_A373E79EA	-	1D:34342237-34344815	CK	T	OK	4.47394	1.95203	-1.19657	-3.27802	5e-05	0.000579646	yes
Traes_1DS_A477459F0	Traes_1DS_A477459F0	-	1D:55557927-55562007	CK	T	OK	3.31216	4.80024	0.535336	1.57271	0.00785	0.036868	yes
Traes_1DS_A530FC164	Traes_1DS_A530FC164	-	IWGSC_CSS_1DS_scaff_1910832:16647-17556	CK	T	OK	0	0.550284	inf	#NAME?	5e-05	0.000579646	yes
Traes_1DS_A7A785837	Traes_1DS_A7A785837	-	1D:3569970-3573165	CK	T	OK	192.963	148.975	-0.373251	-1.74807	0.00265	0.0158968	yes
Traes_1DS_A8BD91E4A	Traes_1DS_A8BD91E4A	-	1D:7042147-7045046	CK	T	OK	12.5247	6.29203	-0.993181	-3.38543	5e-05	0.000579646	yes
Traes_1DS_AD06EA5E4	Traes_1DS_AD06EA5E4	-	1D:6793114-6794746	CK	T	OK	0.24017	0.851404	1.82579	2.22429	0.0048	0.0252564	yes
Traes_1DS_B04A19E18	Traes_1DS_B04A19E18	-	1D:4555095-4556978	CK	T	OK	2.19932	1.1628	-0.919461	-2.05917	0.0011	0.00789601	yes
Traes_1DS_B079511CF	Traes_1DS_B079511CF	-	1D:9622963-9629348	CK	T	OK	7.92678	5.47578	-0.533671	-1.90445	0.00065	0.00514986	yes
Traes_1DS_B0BC86A75	Traes_1DS_B0BC86A75	-	IWGSC_CSS_1DS_scaff_1904076:9922-10854	CK	T	OK	4.57763	2.60401	-0.813867	-1.68382	0.00955	0.0427898	yes
Traes_1DS_B1B88D99E	Traes_1DS_B1B88D99E	-	1D:61916587-61921952	CK	T	OK	5.6886	11.1518	0.971127	3.45814	5e-05	0.000579646	yes
Traes_1DS_B282DDC2B	Traes_1DS_B282DDC2B	-	IWGSC_CSS_1DS_scaff_296232:3616-6768	CK	T	OK	63.1512	46.0978	-0.454113	-2.00594	0.00045	0.00381337	yes
Traes_1DS_B2954347C	Traes_1DS_B2954347C	-	1D:11404586-11407309	CK	T	OK	20.2042	12.8413	-0.653858	-2.44729	0.00015	0.00151922	yes
Traes_1DS_B5F884A16	Traes_1DS_B5F884A16	-	IWGSC_CSS_1DS_scaff_1886588:1203-4111	CK	T	OK	10.3456	4.69846	-1.13876	-3.67807	5e-05	0.000579646	yes
Traes_1DS_B664B901C	Traes_1DS_B664B901C	-	1D:64793337-64794369	CK	T	OK	33.1851	13.896	-1.25587	-4.42889	5e-05	0.000579646	yes
Traes_1DS_BC8249382	Traes_1DS_BC8249382	-	1D:65154518-65156061	CK	T	OK	18.0303	10.4643	-0.784945	-2.92939	5e-05	0.000579646	yes
Traes_1DS_BF178847F	Traes_1DS_BF178847F	-	IWGSC_CSS_1DS_scaff_1886767:46-624	CK	T	OK	101.547	72.9446	-0.477282	-1.89777	0.00095	0.00700703	yes
Traes_1DS_C00F63EA4	Traes_1DS_C00F63EA4	-	IWGSC_CSS_1DS_scaff_1876318:741-1404	CK	T	OK	1.19766	3.14552	1.39308	1.96678	0.00345	0.0195435	yes
Traes_1DS_C1C8C0BF9	Traes_1DS_C1C8C0BF9	-	1D:12925145-12927143	CK	T	OK	4.05587	1.64415	-1.30267	-3.03482	5e-05	0.000579646	yes
Traes_1DS_C5434CCB9	Traes_1DS_C5434CCB9	-	1D:56834647-56835992	CK	T	OK	13.081	7.03275	-0.895315	-2.93714	5e-05	0.000579646	yes
Traes_1DS_C6BE97C0E	Traes_1DS_C6BE97C0E	-	IWGSC_CSS_1DS_scaff_371102:468-1447	CK	T	OK	2.56694	6.09555	1.24771	2.88203	0.0002	0.00194448	yes
Traes_1DS_CA4185D11	Traes_1DS_CA4185D11	-	1D:70882161-70883423	CK	T	OK	0.444452	2.14232	2.26907	2.80175	0.0003	0.00272878	yes
Traes_1DS_CAFB99BE9	Traes_1DS_CAFB99BE9	-	IWGSC_CSS_1DS_scaff_1886180:5517-6531	CK	T	OK	4.4454	2.04373	-1.12111	-1.79068	0.00895	0.0407675	yes
Traes_1DS_CE78BD7E3	Traes_1DS_CE78BD7E3	-	IWGSC_CSS_1DS_scaff_1900526:8115-10172	CK	T	OK	176.249	139.649	-0.335811	-1.50882	0.00905	0.0411191	yes
Traes_1DS_CE96E8BF0	Traes_1DS_CE96E8BF0	-	1D:8843076-8844008	CK	T	OK	0.573198	0	#NAME?	#NAME?	5e-05	0.000579646	yes
Traes_1DS_CFB835F0E	Traes_1DS_CFB835F0E	-	1D:59195893-59199109	CK	T	OK	6.63573	2.67218	-1.31224	-3.89952	5e-05	0.000579646	yes
Traes_1DS_D0F1CEB10	Traes_1DS_D0F1CEB10	-	IWGSC_CSS_1DS_scaff_1897654:3099-4856	CK	T	OK	1.28049	0.24284	-2.39862	-2.96858	0.0005	0.00416027	yes
Traes_1DS_D1F453705	Traes_1DS_D1F453705	-	1D:8252908-8253992	CK	T	OK	1.34391	0.380916	-1.8189	-2.24502	0.00145	0.00984254	yes
Traes_1DS_D29705572	Traes_1DS_D29705572	-	IWGSC_CSS_1DS_scaff_1912832:1420-2870	CK	T	OK	41.2222	28.1238	-0.551628	-2.13883	0.00025	0.00234281	yes
Traes_1DS_D4FB403C4	Traes_1DS_D4FB403C4	-	1D:6882921-6883943	CK	T	OK	0.294626	2.8926	3.29541	3.87237	0.00015	0.00151922	yes
Traes_1DS_D807145E3	Traes_1DS_D807145E3	-	1D:3644326-3645665	CK	T	OK	1.38473	0.531182	-1.38233	-2.06963	0.00105	0.00760206	yes
Traes_1DS_D8B54340D	Traes_1DS_D8B54340D	-	1D:2565700-2567499	CK	T	OK	8.30027	5.01378	-0.727259	-2.23897	5e-05	0.000579646	yes
Traes_1DS_E55F00FDB	Traes_1DS_E55F00FDB	-	1D:56941414-56942904	CK	T	OK	2.46952	13.9789	2.50095	6.83525	5e-05	0.000579646	yes
Traes_1DS_E56599925	Traes_1DS_E56599925	-	1D:77814709-77815571	CK	T	OK	25.457	15.5912	-0.707329	-2.29901	0.00025	0.00234281	yes
Traes_1DS_E79FE78F6	Traes_1DS_E79FE78F6	-	1D:1634263-1634668	CK	T	OK	0.67866	0	#NAME?	#NAME?	5e-05	0.000579646	yes
Traes_1DS_EEBA94F4D	Traes_1DS_EEBA94F4D	-	1D:63919743-63923070	CK	T	OK	42.7637	14.7605	-1.53465	-6.7315	5e-05	0.000579646	yes
Traes_1DS_EFB39AEDC	Traes_1DS_EFB39AEDC	-	IWGSC_CSS_1DS_scaff_1882269:7925-14672	CK	T	OK	1.55827	0.413965	-1.91237	-4.33476	5e-05	0.000579646	yes
Traes_1DS_F3267AE6C	Traes_1DS_F3267AE6C	-	1D:6916564-6918124	CK	T	OK	2.60666	4.74151	0.863146	2.30296	0.00075	0.00578277	yes
Traes_1DS_F3A99134B	Traes_1DS_F3A99134B	-	1D:55729912-55737364	CK	T	OK	5.07339	8.79386	0.793544	2.71063	5e-05	0.000579646	yes
Traes_1DS_F5BFD47AA1	Traes_1DS_F5BFD47AA1	-	1D:41955652-41956894	CK	T	OK	3.52098	1.6345	-1.10713	-2.43664	0.0001	0.00107171	yes
Traes_1DS_F69AA50CA	Traes_1DS_F69AA50CA	-	1D:962479-967725	CK	T	OK	17.4151	10.7523	-0.695692	-2.89415	5e-05	0.000579646	yes
Traes_1DS_F800D5F6C	Traes_1DS_F800D5F6C	-	1D:4499638-4501908	CK	T	OK	0.98871	2.47307	1.32268	2.56031	0.00035	0.00309634	yes
Traes_1DS_FD3F65B05	Traes_1DS_FD3F65B05	-	IWGSC_CSS_1DS_scaff_1908103:1313-3378	CK	T	OK	1.46069	0.821716	-0.829942	-1.64567	0.0047	0.0248564	yes
Traes_1DS_FD8511876	Traes_1DS_FD8511876	-	1D:53639942-53641265	CK	T	OK	362.197	260.769	-0.474007	-2.21241	0.0001	0.00107171	yes
Traes_2AL_0046CBABA	Traes_2AL_0046CBABA	-	IWGSC_CSS_2AL_scaff_6406077:518-1877	CK	T	OK	1.2701	2.41958	0.929814	1.87525	0.0051	0.0264656	yes
Traes_2AL_00D9CCFD2	Traes_2AL_00D9CCFD2	-	IWGSC_CSS_2AL_scaff_6439794:5571-6366	CK	T	OK	0.647975	0	#NAME?	#NAME?	5e-05	0.000579646	yes
Traes_2AL_01EEA15FC	Traes_2AL_01EEA15FC	-	IWGSC_CSS_2AL_scaff_6382833:499-3462	CK	T	OK	7.69269	5.27397	-0.544598	-1.83693	0.0024	0.0147263	yes
Traes_2AL_024BC34B2	Traes_2AL_024BC34B2	-	IWGSC_CSS_2AL_scaff_6349595:7249-8414	CK	T	OK	1.60494	0.784757	-1.0322	-1.67772	0.0096	0.042966	yes
Traes_2AL_04F903351	Traes_2AL_04F903351	-	2A:221632410-221634224	CK	T	OK	19.5037	11.238	-0.795366	-2.99091	5e-05	0.000579646	yes
Traes_2AL_065CDBD34	Traes_2AL_065CDBD34	-	2A:30424016-30425691	CK	T	OK	1089.9	788.129	-0.467694	-2.15706	5e-05	0.000579646	yes
Traes_2AL_06E5F0938	Traes_2AL_06E5F0938	-	IWGSC_CSS_2AL_scaff_6077277:0-336	CK	T	OK	0.477761	0	#NAME?	#NAME?	0.0031	0.0179642	yes
Traes_2AL_070A611F6	Traes_2AL_070A611F6	-	2A:250266967-250270851	CK	T	OK	602.798	460.518	-0.388417	-1.77313	0.0028	0.0165816	yes
Traes_2AL_07BFC11CA	Traes_2AL_07BFC11CA	-	2A:253012488-253015584	CK	T	OK	11.1532	7.12383	-0.646728	-2.45284	5e-05	0.000579646	yes
Traes_2AL_0A1F83B9E	Traes_2AL_0A1F83B9E	-	2A:20680379-20682101	CK	T	OK	9.66569	5.07168	-0.93041	-2.45985	5e-05	0.000579646	yes
Traes_2AL_0ADF02A1E	Traes_2AL_0ADF02A1E	-	IWGSC_CSS_2AL_scaff_6330287:0-428	CK	T	OK	0	1.15856	inf	#NAME?	5e-05	0.000579646	yes
Traes_2AL_0C4FF568B	Traes_2AL_0C4FF568B	-	IWGSC_CSS_2AL_scaff_6398615:1321-2144	CK	T	OK	8.53073	3.13245	-1.44538	-3.34595	5e-05	0.000579646	yes
Traes_2AL_0D5724EC2	Traes_2AL_0D5724EC2	-	2A:23645567-23646976	CK	T	OK	0.776969	3.59572	2.21035	3.48169	5e-05	0.000579646	yes
Traes_2AL_0D7CE2FEC	Traes_2AL_0D7CE2FEC	-	2A:228917808-228919099	CK	T	OK	5.10766	3.289	-0.635011	-1.62544	0.0111	0.0479867	yes
Traes_2AL_0D81DFB10	Traes_2AL_0D81DFB10	-	2A:204396393-204397737	CK	T	OK	2.71151	5.25075	0.953428	2.4085	0.00045	0.00381337	yes
Traes_2AL_0DDC60D6E	Traes_2AL_0DDC60D6E	-	2A:58491292-58493205	CK	T	OK	6.55449	3.76063	-0.801506	-2.36207	0.0001	0.00107171	yes
Traes_2AL_0E43EBBB6	Traes_2AL_0E43EBBB6	-	IWGSC_CSS_2AL_scaff_6381182:0-1586	CK	T	OK	4.14548	2.08491	-0.991556	-1.71944	0.005	0.0260576	yes
Traes_2AL_0E56AC3BF	Traes_2AL_0E56AC3BF	-	2A:102314922-102316461	CK	T	OK	5.86386	2.98799	-0.972675	-2.11701	0.0008	0.006099	yes
Traes_2AL_0F08552FB	Traes_2AL_0F08552FB	-	2A:203203010-203204629	CK	T	OK	1.59257	0.482029	-1.72416	-2.68107	0.00015	0.00151922	yes
Traes_2AL_0F6C79FDA	Traes_2AL_0F6C79FDA	-	IWGSC_CSS_2AL_scaff_6436497:6251-11370	CK	T	OK	4.71155	7.63208	0.695875	2.33247	5e-05	0.000579646	yes
Traes_2AL_0FC1676F0	Traes_2AL_0FC1676F0	-	IWGSC_CSS_2AL_scaff_6290329:42-2144	CK	T	OK	6.72607	3.96302	-0.763165	-2.49403	0.0001	0.00107171	yes
Traes_2AL_10C025D8E	Traes_2AL_10C025D8E	-	2A:221328863-221332084	CK	T	OK	58.027	45.1311	-0.362601	-1.5672	0.0078	0.0366979	yes
Traes_2AL_12C2EA5501	Traes_2AL_12C2EA5501	-	IWGSC_CSS_2AL_scaff_1438962:7926-11443	CK	T	OK	6.20267	4.04795	-0.615698	-1.71174	0.00395	0.0217045	yes
Traes_2AL_141255412	Traes_2AL_141255412	-	IWGSC_CSS_2AL_scaff_6334560:2931-10005	CK	T	OK	15.1335	11.5409	-0.390983	-1.5782	0.00755	0.0357775	yes
Traes_2AL_158F8EE88	Traes_2AL_158F8EE88	-	2A:219046399-219047299	CK	T	OK	46.7849	24.9574	-0.906576	-3.30147	5e-05	0.000579646	yes
Traes_2AL_1598A938B	Traes_2AL_1598A938B	-	IWGSC_CSS_2AL_scaff_6363650:1926-8163	CK	T	OK	1.12355	0.201848	-2.47672	-2.99848	0.00015	0.00151922	yes
Traes_2AL_15A7BB684	Traes_2AL_15A7BB684	-	2A:231084893-231086384	CK	T	OK	53.8424	31.3135	-0.781958	-3.33909	5e-05	0.000579646	yes
Traes_2AL_168E3ACF9	Traes_2AL_168E3ACF9	-	2A:240000044-240004506	CK	T	OK	3.4814	1.44804	-1.26556	-3.17451	5e-05	0.000579646	yes
Traes_2AL_16CF7A3BA	Traes_2AL_16CF7A3BA	-	2A:234631581-234633498	CK	T	OK	479.64	367.566	-0.383949	-1.80274	0.0021	0.0132443	yes
Traes_2AL_180E4BAFE	Traes_2AL_180E4BAFE	-	IWGSC_CSS_2AL_scaff_6351364:1071-3309	CK	T	OK	16.9702	10.5289	-0.688645	-2.44219	5e-05	0.000579646	yes
Traes_2AL_199388239	Traes_2AL_199388239	-	2A:95138021-95139847	CK	T	OK	11.6571	8.01024	-0.541295	-1.97565	0.0015	0.0101129	yes
Traes_2AL_1A5B6CF28	Traes_2AL_1A5B6CF28	-	2A:47453322-47455149	CK	T	OK	12.9439	1.68024	-2.94553	-7.76052	5e-05	0.000579646	yes
Traes_2AL_1A638BE5E	Traes_2AL_1A638BE5E	-	2A:60651207-60654226	CK	T	OK	6.54921	4.64103	-0.496876	-1.68243	0.00445	0.0238277	yes
Traes_2AL_1B22EA0AD	Traes_2AL_1B22EA0AD	-	IWGSC_CSS_2AL_scaff_6437047:11311-12193	CK	T	OK	18.6423	12.6373	-0.56089	-1.85221	0.0015	0.0101129	yes
Traes_2AL_1CDBDA918	Traes_2AL_1CDBDA918	-	IWGSC_CSS_2AL_scaff_6429939:2603-3373	CK	T	OK	198.321	108.802	-0.866128	-1.57502	0.00955	0.0427898	yes
Traes_2AL_1F6431B47	Traes_2AL_1F6431B47	-	2A:234884798-234885450	CK	T	OK	30.3132	67.7495	1.16027	3.5615	5e-05	0.000579646	yes
Traes_2AL_1FB1C44F1	Traes_2AL_1FB1C44F1	-	2A:45960052-45963992	CK	T	OK	107.084	76.9337	-0.477048	-2.28763	0.0003	0.00272878	yes
Traes_2AL_20322A2CB	Traes_2AL_20322A2CB	-	2A:35548648-35553948	CK	T	OK	0.519473	0.965272	0.893885	1.79435	0.00285	0.0168127	yes
Traes_2AL_225DFC16A	Traes_2AL_225DFC16A	-	2A:198834176-198835413	CK	T	OK	1.2126	2.85324	1.2345	2.42633	0.00035	0.00309634	yes
Traes_2AL_22EFC1256	Traes_2AL_22EFC1256	-	2A:89466378-89468318	CK	T	OK	8.52727	4.91584	-0.794648	-2.64246	5e-05	0.000579646	yes
Traes_2AL_236251E71	Traes_2AL_236251E71	-	2A:240400473-240401497	CK	T	OK	0.615993	1.46986	1.25469	2.11157	0.00255	0.0154522	yes
Traes_2AL_24349C0A1	Traes_2AL_24349C0A1	-	IWGSC_CSS_2AL_scaff_6315333:0-7999	CK	T	OK	2.58569	0.896673	-1.52789	-3.05442	5e-05	0.000579646	yes
Traes_2AL_24DD39CBA	Traes_2AL_24DD39CBA	-	IWGSC_CSS_2AL_scaff_6434057:118-1915	CK	T	OK	0.612327	1.5021	1.29461	1.75548	0.0078	0.0366979	yes
Traes_2AL_25BFDDF75	Traes_2AL_25BFDDF75	-	2A:76847217-76848759	CK	T	OK	4.96522	8.4923	0.774298	2.1186	0.0005	0.00416027	yes
Traes_2AL_264BF03F4	Traes_2AL_264BF03F4	-	2A:34903059-34904758	CK	T	OK	0.662588	0.183906	-1.84914	-2.03742	0.0035	0.0197678	yes
Traes_2AL_2655769B3	Traes_2AL_2655769B3	-	IWGSC_CSS_2AL_scaff_295660:3-353	CK	T	OK	24.9219	16.3342	-0.609517	-1.5861	0.00635	0.0313504	yes
Traes_2AL_2683E57E5	Traes_2AL_2683E57E5	-	2A:59323811-59326139	CK	T	OK	8.37078	2.96991	-1.49494	-4.39574	5e-05	0.000579646	yes
Traes_2AL_277FA4997	Traes_2AL_277FA4997	-	2A:100475800-100477842	CK	T	OK	4.16119	2.74971	-0.597716	-1.67044	0.0056	0.0284653	yes
Traes_2AL_295E0C7C5	Traes_2AL_295E0C7C5	-	IWGSC_CSS_2AL_scaff_6333844:3971-7983	CK	T	OK	1.39444	2.29032	0.715862	2.14254	0.0001	0.00107171	yes
Traes_2AL_2B32DB242	Traes_2AL_2B32DB242	-	2A:101605878-101618298	CK	T	OK	4.82901	2.6745	-0.852456	-3.00124	5e-05	0.000579646	yes
Traes_2AL_2C4D43BDD	Traes_2AL_2C4D43BDD	-	2A:237853300-237854271	CK	T	OK	11.3602	5.73448	-0.986252	-2.79447	5e-05	0.000579646	yes
Traes_2AL_2C50DEE4C	Traes_2AL_2C50DEE4C	-	IWGSC_CSS_2AL_scaff_6435093:0-6295	CK	T	OK	134.653	95.9772	-0.488484	-2.28358	0.0001	0.00107171	yes
Traes_2AL_2D0767012	Traes_2AL_2D0767012	-	2A:21252213-21254080	CK	T	OK	6.10472	4.01018	-0.606257	-1.54225	0.0092	0.0416464	yes
Traes_2AL_2DFED03C9	Traes_2AL_2DFED03C9	-	2A:204504756-204508777	CK	T	OK	5.71256	3.86193	-0.564814	-1.74585	0.0027	0.0161268	yes
Traes_2AL_2F9F6DB1A	Traes_2AL_2F9F6DB1A	-	IWGSC_CSS_2AL_scaff_6399751:5683-10587	CK	T	OK	4.12951	6.1668	0.57855	2.0713	0.00035	0.00309634	yes
Traes_2AL_2FF604DA9	Traes_2AL_2FF604DA9	-	2A:236178223-236182034	CK	T	OK	0.735002	3.06493	2.06004	3.51045	5e-05	0.000579646	yes
Traes_2AL_305405ECA	Traes_2AL_305405ECA	-	2A:243132673-243138955	CK	T	OK	1.04767	1.75998	0.748381	1.75537	0.00255	0.0154522	yes
Traes_2AL_308022410	Traes_2AL_308022410	-	IWGSC_CSS_2AL_scaff_6377299:4101-4639	CK	T	OK	11.2442	6.0696	-0.889506	-2.09098	0.0009	0.00670598	yes
Traes_2AL_3315250C9	Traes_2AL_3315250C9	-	IWGSC_CSS_2AL_scaff_6403902:0-1740	CK	T	OK	555.027	436.529	-0.34648	-1.66819	0.00585	0.0294327	yes
Traes_2AL_34C9F0C76	Traes_2AL_34C9F0C76	-	2A:249095405-249096138	CK	T	OK	7.82082	3.94257	-0.988181	-2.36491	0.00025	0.00234281	yes
Traes_2AL_35310B41C	Traes_2AL_35310B41C	-	IWGSC_CSS_2AL_scaff_6435814:0-1846	CK	T	OK	9.57317	6.72993	-0.508406	-1.52309	0.0094	0.0423094	yes
Traes_2AL_3590EA0E01	Traes_2AL_3590EA0E01	-	2A:85135493-85135754	CK	T	OK	8.01792	1.37763	-2.54104	-2.60276	0.00085	0.00640345	yes
Traes_2AL_38321026D	Traes_2AL_38321026D	-	2A:212969025-212971972	CK	T	OK	4.33284	2.41859	-0.841148	-2.41132	0.00015	0.00151922	yes
Traes_2AL_3943A6FA5	Traes_2AL_3943A6FA5	-	IWGSC_CSS_2AL_scaff_4254359:109-361	CK	T	OK	39.9086	81.2775	1.02616	2.90523	5e-05	0.000579646	yes
Traes_2AL_39B1F871F	Traes_2AL_39B1F871F	-	IWGSC_CSS_2AL_scaff_1432366:372-698	CK	T	OK	120.438	80.9335	-0.573484	-1.48867	0.0116	0.0496521	yes
Traes_2AL_3A3918F92	Traes_2AL_3A3918F92	-	IWGSC_CSS_2AL_scaff_2618556:4461-4755	CK	T	OK	0	0.641745	inf	#NAME?	0.00125	0.00874459	yes
Traes_2AL_3AA288492	Traes_2AL_3AA288492	-	2A:244894561-244897238	CK	T	OK	11.7922	8.55606	-0.462819	-1.64973	0.0073	0.0348572	yes
Traes_2AL_3C8EB4701	Traes_2AL_3C8EB4701	-	2A:41556957-41560344	CK	T	OK	24.8263	13.3092	-0.899451	-3.48596	5e-05	0.000579646	yes
Traes_2AL_3C99F42A5	Traes_2AL_3C99F42A5	-	2A:233734768-233740022	CK	T	OK	29.0735	21.4392	-0.439455	-1.94793	0.00105	0.00760206	yes
Traes_2AL_3D221F120	Traes_2AL_3D221F120	-	2A:239918222-239926043	CK	T	OK	2.66692	4.21014	0.658695	2.30131	0.0001	0.00107171	yes
Traes_2AL_3E22C39F2	Traes_2AL_3E22C39F2	-	IWGSC_CSS_2AL_scaff_6415718:343-7141	CK	T	OK	1.90976	1.15383	-0.726966	-1.63877	0.0055	0.0280683	yes
Traes_2AL_3E4F9254A	Traes_2AL_3E4F9254A	-	2A:244579317-244585980	CK	T	OK	47.6227	34.2212	-0.47676	-2.2128	0.0002	0.00194448	yes
Traes_2AL_3E61D4DE2	Traes_2AL_3E61D4DE2	-	2A:229471090-229473474	CK	T	OK	0.830433	10.6376	3.67917	7.21426	5e-05	0.000579646	yes
Traes_2AL_3E97E4C63	Traes_2AL_3E97E4C63	-	IWGSC_CSS_2AL_scaff_6387278:0-712	CK	T	OK	113.055	76.8318	-0.557246	-2.23897	0.0001	0.00107171	yes
Traes_2AL_3F5788C72	Traes_2AL_3F5788C72	-	IWGSC_CSS_2AL_scaff_6331909:2-1947	CK	T	OK	8.98445	4.40274	-1.02903	-1.95612	0.00105	0.00760206	yes
Traes_2AL_3FE5DF00C	Traes_2AL_3FE5DF00C	-	2A:226416938-226418211	CK	T	OK	21.8613	8.44374	-1.37242	-4.66443	5e-05	0.000579646	yes
Traes_2AL_411B944D6	Traes_2AL_411B944D6	-	IWGSC_CSS_2AL_scaff_6377329:606-4325	CK	T	OK	43.9692	18.6677	-1.23595	-3.81945	5e-05	0.000579646	yes
Traes_2AL_41E5C6AC9	Traes_2AL_41E5C6AC9	-	2A:20919024-20920696	CK	T	OK	0.480848	1.53436	1.67399	1.73043	0.01005	0.0444649	yes
Traes_2AL_420F821B4	Traes_2AL_420F821B4	-	IWGSC_CSS_2AL_scaff_5387830:0-379	CK	T	OK	8.32514	4.26764	-0.964035	-1.66715	0.00415	0.022562	yes
Traes_2AL_42CC3E22F	Traes_2AL_42CC3E22F	-	IWGSC_CSS_2AL_scaff_6317995:530-1567	CK	T	OK	0.710122	2.20709	1.63601	2.41255	0.00035	0.00309634	yes
Traes_2AL_4314A430B	Traes_2AL_4314A430B	-	IWGSC_CSS_2AL_scaff_6341019:1-1372	CK	T	OK	9.89101	6.44041	-0.618965	-1.65931	0.0052	0.0268549	yes
Traes_2AL_4348C5676	Traes_2AL_4348C5676	-	2A:223223301-223224139	CK	T	OK	29.4243	40.8438	0.47311	1.50636	0.0106	0.0463028	yes
Traes_2AL_434E9F101	Traes_2AL_434E9F101	-	2A:94845143-94846911	CK	T	OK	20.803	15.5751	-0.417556	-1.60024	0.008	0.0374101	yes
Traes_2AL_454BAD62F	Traes_2AL_454BAD62F	-	IWGSC_CSS_2AL_scaff_6351310:0-335	CK	T	OK	18.6311	7.03624	-1.40484	-2.9552	5e-05	0.000579646	yes
Traes_2AL_47B1A5BF2	Traes_2AL_47B1A5BF2	-	2A:199820559-199824581	CK	T	OK	22.6036	11.2139	-1.01126	-3.81441	5e-05	0.000579646	yes
Traes_2AL_4829AE71C	Traes_2AL_4829AE71C	-	IWGSC_CSS_2AL_scaff_6418716:9746-12090	CK	T	OK	11.5165	7.87248	-0.54881	-1.50822	0.01075	0.0468068	yes
Traes_2AL_4B0216B7A	Traes_2AL_4B0216B7A	-	IWGSC_CSS_2AL_scaff_2226654:1150-1378	CK	T	OK	20.3674	7.57495	-1.42695	-2.13062	0.00135	0.00929832	yes
Traes_2AL_4B6EA8A53	Traes_2AL_4B6EA8A53	-	IWGSC_CSS_2AL_scaff_6375277:2586-3251	CK	T	OK	40.5739	28.1668	-0.526558	-1.93791	0.00145	0.00984254	yes
Traes_2AL_4C18380F8	Traes_2AL_4C18380F8	-	2A:228769324-228770716	CK	T	OK	0.286843	0.888427	1.63099	1.9167	0.00545	0.0278707	yes
Traes_2AL_4C6E19DEA	Traes_2AL_4C6E19DEA	-	IWGSC_CSS_2AL_scaff_6359255:2090-3913	CK	T	OK	1.08562	0.57313	-0.921584	-1.6312	0.01105	0.0478207	yes
Traes_2AL_4E0AE9719	Traes_2AL_4E0AE9719	-	IWGSC_CSS_2AL_scaff_6385267:2914-6644	CK	T	OK	27.3693	17.2748	-0.66389	-2.616	5e-05	0.000579646	yes
Traes_2AL_4E69B4802	Traes_2AL_4E69B4802	-	2A:212737408-212740140	CK	T	OK	0.663768	0.283041	-1.22967	-1.91178	0.0035	0.0197678	yes
Traes_2AL_4F7FDE075	Traes_2AL_4F7FDE075	-	2A:79528554-79533809	CK	T	OK	9.91369	7.05938	-0.489881	-1.57178	0.0067	0.0326664	yes
Traes_2AL_5248D9125	Traes_2AL_5248D9125	-	2A:230538511-230539485	CK	T	OK	1.07353	0.353907	-1.60093	-1.87976	0.0069	0.0334081	yes
Traes_2AL_534E2A595	Traes_2AL_534E2A595	-	2A:104751848-104754040	CK	T	OK	44.3626	20.7693	-1.09489	-4.56557	5e-05	0.000579646	yes
Traes_2AL_535042319	Traes_2AL_535042319	-	2A:49098016-49101471	CK	T	OK	636.945	496.584	-0.359132	-1.68316	0.00335	0.0190857	yes
Traes_2AL_538DC10D0	Traes_2AL_538DC10D0	-	2A:34070279-34071452	CK	T	OK	0.862555	0.148242	-2.54066	-2.3016	0.0071	0.0341358	yes
Traes_2AL_53CDF7BCB1	Traes_2AL_53CDF7BCB1	-	2A:237691060-237695647	CK	T	OK	3.23483	1.97922	-0.708754	-2.06715	0.0007	0.00547111	yes
Traes_2AL_55460AE54	Traes_2AL_55460AE54	-	2A:237962140-237966821	CK	T	OK	12.0244	9.02396	-0.414136	-1.55205	0.0081	0.0377583	yes
Traes_2AL_56F4960EB	Traes_2AL_56F4960EB	-	2A:234182264-234190232	CK	T	OK	2.38438	1.21924	-0.967624	-1.75797	0.00295	0.0172696	yes
Traes_2AL_57C3C7FAC	Traes_2AL_57C3C7FAC	-	2A:230123808-230129576	CK	T	OK	62.4953	47.9438	-0.382401	-1.75631	0.00265	0.0158968	yes
Traes_2AL_5820832EF	Traes_2AL_5820832EF	-	2A:200702323-200706949	CK	T	OK	2.91742	1.89168	-0.625027	-1.70771	0.00445	0.0238277	yes
Traes_2AL_5925A665E	Traes_2AL_5925A665E	-	2A:97164123-97167606	CK	T	OK	5.28641	9.90418	0.905749	2.98441	5e-05	0.000579646	yes
Traes_2AL_5AC3650EC	Traes_2AL_5AC3650EC	-	IWGSC_CSS_2AL_scaff_6401822:2529-4371	CK	T	OK	13.1409	8.23531	-0.67417	-2.25977	0.00015	0.00151922	yes
Traes_2AL_5AC854B7D	Traes_2AL_5AC854B7D	-	IWGSC_CSS_2AL_scaff_6356970:503-925	CK	T	OK	12094.6	8646.95	-0.484102	-1.86116	0.0024	0.0147263	yes
Traes_2AL_5ACD4B2ED	Traes_2AL_5ACD4B2ED	-	2A:84153549-84157373	CK	T	OK	0.264243	1.04732	1.98676	2.49328	0.0005	0.00416027	yes
Traes_2AL_5C3538C77	Traes_2AL_5C3538C77	-	2A:239625763-239631069	CK	T	OK	0.761802	1.23431	0.696218	1.69155	0.00525	0.027055	yes
Traes_2AL_5C7E76139	Traes_2AL_5C7E76139	-	2A:221055319-221060425	CK	T	OK	0.431633	1.60397	1.89377	2.99748	5e-05	0.000579646	yes
Traes_2AL_5D9E0A761	Traes_2AL_5D9E0A761	-	2A:238245992-238247766	CK	T	OK	1.07049	2.47258	1.20775	2.01059	0.00215	0.0134996	yes
Traes_2AL_5E24D615B	Traes_2AL_5E24D615B	-	2A:202290116-202291613	CK	T	OK	7.60451	4.73704	-0.682869	-2.02402	0.00135	0.00929832	yes
Traes_2AL_5E2E7E600	Traes_2AL_5E2E7E600	-	2A:243805926-243810494	CK	T	OK	2.10271	1.27791	-0.718456	-1.88937	0.0015	0.0101129	yes
Traes_2AL_5ED74DF80	Traes_2AL_5ED74DF80	-	2A:201067737-201068735	CK	T	OK	32.7063	24.2806	-0.429764	-1.64117	0.0072	0.0344959	yes
Traes_2AL_5FF7D6940	Traes_2AL_5FF7D6940	-	IWGSC_CSS_2AL_scaff_6395548:8289-15042	CK	T	OK	0.854965	1.46625	0.778198	1.88047	0.00145	0.00984254	yes
Traes_2AL_608FCBC83	Traes_2AL_608FCBC83	-	2A:239587638-239589746	CK	T	OK	80.2065	62.134	-0.368337	-1.65309	0.0038	0.0210696	yes
Traes_2AL_610660CAA	Traes_2AL_610660CAA	-	2A:221869379-221870065	CK	T	OK	27.0192	9.8615	-1.45411	-4.27919	5e-05	0.000579646	yes
Traes_2AL_6343B41BF	Traes_2AL_6343B41BF	-	IWGSC_CSS_2AL_scaff_3611376:25-674	CK	T	OK	0.207813	3.33641	4.00494	3.18447	0.00735	0.0350525	yes
Traes_2AL_63B2E5BC2	Traes_2AL_63B2E5BC2	-	IWGSC_CSS_2AL_scaff_6401228:2068-4305	CK	T	OK	1.08744	0.484051	-1.16771	-2.03005	0.0015	0.0101129	yes
Traes_2AL_65B300237	Traes_2AL_65B300237	-	2A:101870750-101875012	CK	T	OK	1.53176	0.994797	-0.622719	-1.60751	0.0094	0.0423094	yes
Traes_2AL_67BDD0BB0	Traes_2AL_67BDD0BB0	-	IWGSC_CSS_2AL_scaff_6366353:545-1912	CK	T	OK	3.13749	1.56686	-1.00174	-2.19275	0.00055	0.00450142	yes
Traes_2AL_6A34123EE	Traes_2AL_6A34123EE	-	2A:21639427-21640825	CK	T	OK	8.28229	5.56663	-0.573227	-1.59163	0.0082	0.0381105	yes
Traes_2AL_6CE5CA3A5	Traes_2AL_6CE5CA3A5	-	IWGSC_CSS_2AL_scaff_332631:76-381	CK	T	OK	15.8841	6.20605	-1.35583	-2.48227	5e-05	0.000579646	yes
Traes_2AL_6DBE53D62	Traes_2AL_6DBE53D62	-	2A:222590301-222590979	CK	T	OK	2.60082	0.755255	-1.78393	-2.04495	0.0028	0.0165816	yes
Traes_2AL_6DD37E6BE	Traes_2AL_6DD37E6BE	-	2A:38797792-38798904	CK	T	OK	1.80498	4.60247	1.35043	2.77334	5e-05	0.000579646	yes
Traes_2AL_6FABDE544	Traes_2AL_6FABDE544	-	2A:235568719-235569692	CK	T	OK	18.7183	33.1756	0.825672	2.90949	5e-05	0.000579646	yes
Traes_2AL_71528F4FA	Traes_2AL_71528F4FA	-	IWGSC_CSS_2AL_scaff_6073157:1-278	CK	T	OK	48.7623	19.0858	-1.35327	-1.67208	0.01145	0.0491596	yes
Traes_2AL_71D9D4D71	Traes_2AL_71D9D4D71	-	IWGSC_CSS_2AL_scaff_6439352:4952-5994	CK	T	OK	1.07734	0	#NAME?	#NAME?	5e-05	0.000579646	yes
Traes_2AL_721710827	Traes_2AL_721710827	-	2A:209425954-209427613	CK	T	OK	25.7142	10.087	-1.35007	-4.99112	5e-05	0.000579646	yes
Traes_2AL_7249C6F7C	Traes_2AL_7249C6F7C	-	2A:202185120-202185888	CK	T	OK	6.25231	3.20772	-0.962839	-2.23514	0.0005	0.00416027	yes
Traes_2AL_72B5CB303	Traes_2AL_72B5CB303	-	IWGSC_CSS_2AL_scaff_6375585:0-239	CK	T	OK	7.38523	2.86368	-1.36677	-1.65535	0.0083	0.0384524	yes
Traes_2AL_748546422	Traes_2AL_748546422	-	IWGSC_CSS_2AL_scaff_6420070:4293-5147	CK	T	OK	3.34703	1.24405	-1.42783	-2.3719	0.0004	0.00345686	yes
Traes_2AL_7719A0369	Traes_2AL_7719A0369	-	2A:32144681-32146515	CK	T	OK	0.894139	0.116566	-2.93935	-2.93954	0.00505	0.0262565	yes
Traes_2AL_772C2156F	Traes_2AL_772C2156F	-	2A:222878070-222878623	CK	T	OK	14.3438	9.18689	-0.642778	-1.65503	0.00595	0.0298283	yes
Traes_2AL_77F70A60C	Traes_2AL_77F70A60C	-	2A:94380183-94382385	CK	T	OK	2.30059	1.43012	-0.685862	-1.74285	0.0053	0.0272526	yes
Traes_2AL_78B25BEC4	Traes_2AL_78B25BEC4	-	IWGSC_CSS_2AL_scaff_6403736:7474-13928	CK	T	OK	1.94137	3.76521	0.955656	2.93351	5e-05	0.000579646	yes
Traes_2AL_79AD48080	Traes_2AL_79AD48080	-	2A:32058003-32060443	CK	T	OK	3.4302	5.138	0.582913	1.54259	0.0084	0.0388097	yes
Traes_2AL_7BDBA1145	Traes_2AL_7BDBA1145	-	2A:238778459-238780413	CK	T	OK	0.771927	0.332218	-1.21633	-1.69751	0.00845	0.0389887	yes
Traes_2AL_7C09D214C	Traes_2AL_7C09D214C	-	IWGSC_CSS_2AL_scaff_1406823:519-1346	CK	T	OK	3.10198	0.396177	-2.96897	-3.60355	0.00015	0.00151922	yes
Traes_2AL_7CEF57402	Traes_2AL_7CEF57402	-	2A:60255214-60258524	CK	T	OK	39.5161	25.4422	-0.635213	-2.6865	5e-05	0.000579646	yes
Traes_2AL_7E3EE8C87	Traes_2AL_7E3EE8C87	-	2A:237423863-237427528	CK	T	OK	13.6154	9.35096	-0.542056	-1.8668	0.00175	0.0114492	yes
Traes_2AL_805027C23	Traes_2AL_805027C23	-	IWGSC_CSS_2AL_scaff_6426728:326-1873	CK	T	OK	7.01434	12.6392	0.849525	2.62409	5e-05	0.000579646	yes
Traes_2AL_81025812B	Traes_2AL_81025812B	-	2A:222534076-222538826	CK	T	OK	48.3983	36.2482	-0.417048	-1.83678	0.00125	0.00874459	yes
Traes_2AL_813A645BD	Traes_2AL_813A645BD	-	IWGSC_CSS_2AL_scaff_6347176:0-2999	CK	T	OK	15.1527	10.7187	-0.499441	-1.71418	0.0029	0.0170444	yes
Traes_2AL_81F2D0C5D	Traes_2AL_81F2D0C5D	-	2A:77780627-77783014	CK	T	OK	0.590195	0.252585	-1.22442	-1.64105	0.00895	0.0407675	yes
Traes_2AL_820ED5DD81	Traes_2AL_820ED5DD81	-	2A:221521759-221522203	CK	T	OK	10.1153	5.18795	-0.963307	-2.11488	0.00055	0.00450142	yes
Traes_2AL_8394449B2	Traes_2AL_8394449B2	-	2A:229278481-229279057	CK	T	OK	6.33374	2.7695	-1.19343	-2.30478	0.0003	0.00272878	yes
Traes_2AL_8BFF74554	Traes_2AL_8BFF74554	-	2A:87481042-87485130	CK	T	OK	1.35795	0.727085	-0.90123	-1.63605	0.0069	0.0334081	yes
Traes_2AL_8D13C7AC5	Traes_2AL_8D13C7AC5	-	IWGSC_CSS_2AL_scaff_6363351:13380-16450	CK	T	OK	4.43642	2.55708	-0.794895	-2.34675	0.00015	0.00151922	yes
Traes_2AL_8FC0A673C	Traes_2AL_8FC0A673C	-	2A:239981818-239983504	CK	T	OK	23.0487	15.724	-0.551715	-2.13126	0.00065	0.00514986	yes
Traes_2AL_905D1E0E7	Traes_2AL_905D1E0E7	-	2A:205162279-205172119	CK	T	OK	0.279021	0.827193	1.56785	2.98905	5e-05	0.000579646	yes
Traes_2AL_91E6A8ED6	Traes_2AL_91E6A8ED6	-	2A:81239805-81243276	CK	T	OK	13.5467	7.97481	-0.764416	-2.82472	5e-05	0.000579646	yes
Traes_2AL_924E3FFA0	Traes_2AL_924E3FFA0	-	IWGSC_CSS_2AL_scaff_6432826:4906-7729	CK	T	OK	23.1925	17.8867	-0.374769	-1.50447	0.0114	0.0489996	yes
Traes_2AL_93EECC296	Traes_2AL_93EECC296	-	2A:222089947-222093330	CK	T	OK	0.89093	0.310555	-1.52046	-1.89737	0.00455	0.024229	yes
Traes_2AL_947B9F28E	Traes_2AL_947B9F28E	-	IWGSC_CSS_2AL_scaff_6382582:2311-3045	CK	T	OK	104.527	72.4255	-0.529307	-2.22961	0.0002	0.00194448	yes
Traes_2AL_956419DF5	Traes_2AL_956419DF5	-	IWGSC_CSS_2AL_scaff_5200566:324-6550	CK	T	OK	1.28379	0.708278	-0.858017	-1.93024	0.00125	0.00874459	yes
Traes_2AL_95C1652FE1	Traes_2AL_95C1652FE1	-	IWGSC_CSS_2AL_scaff_4810052:1-1109	CK	T	OK	236.26	123.656	-0.934048	-4.30695	5e-05	0.000579646	yes
Traes_2AL_95F1A8814	Traes_2AL_95F1A8814	-	IWGSC_CSS_2AL_scaff_4393498:3792-6219	CK	T	OK	10.3227	6.98333	-0.563837	-1.55933	0.0079	0.0370445	yes
Traes_2AL_9959DBD0D	Traes_2AL_9959DBD0D	-	IWGSC_CSS_2AL_scaff_6437131:877-2492	CK	T	OK	0.789519	0.135754	-2.53998	-2.16701	0.0058	0.0292457	yes
Traes_2AL_9A7C0C781	Traes_2AL_9A7C0C781	-	2A:223502377-223503103	CK	T	OK	8.75539	4.89114	-0.840001	-1.69592	0.0057	0.0288474	yes
Traes_2AL_9B8C2A84D	Traes_2AL_9B8C2A84D	-	2A:33015073-33015836	CK	T	OK	4.38255	6.9688	0.66914	1.61562	0.00565	0.0286421	yes
Traes_2AL_9D78F85E2	Traes_2AL_9D78F85E2	-	2A:104179240-104181995	CK	T	OK	16.0103	10.3206	-0.633476	-2.46462	5e-05	0.000579646	yes
Traes_2AL_9E68ABA72	Traes_2AL_9E68ABA72	-	2A:214913838-214918174	CK	T	OK	4.92426	3.51776	-0.485251	-1.71887	0.0034	0.0193191	yes
Traes_2AL_9EB42E6F3	Traes_2AL_9EB42E6F3	-	2A:84937080-84941643	CK	T	OK	2.79545	1.85169	-0.594241	-1.63267	0.0054	0.0276648	yes
Traes_2AL_A1F33894A	Traes_2AL_A1F33894A	-	2A:207272544-207277417	CK	T	OK	1.26158	1.98023	0.650439	1.6901	0.0048	0.0252564	yes
Traes_2AL_A2BB17CE1	Traes_2AL_A2BB17CE1	-	2A:214267706-214268874	CK	T	OK	3.75762	1.67253	-1.16779	-2.39629	0.00035	0.00309634	yes
Traes_2AL_A38FEE372	Traes_2AL_A38FEE372	-	2A:224733190-224733573	CK	T	OK	0	0.614007	inf	#NAME?	0.00015	0.00151922	yes
Traes_2AL_A47310DDA	Traes_2AL_A47310DDA	-	2A:103143563-103146461	CK	T	OK	24.9417	36.2308	0.538653	2.16713	0.00015	0.00151922	yes
Traes_2AL_A621EC384	Traes_2AL_A621EC384	-	2A:201905129-201912078	CK	T	OK	7.69265	5.58577	-0.461725	-1.75045	0.0027	0.0161268	yes
Traes_2AL_A7198751F	Traes_2AL_A7198751F	-	2A:226528014-226529518	CK	T	OK	0.357701	1.85147	2.37184	3.73604	5e-05	0.000579646	yes
Traes_2AL_AAD8D4641	Traes_2AL_AAD8D4641	-	2A:203899587-203901963	CK	T	OK	6.52589	3.85249	-0.760384	-2.27767	5e-05	0.000579646	yes
Traes_2AL_AC822B5BC	Traes_2AL_AC822B5BC	-	2A:235985276-235989753	CK	T	OK	1.42668	2.15385	0.594261	1.52883	0.00775	0.0365153	yes
Traes_2AL_AE22E725E	Traes_2AL_AE22E725E	-	2A:83489334-83490390	CK	T	OK	0.723535	1.47773	1.03025	1.57775	0.00935	0.0421435	yes
Traes_2AL_AF9357B4C	Traes_2AL_AF9357B4C	-	IWGSC_CSS_2AL_scaff_6340654:4635-7600	CK	T	OK	1.08903	2.02188	0.892659	1.99196	0.00165	0.0109317	yes
Traes_2AL_AFD4437B9	Traes_2AL_AFD4437B9	-	IWGSC_CSS_2AL_scaff_6414993:240-616	CK	T	OK	60.5597	40.1525	-0.592869	-1.87032	0.0012	0.00846945	yes
Traes_2AL_B07810410	Traes_2AL_B07810410	-	IWGSC_CSS_2AL_scaff_6336604:2530-4152	CK	T	OK	30.0469	15.4061	-0.963717	-3.66804	5e-05	0.000579646	yes
Traes_2AL_B13B82BAF	Traes_2AL_B13B82BAF	-	2A:59125239-59130149	CK	T	OK	2.7757	3.92565	0.500078	1.58995	0.00585	0.0294327	yes
Traes_2AL_B4A22DC4F	Traes_2AL_B4A22DC4F	-	2A:210796878-210798931	CK	T	OK	5.87557	2.44553	-1.26458	-3.43015	5e-05	0.000579646	yes
Traes_2AL_B50371043	Traes_2AL_B50371043	-	2A:32109004-32112947	CK	T	OK	79.4399	62.8782	-0.337303	-1.52639	0.00795	0.0372336	yes
Traes_2AL_B606DD67E	Traes_2AL_B606DD67E	-	2A:211434678-211436179	CK	T	OK	3.70841	2.39637	-0.62995	-1.51354	0.00935	0.0421435	yes
Traes_2AL_B7F30A338	Traes_2AL_B7F30A338	-	2A:43367423-43368547	CK	T	OK	215.288	157.807	-0.448107	-2.12364	0.00055	0.00450142	yes
Traes_2AL_B7FC2C090	Traes_2AL_B7FC2C090	-	2A:249421429-249423307	CK	T	OK	18.6476	25.4315	0.447628	1.72878	0.00445	0.0238277	yes
Traes_2AL_B854D3399	Traes_2AL_B854D3399	-	2A:236116903-236124424	CK	T	OK	0.582901	5.41442	3.21548	6.12012	5e-05	0.000579646	yes
Traes_2AL_B8FF3EDD9	Traes_2AL_B8FF3EDD9	-	2A:239684078-239693761	CK	T	OK	2.10495	0.816266	-1.36667	-3.44029	5e-05	0.000579646	yes
Traes_2AL_BAB5451F8	Traes_2AL_BAB5451F8	-	2A:227470234-227471109	CK	T	OK	5.61778	2.67936	-1.06811	-2.13034	0.0004	0.00345686	yes
Traes_2AL_BB4A1AEC7	Traes_2AL_BB4A1AEC7	-	IWGSC_CSS_2AL_scaff_599918:44-738	CK	T	OK	246.883	189.104	-0.384648	-1.61021	0.00435	0.0234111	yes
Traes_2AL_BB6B0F4CB	Traes_2AL_BB6B0F4CB	-	IWGSC_CSS_2AL_scaff_6369759:3602-5683	CK	T	OK	1.67704	0.728001	-1.2039	-2.17525	0.0008	0.006099	yes
Traes_2AL_BBDE2485C	Traes_2AL_BBDE2485C	-	IWGSC_CSS_2AL_scaff_6348688:0-290	CK	T	OK	67.511	37.8069	-0.836475	-2.43545	5e-05	0.000579646	yes
Traes_2AL_BC34A144A	Traes_2AL_BC34A144A	-	2A:228648882-228650770	CK	T	OK	6.17969	3.75729	-0.717844	-1.80991	0.0036	0.0201975	yes
Traes_2AL_BDB901A49	Traes_2AL_BDB901A49	-	2A:228314770-228317003	CK	T	OK	7.4656	3.8102	-0.970391	-2.18169	0.0002	0.00194448	yes
Traes_2AL_BDF0BE193	Traes_2AL_BDF0BE193	-	IWGSC_CSS_2AL_scaff_6383665:3560-4719	CK	T	OK	1.05048	0.116135	-3.17718	-2.57221	0.00255	0.0154522	yes
Traes_2AL_C2431A498	Traes_2AL_C2431A498	-	2A:222530597-222532743	CK	T	OK	731.397	566.756	-0.367929	-1.71471	0.0034	0.0193191	yes
Traes_2AL_C2979B0C3	Traes_2AL_C2979B0C3	-	IWGSC_CSS_2AL_scaff_6373770:1737-2406	CK	T	OK	8.37831	4.81852	-0.798068	-1.74044	0.0037	0.0206315	yes
Traes_2AL_C36E59B15	Traes_2AL_C36E59B15	-	IWGSC_CSS_2AL_scaff_6343448:76-3233	CK	T	OK	6.79058	4.32453	-0.65099	-1.68648	0.00505	0.0262565	yes
Traes_2AL_C69D52D2E	Traes_2AL_C69D52D2E	-	IWGSC_CSS_2AL_scaff_6435070:9555-11731	CK	T	OK	10.3676	15.3883	0.56976	2.06723	0.00045	0.00381337	yes
Traes_2AL_C7E806D1A	Traes_2AL_C7E806D1A	-	2A:240355096-240355902	CK	T	OK	9.3641	3.23884	-1.53166	-3.33447	5e-05	0.000579646	yes
Traes_2AL_C97ED96AA	Traes_2AL_C97ED96AA	-	2A:239663761-239665313	CK	T	OK	2.9631	1.15532	-1.35882	-2.88562	0.0001	0.00107171	yes
Traes_2AL_CA63C8792	Traes_2AL_CA63C8792	-	IWGSC_CSS_2AL_scaff_5261133:6111-7975	CK	T	OK	38.6112	25.7871	-0.582369	-2.10919	0.00025	0.00234281	yes
Traes_2AL_CB95E606C	Traes_2AL_CB95E606C	-	2A:243428013-243434537	CK	T	OK	28.9026	22.37	-0.369634	-1.67287	0.0047	0.0248564	yes
Traes_2AL_CC403D182	Traes_2AL_CC403D182	-	2A:229694756-229696944	CK	T	OK	1.70353	0.811874	-1.0692	-2.19566	0.0007	0.00547111	yes
Traes_2AL_CC6133527	Traes_2AL_CC6133527	-	2A:50424869-50429341	CK	T	OK	1.31582	0.280721	-2.22875	-3.60696	5e-05	0.000579646	yes
Traes_2AL_CE06F37FB	Traes_2AL_CE06F37FB	-	IWGSC_CSS_2AL_scaff_6387121:0-191	CK	T	OK	62.1406	27.6323	-1.16918	-2.27404	0.0003	0.00272878	yes
Traes_2AL_CF862CF2D	Traes_2AL_CF862CF2D	-	2A:199005099-199007304	CK	T	OK	6.86113	4.71257	-0.541931	-1.81178	0.00245	0.0149774	yes
Traes_2AL_D0C3751FD	Traes_2AL_D0C3751FD	-	2A:228472208-228472936	CK	T	OK	0.843559	6.49809	2.94546	4.33082	5e-05	0.000579646	yes
Traes_2AL_D29AB4C01	Traes_2AL_D29AB4C01	-	2A:233593115-233598362	CK	T	OK	6.5224	4.67244	-0.481227	-1.65209	0.00445	0.0238277	yes
Traes_2AL_D344EC2AF	Traes_2AL_D344EC2AF	-	2A:30431370-30432661	CK	T	OK	25.6442	5.64192	-2.18437	-7.12063	5e-05	0.000579646	yes
Traes_2AL_D3B2C21A7	Traes_2AL_D3B2C21A7	-	2A:203946268-203946644	CK	T	OK	9.97671	5.12567	-0.960821	-1.82381	0.0038	0.0210696	yes
Traes_2AL_D57BC54C9	Traes_2AL_D57BC54C9	-	IWGSC_CSS_2AL_scaff_6436841:4473-6143	CK	T	OK	0.160622	0.501651	1.64301	1.83328	0.00745	0.0354162	yes
Traes_2AL_D61BF05B5	Traes_2AL_D61BF05B5	-	IWGSC_CSS_2AL_scaff_6377761:1-1097	CK	T	OK	4.01557	2.18018	-0.88116	-1.90576	0.0015	0.0101129	yes
Traes_2AL_D66EA2EB5	Traes_2AL_D66EA2EB5	-	IWGSC_CSS_2AL_scaff_6369709:346-4328	CK	T	OK	13.884	10.4041	-0.416279	-1.55333	0.00645	0.0317255	yes
Traes_2AL_D6E9FFDC9	Traes_2AL_D6E9FFDC9	-	2A:54759921-54761252	CK	T	OK	8.34551	5.85248	-0.511953	-1.48415	0.01065	0.0464649	yes
Traes_2AL_D79C9535C	Traes_2AL_D79C9535C	-	2A:57882944-57884643	CK	T	OK	0.689262	0.308654	-1.15906	-1.61097	0.0108	0.0469702	yes
Traes_2AL_D80447132	Traes_2AL_D80447132	-	2A:224227387-224230136	CK	T	OK	51.1014	91.1828	0.835398	3.7758	5e-05	0.000579646	yes
Traes_2AL_D85FC3BBB	Traes_2AL_D85FC3BBB	-	IWGSC_CSS_2AL_scaff_6379184:409-1098	CK	T	OK	26.4155	16.1863	-0.706609	-1.8501	0.00225	0.013991	yes
Traes_2AL_DAA754093	Traes_2AL_DAA754093	-	IWGSC_CSS_2AL_scaff_6377629:0-1439	CK	T	OK	2.29777	0.781518	-1.55588	-2.81156	5e-05	0.000579646	yes
Traes_2AL_DC63C5759	Traes_2AL_DC63C5759	-	2A:204329871-204333276	CK	T	OK	13.547	18.2121	0.426924	1.59452	0.0061	0.0304155	yes
Traes_2AL_DE396A0B9	Traes_2AL_DE396A0B9	-	2A:59239290-59240046	CK	T	OK	7.84279	4.66431	-0.749701	-1.82973	0.00245	0.0149774	yes
Traes_2AL_DE86B9FD4	Traes_2AL_DE86B9FD4	-	2A:234948194-234950897	CK	T	OK	0.13145	4.39928	5.06468	4.79501	0.00125	0.00874459	yes
Traes_2AL_DFE4C65F6	Traes_2AL_DFE4C65F6	-	IWGSC_CSS_2AL_scaff_6435863:8-4673	CK	T	OK	9.08193	12.9917	0.516518	2.06534	0.00065	0.00514986	yes
Traes_2AL_E14DBCFFE	Traes_2AL_E14DBCFFE	-	2A:58913116-58913647	CK	T	OK	2.51325	1.01769	-1.30426	-1.79052	0.0104	0.0456458	yes
Traes_2AL_E28BDB57F	Traes_2AL_E28BDB57F	-	2A:50793990-50796806	CK	T	OK	4.29128	2.92836	-0.551312	-1.57436	0.00935	0.0421435	yes
Traes_2AL_E713267A3	Traes_2AL_E713267A3	-	2A:239615928-239616129	CK	T	OK	18.4854	7.56446	-1.28908	-1.66715	0.00625	0.0309919	yes
Traes_2AL_EE95E4780	Traes_2AL_EE95E4780	-	2A:41278658-41280074	CK	T	OK	5.44904	3.43062	-0.667535	-1.72225	0.00455	0.024229	yes
Traes_2AL_EEE83EFB2	Traes_2AL_EEE83EFB2	-	2A:248997479-248999679	CK	T	OK	6.64399	3.4292	-0.954175	-3.01723	5e-05	0.000579646	yes
Traes_2AL_F1AB3D45A	Traes_2AL_F1AB3D45A	-	2A:206537165-206542299	CK	T	OK	11.3037	7.08112	-0.674751	-2.6077	5e-05	0.000579646	yes
Traes_2AL_F1B7B5E4A	Traes_2AL_F1B7B5E4A	-	IWGSC_CSS_2AL_scaff_6420029:2687-6031	CK	T	OK	8.95083	5.78106	-0.630688	-2.06945	0.00035	0.00309634	yes
Traes_2AL_F360E3FE3	Traes_2AL_F360E3FE3	-	2A:42811489-42813328	CK	T	OK	3.46384	1.41014	-1.29654	-2.97206	5e-05	0.000579646	yes
Traes_2AL_F53EDA4C9	Traes_2AL_F53EDA4C9	-	2A:31621243-31626941	CK	T	OK	1.84871	3.1004	0.745931	2.19761	0.00045	0.00381337	yes
Traes_2AL_F56A10D11	Traes_2AL_F56A10D11	-	2A:63611599-63612968	CK	T	OK	51.206	38.8975	-0.396633	-1.67883	0.00495	0.0258507	yes
Traes_2AL_F83267140	Traes_2AL_F83267140	-	IWGSC_CSS_2AL_scaff_1751904:3649-4231	CK	T	OK	5.46558	3.2297	-0.758972	-1.59293	0.0076	0.0359534	yes
Traes_2AL_F83C1236C	Traes_2AL_F83C1236C	-	2A:221979965-221981395	CK	T	OK	5.52406	3.12923	-0.819922	-2.28708	0.00015	0.00151922	yes
Traes_2AL_FA773418C	Traes_2AL_FA773418C	-	2A:201002669-201005850	CK	T	OK	1.82273	3.05602	0.745552	1.81332	0.00245	0.0149774	yes
Traes_2AL_FAA384931	Traes_2AL_FAA384931	-	IWGSC_CSS_2AL_scaff_6422364:3305-10596	CK	T	OK	1.44137	0.629013	-1.19628	-2.95289	5e-05	0.000579646	yes
Traes_2AL_FB92D7385	Traes_2AL_FB92D7385	-	IWGSC_CSS_2AL_scaff_6336267:0-4829	CK	T	OK	19.236	12.8892	-0.577641	-2.2158	0.0003	0.00272878	yes
Traes_2AL_FBBF8E526	Traes_2AL_FBBF8E526	-	2A:26209339-26210234	CK	T	OK	3.87132	1.14458	-1.758	-3.127	5e-05	0.000579646	yes
Traes_2AL_FC063DCDD	Traes_2AL_FC063DCDD	-	2A:199010230-199010986	CK	T	OK	1.29633	0.280353	-2.20912	-2.04452	0.0065	0.0319216	yes
Traes_2AL_FC76D3EB9	Traes_2AL_FC76D3EB9	-	IWGSC_CSS_2AL_scaff_6384718:7490-11558	CK	T	OK	2.20054	4.60563	1.06554	2.85687	5e-05	0.000579646	yes
Traes_2AL_FC9127430	Traes_2AL_FC9127430	-	2A:249478394-249480055	CK	T	OK	17.8966	11.1194	-0.686606	-2.35097	0.00015	0.00151922	yes
Traes_2AL_FE7DBC113	Traes_2AL_FE7DBC113	-	IWGSC_CSS_2AL_scaff_6437467:6605-12612	CK	T	OK	4.06693	2.32544	-0.806437	-1.92291	0.00085	0.00640345	yes
Traes_2AL_FF39585E0	Traes_2AL_FF39585E0	-	2A:59916614-59918891	CK	T	OK	1.96934	0.842201	-1.22547	-2.41869	5e-05	0.000579646	yes
Traes_2AS_007D8F7BD	Traes_2AS_007D8F7BD	-	2A:12276423-12280326	CK	T	OK	382.862	267.983	-0.514681	-2.50808	5e-05	0.000579646	yes
Traes_2AS_01DDBF899	Traes_2AS_01DDBF899	-	IWGSC_CSS_2AS_scaff_5208411:554-1523	CK	T	OK	1.03431	1.95687	0.919879	1.50625	0.0111	0.0479867	yes
Traes_2AS_06B3F30C8	Traes_2AS_06B3F30C8	-	2A:175594238-175598497	CK	T	OK	30.451	21.7422	-0.485987	-2.02106	0.0004	0.00345686	yes
Traes_2AS_084FCA603	Traes_2AS_084FCA603	-	IWGSC_CSS_2AS_scaff_4036361:0-224	CK	T	OK	109.466	56.3762	-0.957331	-2.65488	5e-05	0.000579646	yes
Traes_2AS_09C4D333F	Traes_2AS_09C4D333F	-	2A:893816-895658	CK	T	OK	4.76599	2.07832	-1.19736	-2.7805	5e-05	0.000579646	yes
Traes_2AS_0F1E87E4E	Traes_2AS_0F1E87E4E	-	IWGSC_CSS_2AS_scaff_5299093:2006-6477	CK	T	OK	6.183	4.13245	-0.581312	-2.00771	0.0009	0.00670598	yes
Traes_2AS_105B1A29A	Traes_2AS_105B1A29A	-	2A:167099467-167101436	CK	T	OK	199.955	143.417	-0.47946	-2.14907	0.00015	0.00151922	yes
Traes_2AS_106401B5B	Traes_2AS_106401B5B	-	2A:133674122-133677798	CK	T	OK	14.7662	9.04602	-0.706942	-2.57314	5e-05	0.000579646	yes
Traes_2AS_112AA5475	Traes_2AS_112AA5475	-	2A:16821609-16824112	CK	T	OK	4.70858	2.17137	-1.11669	-2.52574	5e-05	0.000579646	yes
Traes_2AS_148383FB6	Traes_2AS_148383FB6	-	2A:6712386-6715389	CK	T	OK	0.547033	0.176369	-1.63303	-1.892	0.0057	0.0288474	yes
Traes_2AS_14EB16865	Traes_2AS_14EB16865	-	IWGSC_CSS_2AS_scaff_5306385:180-5852	CK	T	OK	3.80515	5.30117	0.478357	1.55593	0.00775	0.0365153	yes
Traes_2AS_15BBAD068	Traes_2AS_15BBAD068	-	2A:191404140-191405138	CK	T	OK	8.25149	5.51129	-0.582264	-1.61256	0.00705	0.0339653	yes
Traes_2AS_15F67113F	Traes_2AS_15F67113F	-	IWGSC_CSS_2AS_scaff_5253601:5104-10559	CK	T	OK	4.4693	2.83207	-0.658192	-1.78987	0.0021	0.0132443	yes
Traes_2AS_185E82ED5	Traes_2AS_185E82ED5	-	2A:143288894-143289651	CK	T	OK	1.37789	0.334621	-2.04186	-2.13991	0.00275	0.0163521	yes
Traes_2AS_1959B026B	Traes_2AS_1959B026B	-	IWGSC_CSS_2AS_scaff_5240618:0-1386	CK	T	OK	1.70624	0.756658	-1.17311	-1.80409	0.0043	0.0232069	yes
Traes_2AS_195CFADD8	Traes_2AS_195CFADD8	-	2A:155327334-155335083	CK	T	OK	53.7168	41.2951	-0.379402	-1.70258	0.0037	0.0206315	yes
Traes_2AS_19F2224A7	Traes_2AS_19F2224A7	-	IWGSC_CSS_2AS_scaff_5275855:523-2280	CK	T	OK	2.37265	1.26798	-0.903969	-1.74148	0.00265	0.0158968	yes
Traes_2AS_1BCD8C55D	Traes_2AS_1BCD8C55D	-	2A:109219592-109221191	CK	T	OK	3.12723	1.9716	-0.665521	-1.61911	0.00535	0.0274542	yes
Traes_2AS_20AD90CA61	Traes_2AS_20AD90CA61	-	2A:14257063-14257632	CK	T	OK	2.91123	0.981722	-1.56824	-2.18832	0.00155	0.0103861	yes
Traes_2AS_216467F1E	Traes_2AS_216467F1E	-	IWGSC_CSS_2AS_scaff_5184026:2733-4320	CK	T	OK	56.0922	39.4303	-0.508498	-2.21384	0.0002	0.00194448	yes
Traes_2AS_235EEA0AE	Traes_2AS_235EEA0AE	-	2A:111635866-111638542	CK	T	OK	0.929973	0.121145	-2.94045	-2.95337	0.0015	0.0101129	yes
Traes_2AS_25AACE7BC	Traes_2AS_25AACE7BC	-	2A:171419431-171422746	CK	T	OK	4.02111	6.9399	0.787321	2.27628	0.0002	0.00194448	yes
Traes_2AS_266235910	Traes_2AS_266235910	-	IWGSC_CSS_2AS_scaff_5267281:1143-1398	CK	T	OK	415.906	238.136	-0.804472	-2.42581	5e-05	0.000579646	yes
Traes_2AS_2797ACA72	Traes_2AS_2797ACA72	-	IWGSC_CSS_2AS_scaff_4370056:0-235	CK	T	OK	125.768	84.4087	-0.575297	-1.76821	0.00365	0.0204092	yes
Traes_2AS_28B3FAEB3	Traes_2AS_28B3FAEB3	-	2A:5557230-5561275	CK	T	OK	69.4256	32.3995	-1.0995	-4.81869	5e-05	0.000579646	yes
Traes_2AS_2AB795B42	Traes_2AS_2AB795B42	-	2A:116833811-116837386	CK	T	OK	12.9759	7.28328	-0.833176	-2.76466	5e-05	0.000579646	yes
Traes_2AS_2FA921A91	Traes_2AS_2FA921A91	-	IWGSC_CSS_2AS_scaff_5271359:4204-4884	CK	T	OK	3.21438	1.16136	-1.46872	-2.23645	0.0014	0.00956467	yes
Traes_2AS_3144FD589	Traes_2AS_3144FD589	-	2A:152860264-152863216	CK	T	OK	4.22298	2.24869	-0.909177	-2.68756	5e-05	0.000579646	yes
Traes_2AS_314D667CC	Traes_2AS_314D667CC	-	2A:208680085-208681201	CK	T	OK	985.215	739.419	-0.414047	-1.91685	0.00105	0.00760206	yes
Traes_2AS_3161D54F8	Traes_2AS_3161D54F8	-	2A:208771338-208772967	CK	T	OK	3.90691	0.750926	-2.37928	-4.18344	5e-05	0.000579646	yes
Traes_2AS_32FC7017A	Traes_2AS_32FC7017A	-	2A:136865660-136866127	CK	T	OK	124.016	73.9942	-0.745039	-2.92648	5e-05	0.000579646	yes
Traes_2AS_332E7608C	Traes_2AS_332E7608C	-	2A:173428676-173429440	CK	T	OK	2.57597	0.875913	-1.55625	-2.26056	0.0006	0.00482551	yes
Traes_2AS_33A368576	Traes_2AS_33A368576	-	2A:7954867-7962328	CK	T	OK	0.272522	0.572058	1.06979	1.71889	0.0061	0.0304155	yes
Traes_2AS_341ED2581	Traes_2AS_341ED2581	-	2A:70128997-70131331	CK	T	OK	4.43851	2.68718	-0.72398	-1.89314	0.00155	0.0103861	yes
Traes_2AS_34272605C	Traes_2AS_34272605C	-	2A:140051160-140054466	CK	T	OK	101.133	51.104	-0.984745	-4.48035	5e-05	0.000579646	yes
Traes_2AS_372AE3167	Traes_2AS_372AE3167	-	2A:126150063-126153747	CK	T	OK	25.4878	13.6631	-0.899523	-3.74735	5e-05	0.000579646	yes
Traes_2AS_3B0E92500	Traes_2AS_3B0E92500	-	IWGSC_CSS_2AS_scaff_5271056:3156-7727	CK	T	OK	10.6001	14.1092	0.412551	1.54966	0.00915	0.0414678	yes
Traes_2AS_3B591E1CF	Traes_2AS_3B591E1CF	-	2A:127440409-127445226	CK	T	OK	17.6913	12.1235	-0.545234	-2.09191	0.00025	0.00234281	yes
Traes_2AS_3B6EDACAD	Traes_2AS_3B6EDACAD	-	2A:161845933-161851114	CK	T	OK	38.1263	27.5388	-0.46932	-2.01021	0.00035	0.00309634	yes
Traes_2AS_3B97302561	Traes_2AS_3B97302561	-	2A:141926490-141926952	CK	T	OK	2.23359	0.721324	-1.63064	-1.70897	0.0085	0.039163	yes
Traes_2AS_3BA916807	Traes_2AS_3BA916807	-	2A:184555401-184560681	CK	T	OK	174.142	126.869	-0.456929	-2.12796	0.0004	0.00345686	yes
Traes_2AS_3BB2D3EC0	Traes_2AS_3BB2D3EC0	-	IWGSC_CSS_2AS_scaff_4773964:3-221	CK	T	OK	20.5324	10.0556	-1.02991	-1.62911	0.0054	0.0276648	yes
Traes_2AS_3D0A18D67	Traes_2AS_3D0A18D67	-	2A:5660859-5663270	CK	T	OK	6.24318	4.26227	-0.55066	-1.59542	0.005	0.0260576	yes
Traes_2AS_3D4905309	Traes_2AS_3D4905309	-	IWGSC_CSS_2AS_scaff_5241293:3-789	CK	T	OK	1.00377	0.241646	-2.05446	-1.9097	0.00855	0.0393494	yes
Traes_2AS_3F25BD910	Traes_2AS_3F25BD910	-	2A:119159861-119161168	CK	T	OK	6.34742	2.12254	-1.58038	-3.95555	5e-05	0.000579646	yes
Traes_2AS_3F30521B9	Traes_2AS_3F30521B9	-	2A:151793672-151795801	CK	T	OK	5.62904	2.66304	-1.07982	-3.12639	5e-05	0.000579646	yes
Traes_2AS_3F458D2CF	Traes_2AS_3F458D2CF	-	2A:117394120-117396659	CK	T	OK	482.41	355.285	-0.441282	-2.05348	0.0004	0.00345686	yes
Traes_2AS_409CAEDB6	Traes_2AS_409CAEDB6	-	IWGSC_CSS_2AS_scaff_2367579:0-435	CK	T	OK	38.2694	21.3985	-0.838686	-2.61208	5e-05	0.000579646	yes
Traes_2AS_40C605470	Traes_2AS_40C605470	-	IWGSC_CSS_2AS_scaff_2563028:0-516	CK	T	OK	0.753369	0	#NAME?	#NAME?	5e-05	0.000579646	yes
Traes_2AS_4195EE5F5	Traes_2AS_4195EE5F5	-	2A:116011701-116013125	CK	T	OK	21.8492	13.8154	-0.661302	-2.28853	5e-05	0.000579646	yes
Traes_2AS_43E4C3166	Traes_2AS_43E4C3166	-	2A:171410170-171415460	CK	T	OK	4.20194	2.15327	-0.964526	-2.85972	5e-05	0.000579646	yes
Traes_2AS_44A499261	Traes_2AS_44A499261	-	IWGSC_CSS_2AS_scaff_5213790:3996-7385	CK	T	OK	38.3008	28.8652	-0.408044	-1.78646	0.00145	0.00984254	yes
Traes_2AS_45C8795D8	Traes_2AS_45C8795D8	-	2A:131065588-131067852	CK	T	OK	16.8708	10.8928	-0.63115	-2.14708	0.00025	0.00234281	yes
Traes_2AS_467FD5266	Traes_2AS_467FD5266	-	2A:17370571-17371959	CK	T	OK	382.113	290.173	-0.397087	-1.83046	0.0015	0.0101129	yes
Traes_2AS_484015532	Traes_2AS_484015532	-	2A:4217043-4217949	CK	T	OK	3.97498	14.6116	1.8781	5.11782	5e-05	0.000579646	yes
Traes_2AS_48F5EBFF7	Traes_2AS_48F5EBFF7	-	2A:190902590-190902926	CK	T	OK	62.3864	34.4069	-0.858536	-2.53671	5e-05	0.000579646	yes
Traes_2AS_4C3C5E990	Traes_2AS_4C3C5E990	-	2A:9976442-9977819	CK	T	OK	198.31	107.258	-0.886676	-4.20703	5e-05	0.000579646	yes
Traes_2AS_4C9807337	Traes_2AS_4C9807337	-	2A:181374359-181375921	CK	T	OK	0.650145	0.124979	-2.37908	-2.24476	0.0045	0.0240278	yes
Traes_2AS_4E45A587A	Traes_2AS_4E45A587A	-	2A:12440436-12440904	CK	T	OK	9.81254	17.5896	0.842028	1.74951	0.00085	0.00640345	yes
Traes_2AS_505E3A57C	Traes_2AS_505E3A57C	-	2A:183580238-183581288	CK	T	OK	35.1231	26.0814	-0.429396	-1.66714	0.0037	0.0206315	yes
Traes_2AS_50B64B08E	Traes_2AS_50B64B08E	-	IWGSC_CSS_2AS_scaff_5305147:1594-4676	CK	T	OK	1.3745	2.5231	0.876283	2.11674	0.00055	0.00450142	yes
Traes_2AS_52856F373	Traes_2AS_52856F373	-	2A:194981154-194982535	CK	T	OK	3.67045	0.567881	-2.6923	-4.69505	5e-05	0.000579646	yes
Traes_2AS_530CF4042	Traes_2AS_530CF4042	-	2A:186859519-186866044	CK	T	OK	1.26342	1.95606	0.630617	1.69679	0.003	0.0175025	yes
Traes_2AS_537EEA6B2	Traes_2AS_537EEA6B2	-	2A:131135333-131136379	CK	T	OK	37.5512	25.1717	-0.577056	-2.21641	0.00025	0.00234281	yes
Traes_2AS_5810DD9381	Traes_2AS_5810DD9381	-	IWGSC_CSS_2AS_scaff_5224794:1991-4296	CK	T	OK	6.6585	9.97069	0.582495	2.03154	0.00035	0.00309634	yes
Traes_2AS_5884229E4	Traes_2AS_5884229E4	-	2A:138475580-138477220	CK	T	OK	49.9401	36.8066	-0.440233	-1.59155	0.0064	0.0315396	yes
Traes_2AS_59AB40C70	Traes_2AS_59AB40C70	-	2A:106559668-106561164	CK	T	OK	2004.11	1414.85	-0.50231	-2.31774	5e-05	0.000579646	yes
Traes_2AS_5A380723F	Traes_2AS_5A380723F	-	2A:209715923-209717388	CK	T	OK	2.22413	0.100302	-4.47082	-3.72222	0.003	0.0175025	yes
Traes_2AS_5A5258192	Traes_2AS_5A5258192	-	2A:10042558-10056482	CK	T	OK	27.932	21.5419	-0.374771	-1.72188	0.00255	0.0154522	yes
Traes_2AS_5BA299224	Traes_2AS_5BA299224	-	2A:1306303-1309197	CK	T	OK	0.610979	0.0936807	-2.7053	-2.65743	0.0015	0.0101129	yes
Traes_2AS_5C7DAFECA	Traes_2AS_5C7DAFECA	-	2A:134362712-134367176	CK	T	OK	46.408	34.2371	-0.438815	-1.90287	0.00135	0.00929832	yes
Traes_2AS_5DF52D5D1	Traes_2AS_5DF52D5D1	-	2A:121329794-121330856	CK	T	OK	1.41343	0.229281	-2.62401	-2.71949	0.0017	0.0111936	yes
Traes_2AS_5E489223E	Traes_2AS_5E489223E	-	IWGSC_CSS_2AS_scaff_5295729:2-612	CK	T	OK	7.46717	3.29393	-1.18075	-2.28925	0.0003	0.00272878	yes
Traes_2AS_61CA61AD3	Traes_2AS_61CA61AD3	-	2A:182703500-182706489	CK	T	OK	2.6144	4.36549	0.739666	2.04673	0.0011	0.00789601	yes
Traes_2AS_620B821281	Traes_2AS_620B821281	-	IWGSC_CSS_2AS_scaff_5278994:6935-11894	CK	T	OK	13.7348	7.62664	-0.848715	-3.36933	5e-05	0.000579646	yes
Traes_2AS_6269D889E	Traes_2AS_6269D889E	-	2A:166665739-166667369	CK	T	OK	21.7244	12.2354	-0.82825	-2.9445	5e-05	0.000579646	yes
Traes_2AS_64E41196E	Traes_2AS_64E41196E	-	2A:209111565-209113099	CK	T	OK	11.7214	2.1397	-2.45367	-6.37405	5e-05	0.000579646	yes
Traes_2AS_656ABE561	Traes_2AS_656ABE561	-	IWGSC_CSS_2AS_scaff_5276209:3787-5649	CK	T	OK	2.28826	0.667141	-1.77819	-3.26421	5e-05	0.000579646	yes
Traes_2AS_65D151325	Traes_2AS_65D151325	-	2A:208844333-208844921	CK	T	OK	15.848	8.81909	-0.845603	-2.14377	0.00045	0.00381337	yes
Traes_2AS_665AF9500	Traes_2AS_665AF9500	-	IWGSC_CSS_2AS_scaff_5212545:2460-8469	CK	T	OK	143.957	103.706	-0.473136	-2.20631	0.0002	0.00194448	yes
Traes_2AS_66EBD8FC7	Traes_2AS_66EBD8FC7	-	2A:11071216-11071732	CK	T	OK	55.0611	39.2073	-0.489912	-1.64706	0.0049	0.0256508	yes
Traes_2AS_67EFE0FAE	Traes_2AS_67EFE0FAE	-	2A:7473394-7476767	CK	T	OK	1.3121	0.487223	-1.42922	-2.91621	5e-05	0.000579646	yes
Traes_2AS_6939C9DFC	Traes_2AS_6939C9DFC	-	2A:14171417-14173261	CK	T	OK	9.99852	6.01015	-0.734314	-2.37727	5e-05	0.000579646	yes
Traes_2AS_6AB3D73F7	Traes_2AS_6AB3D73F7	-	2A:208864191-208866230	CK	T	OK	23.8513	5.26489	-2.17959	-7.11263	5e-05	0.000579646	yes
Traes_2AS_6CCC35B60	Traes_2AS_6CCC35B60	-	2A:111632177-111633719	CK	T	OK	23.3178	10.9988	-1.08408	-4.04954	5e-05	0.000579646	yes
Traes_2AS_6DA49285E	Traes_2AS_6DA49285E	-	IWGSC_CSS_2AS_scaff_5236692:0-3092	CK	T	OK	25.3238	16.7494	-0.596386	-2.30767	5e-05	0.000579646	yes
Traes_2AS_6EC1E8371	Traes_2AS_6EC1E8371	-	2A:182031651-182034168	CK	T	OK	0.904848	0.43676	-1.05084	-1.7996	0.0044	0.023628	yes
Traes_2AS_6F23A3584	Traes_2AS_6F23A3584	-	2A:69821908-69825036	CK	T	OK	36.4268	28.0431	-0.377358	-1.50352	0.00875	0.0400748	yes
Traes_2AS_71B3134F6	Traes_2AS_71B3134F6	-	IWGSC_CSS_2AS_scaff_1179303:0-503	CK	T	OK	15.6119	6.9436	-1.16889	-2.83565	5e-05	0.000579646	yes
Traes_2AS_72EC97B33	Traes_2AS_72EC97B33	-	2A:125220529-125223103	CK	T	OK	54.9853	40.5414	-0.439649	-1.81097	0.0015	0.0101129	yes
Traes_2AS_731C703DE	Traes_2AS_731C703DE	-	2A:123789985-123791943	CK	T	OK	8.45974	3.7964	-1.15598	-3.60259	5e-05	0.000579646	yes
Traes_2AS_73971B9C1	Traes_2AS_73971B9C1	-	IWGSC_CSS_2AS_scaff_5196230:3279-3461	CK	T	OK	9.89324	0	#NAME?	#NAME?	5e-05	0.000579646	yes
Traes_2AS_76163A005	Traes_2AS_76163A005	-	2A:176303552-176305445	CK	T	OK	385.792	292.976	-0.397042	-1.86425	0.00125	0.00874459	yes
Traes_2AS_76A7AED3C	Traes_2AS_76A7AED3C	-	2A:10820678-10822113	CK	T	OK	1.63802	0.614283	-1.41498	-2.20155	0.00155	0.0103861	yes
Traes_2AS_77C930A36	Traes_2AS_77C930A36	-	IWGSC_CSS_2AS_scaff_5201239:179-674	CK	T	OK	45.047	26.6209	-0.758872	-2.37845	5e-05	0.000579646	yes
Traes_2AS_78A7576A9	Traes_2AS_78A7576A9	-	2A:15695253-15696333	CK	T	OK	1.40521	5.62083	1.99999	3.91609	5e-05	0.000579646	yes
Traes_2AS_7941B9D9C	Traes_2AS_7941B9D9C	-	2A:197154749-197156735	CK	T	OK	43.3817	59.1352	0.446932	1.59345	0.0073	0.0348572	yes
Traes_2AS_7BD3963BD	Traes_2AS_7BD3963BD	-	2A:166056629-166060428	CK	T	OK	31.5971	20.6178	-0.615899	-2.49357	0.0001	0.00107171	yes
Traes_2AS_7DFCB009C	Traes_2AS_7DFCB009C	-	2A:183448260-183451024	CK	T	OK	2.03301	3.31318	0.704597	1.61867	0.0073	0.0348572	yes
Traes_2AS_7EEC0FD32	Traes_2AS_7EEC0FD32	-	2A:153579151-153588124	CK	T	OK	146.806	103.138	-0.50934	-2.24324	5e-05	0.000579646	yes
Traes_2AS_7FA697DCF	Traes_2AS_7FA697DCF	-	2A:168596658-168600895	CK	T	OK	13.7534	20.409	0.569419	2.15299	0.0001	0.00107171	yes
Traes_2AS_82C2CEDBE	Traes_2AS_82C2CEDBE	-	2A:131141369-131142285	CK	T	OK	9.20163	4.62455	-0.992577	-2.77593	5e-05	0.000579646	yes
Traes_2AS_82EDB384F	Traes_2AS_82EDB384F	-	2A:185308864-185310240	CK	T	OK	29.9904	15.6288	-0.940288	-3.37629	5e-05	0.000579646	yes
Traes_2AS_8558C34D7	Traes_2AS_8558C34D7	-	2A:168419542-168424268	CK	T	OK	54.6573	36.6346	-0.57721	-2.05316	0.00045	0.00381337	yes
Traes_2AS_85E4E40C3	Traes_2AS_85E4E40C3	-	2A:5530549-5532694	CK	T	OK	2.05747	1.18061	-0.801344	-1.89404	0.00205	0.0129948	yes
Traes_2AS_88441E683	Traes_2AS_88441E683	-	2A:152863433-152866363	CK	T	OK	11.5294	6.26368	-0.880232	-2.42295	5e-05	0.000579646	yes
Traes_2AS_8AA970F1F1	Traes_2AS_8AA970F1F1	-	2A:13490414-13491611	CK	T	OK	3.82631	6.29371	0.717957	1.98759	0.0011	0.00789601	yes
Traes_2AS_8B481894D	Traes_2AS_8B481894D	-	2A:196835918-196837855	CK	T	OK	19.2129	10.5621	-0.863174	-3.00892	5e-05	0.000579646	yes
Traes_2AS_8FCC59363	Traes_2AS_8FCC59363	-	IWGSC_CSS_2AS_scaff_5267690:7143-9413	CK	T	OK	1.70168	0.644045	-1.40172	-2.6705	0.00015	0.00151922	yes
Traes_2AS_95611CAD2	Traes_2AS_95611CAD2	-	2A:9423095-9424416	CK	T	OK	19.8941	33.0592	0.732714	2.74996	5e-05	0.000579646	yes
Traes_2AS_958327519	Traes_2AS_958327519	-	2A:109110040-109115958	CK	T	OK	13.1728	6.79461	-0.955102	-3.46614	5e-05	0.000579646	yes
Traes_2AS_96D993ED0	Traes_2AS_96D993ED0	-	2A:154163791-154165448	CK	T	OK	6.63592	3.59592	-0.883936	-2.39104	0.0001	0.00107171	yes
Traes_2AS_96DEC01C0	Traes_2AS_96DEC01C0	-	2A:127390646-127395254	CK	T	OK	0.945386	1.82048	0.945342	1.89904	0.00155	0.0103861	yes
Traes_2AS_97F57A014	Traes_2AS_97F57A014	-	2A:13316411-13319244	CK	T	OK	10.4231	6.33777	-0.717742	-2.36489	0.0001	0.00107171	yes
Traes_2AS_9ACCB9C97	Traes_2AS_9ACCB9C97	-	IWGSC_CSS_2AS_scaff_5305138:2224-2995	CK	T	OK	4.17119	2.14087	-0.962265	-1.82486	0.0027	0.0161268	yes
Traes_2AS_9ADD06F95	Traes_2AS_9ADD06F95	-	IWGSC_CSS_2AS_scaff_5260940:6-1050	CK	T	OK	151.58	117.797	-0.363772	-1.58549	0.0063	0.0311765	yes
Traes_2AS_9D1FC09D7	Traes_2AS_9D1FC09D7	-	2A:3978833-3982970	CK	T	OK	0.588067	0.297167	-0.984705	-1.90423	0.0031	0.0179642	yes
Traes_2AS_9D30C846D	Traes_2AS_9D30C846D	-	2A:110703622-110704419	CK	T	OK	4.31221	2.02995	-1.08698	-2.11577	0.00125	0.00874459	yes
Traes_2AS_9DE16F020	Traes_2AS_9DE16F020	-	2A:155169320-155173138	CK	T	OK	4.81741	2.86392	-0.750268	-2.15783	0.0002	0.00194448	yes
Traes_2AS_A2A8CD3FD	Traes_2AS_A2A8CD3FD	-	IWGSC_CSS_2AS_scaff_3555057:57-1782	CK	T	OK	1.12471	2.33028	1.05095	1.53522	0.0097	0.0433027	yes
Traes_2AS_A388E6A0E1	Traes_2AS_A388E6A0E1	-	2A:157848938-157852341	CK	T	OK	30.5715	19.8052	-0.626307	-2.18106	0.0003	0.00272878	yes
Traes_2AS_A3953C85E	Traes_2AS_A3953C85E	-	2A:172002084-172007178	CK	T	OK	11.775	8.04434	-0.549683	-2.08484	0.0003	0.00272878	yes
Traes_2AS_A5F48DF2B	Traes_2AS_A5F48DF2B	-	IWGSC_CSS_2AS_scaff_5298423:0-558	CK	T	OK	28.6429	15.6638	-0.870743	-2.66772	5e-05	0.000579646	yes
Traes_2AS_A75E5ABF9	Traes_2AS_A75E5ABF9	-	2A:69155498-69156117	CK	T	OK	34.6132	23.4506	-0.561698	-1.94882	0.00165	0.0109317	yes
Traes_2AS_A87C9864B	Traes_2AS_A87C9864B	-	2A:134374505-134379552	CK	T	OK	3.04422	1.81068	-0.749538	-2.24488	5e-05	0.000579646	yes
Traes_2AS_AA5E1E20D	Traes_2AS_AA5E1E20D	-	2A:132685528-132688451	CK	T	OK	164.887	106.512	-0.63047	-2.88814	5e-05	0.000579646	yes
Traes_2AS_AA84E72D4	Traes_2AS_AA84E72D4	-	2A:128371483-128373686	CK	T	OK	47.3978	35.2328	-0.4279	-1.77146	0.00335	0.0190857	yes
Traes_2AS_ABD0952EF	Traes_2AS_ABD0952EF	-	IWGSC_CSS_2AS_scaff_5260092:8-808	CK	T	OK	14.1855	8.76695	-0.69427	-1.9618	0.00115	0.00818229	yes
Traes_2AS_ABEE97E5C	Traes_2AS_ABEE97E5C	-	2A:197154130-197154566	CK	T	OK	10.3555	18.8823	0.866641	2.1031	0.00065	0.00514986	yes
Traes_2AS_AFA56788E	Traes_2AS_AFA56788E	-	2A:2631650-2635406	CK	T	OK	0.332514	0.754466	1.18204	1.90841	0.00255	0.0154522	yes
Traes_2AS_B17A4F9EF	Traes_2AS_B17A4F9EF	-	IWGSC_CSS_2AS_scaff_5254584:8974-9419	CK	T	OK	19.162	8.82283	-1.11894	-2.75399	5e-05	0.000579646	yes
Traes_2AS_B264257CD	Traes_2AS_B264257CD	-	2A:1916607-1917879	CK	T	OK	6.22491	3.17039	-0.973394	-2.6247	5e-05	0.000579646	yes
Traes_2AS_B5A6B1C99	Traes_2AS_B5A6B1C99	-	2A:11138323-11143801	CK	T	OK	2.13189	0.894175	-1.2535	-2.9293	5e-05	0.000579646	yes
Traes_2AS_B5A77CE31	Traes_2AS_B5A77CE31	-	2A:138347326-138349364	CK	T	OK	5.52676	1.90034	-1.54018	-3.19018	5e-05	0.000579646	yes
Traes_2AS_B61433E58	Traes_2AS_B61433E58	-	2A:209148777-209149839	CK	T	OK	1.4697	0.353775	-2.05462	-2.3468	0.00165	0.0109317	yes
Traes_2AS_BBE5262D9	Traes_2AS_BBE5262D9	-	2A:2838541-2840147	CK	T	OK	0.678836	0.232087	-1.5484	-1.58834	0.0117	0.0499775	yes
Traes_2AS_BD096BA73	Traes_2AS_BD096BA73	-	IWGSC_CSS_2AS_scaff_5302867:1282-3537	CK	T	OK	0.794325	0.237225	-1.74348	-2.16613	0.0018	0.0116989	yes
Traes_2AS_BD969C86A	Traes_2AS_BD969C86A	-	IWGSC_CSS_2AS_scaff_5280914:863-3178	CK	T	OK	112.806	61.045	-0.885894	-3.82556	5e-05	0.000579646	yes
Traes_2AS_BDB406ADE	Traes_2AS_BDB406ADE	-	2A:139705023-139713875	CK	T	OK	58.1665	45.5606	-0.3524	-1.61203	0.0049	0.0256508	yes
Traes_2AS_BDB982457	Traes_2AS_BDB982457	-	2A:151579374-151581589	CK	T	OK	17.8491	10.0111	-0.83426	-3.21705	5e-05	0.000579646	yes
Traes_2AS_BEA212D85	Traes_2AS_BEA212D85	-	2A:69730485-69733649	CK	T	OK	65.3551	47.4395	-0.46221	-1.89741	0.00115	0.00818229	yes
Traes_2AS_BF1414EBE	Traes_2AS_BF1414EBE	-	2A:7255272-7255671	CK	T	OK	25.3672	13.1645	-0.946316	-2.26178	0.0002	0.00194448	yes
Traes_2AS_BF5FA8832	Traes_2AS_BF5FA8832	-	2A:117827875-117828976	CK	T	OK	6.71951	15.7743	1.23115	3.84045	5e-05	0.000579646	yes
Traes_2AS_C1EA81EC4	Traes_2AS_C1EA81EC4	-	2A:7039733-7043193	CK	T	OK	1.32299	0.786135	-0.750957	-1.6466	0.0043	0.0232069	yes
Traes_2AS_C205A90BA	Traes_2AS_C205A90BA	-	2A:17076007-17085866	CK	T	OK	25.0792	18.7737	-0.417781	-1.80251	0.00195	0.0124895	yes
Traes_2AS_C69231934	Traes_2AS_C69231934	-	2A:113442365-113445092	CK	T	OK	336.601	243.404	-0.467687	-2.16966	0.00025	0.00234281	yes
Traes_2AS_CA08B5437	Traes_2AS_CA08B5437	-	IWGSC_CSS_2AS_scaff_1381706:19-270	CK	T	OK	30.3788	14.151	-1.10216	-2.1736	0.0002	0.00194448	yes
Traes_2AS_CBF2D98D1	Traes_2AS_CBF2D98D1	-	IWGSC_CSS_2AS_scaff_5183562:9577-10156	CK	T	OK	5.96455	2.42851	-1.29634	-2.45358	0.0003	0.00272878	yes
Traes_2AS_CD170CE8C	Traes_2AS_CD170CE8C	-	2A:221002704-221003728	CK	T	OK	3.25061	1.51863	-1.09794	-1.89094	0.0032	0.0184258	yes
Traes_2AS_CF8E99C5D	Traes_2AS_CF8E99C5D	-	2A:152022870-152024723	CK	T	OK	529.608	415.183	-0.351176	-1.64455	0.00435	0.0234111	yes
Traes_2AS_D05BB9127	Traes_2AS_D05BB9127	-	2A:106457926-106458316	CK	T	OK	12.2867	7.19998	-0.771034	-1.63144	0.0067	0.0326664	yes
Traes_2AS_D203F725F	Traes_2AS_D203F725F	-	2A:130826430-130827998	CK	T	OK	12.1159	7.38578	-0.714075	-2.46024	5e-05	0.000579646	yes
Traes_2AS_D23AA7200	Traes_2AS_D23AA7200	-	IWGSC_CSS_2AS_scaff_5256125:583-2174	CK	T	OK	90.4279	147.562	0.70648	3.23868	5e-05	0.000579646	yes
Traes_2AS_D35789679	Traes_2AS_D35789679	-	2A:2781054-2784781	CK	T	OK	0.55244	0.103182	-2.42062	-2.43906	0.00275	0.0163521	yes
Traes_2AS_D56DFCD76	Traes_2AS_D56DFCD76	-	2A:135893629-135898904	CK	T	OK	0.510632	1.0269	1.00794	1.70999	0.00505	0.0262565	yes
Traes_2AS_D5901488D	Traes_2AS_D5901488D	-	2A:161459754-161459933	CK	T	OK	0	1.54174	inf	#NAME?	0.00835	0.0386292	yes
Traes_2AS_D616C76B3	Traes_2AS_D616C76B3	-	2A:140697969-140700827	CK	T	OK	2.19525	1.15161	-0.93073	-1.89034	0.00355	0.0199876	yes
Traes_2AS_D659E88E9	Traes_2AS_D659E88E9	-	IWGSC_CSS_2AS_scaff_5249407:4309-6936	CK	T	OK	0.79955	0.432771	-0.885585	-1.55026	0.00885	0.0404226	yes
Traes_2AS_D86455172	Traes_2AS_D86455172	-	2A:154977689-154979131	CK	T	OK	7.62896	4.17437	-0.869927	-2.23907	5e-05	0.000579646	yes
Traes_2AS_D920A2147	Traes_2AS_D920A2147	-	2A:199248883-199250246	CK	T	OK	807.963	491.294	-0.717701	-2.39837	0.0002	0.00194448	yes
Traes_2AS_D940B19D1	Traes_2AS_D940B19D1	-	IWGSC_CSS_2AS_scaff_5247144:3230-4682	CK	T	OK	1312.45	1012.93	-0.373728	-1.74493	0.00255	0.0154522	yes
Traes_2AS_DE0D48CF6	Traes_2AS_DE0D48CF6	-	IWGSC_CSS_2AS_scaff_1603001:5887-12078	CK	T	OK	10.2277	7.80655	-0.389722	-1.48356	0.0114	0.0489996	yes
Traes_2AS_DE74C38CD	Traes_2AS_DE74C38CD	-	2A:9995341-9998953	CK	T	OK	30.6076	17.7504	-0.78604	-2.94087	5e-05	0.000579646	yes
Traes_2AS_DFDA79E58	Traes_2AS_DFDA79E58	-	2A:14375966-14379394	CK	T	OK	141.95	109.071	-0.380108	-1.74068	0.00295	0.0172696	yes
Traes_2AS_E5D366E76	Traes_2AS_E5D366E76	-	2A:3542720-3544462	CK	T	OK	4.88096	2.96272	-0.720243	-1.89753	0.00055	0.00450142	yes
Traes_2AS_E68606426	Traes_2AS_E68606426	-	2A:113544124-113546215	CK	T	OK	10.9246	7.32178	-0.577312	-2.08406	0.001	0.007307	yes
Traes_2AS_E77AB4BD1	Traes_2AS_E77AB4BD1	-	2A:185058125-185062372	CK	T	OK	1.36675	0.662192	-1.04542	-2.12167	0.00055	0.00450142	yes
Traes_2AS_E811173D3	Traes_2AS_E811173D3	-	IWGSC_CSS_2AS_scaff_5305700:2025-2545	CK	T	OK	410.731	196.79	-1.06154	-2.91552	5e-05	0.000579646	yes
Traes_2AS_E899EC1A7	Traes_2AS_E899EC1A7	-	2A:6187227-6189784	CK	T	OK	193.037	152.765	-0.337564	-1.56211	0.00755	0.0357775	yes
Traes_2AS_EA2D1D1D5	Traes_2AS_EA2D1D1D5	-	IWGSC_CSS_2AS_scaff_5232009:6196-6380	CK	T	OK	47.7861	18.9774	-1.33231	-1.98808	0.0017	0.0111936	yes
Traes_2AS_EC0A70BB3	Traes_2AS_EC0A70BB3	-	IWGSC_CSS_2AS_scaff_2602878:1662-2347	CK	T	OK	1.31281	0.364422	-1.84897	-1.87545	0.00595	0.0298283	yes
Traes_2AS_EC4ADE04E	Traes_2AS_EC4ADE04E	-	2A:143469496-143471650	CK	T	OK	15.6048	7.79427	-1.0015	-3.46546	5e-05	0.000579646	yes
Traes_2AS_EE549925C	Traes_2AS_EE549925C	-	2A:154763262-154764541	CK	T	OK	46.3214	6.8279	-2.76216	-9.18249	5e-05	0.000579646	yes
Traes_2AS_EEADD06D6	Traes_2AS_EEADD06D6	-	2A:8521340-8530950	CK	T	OK	1.92225	3.21742	0.743104	2.07602	0.00045	0.00381337	yes
Traes_2AS_F03516AF01	Traes_2AS_F03516AF01	-	2A:135210646-135211588	CK	T	OK	1.44269	3.97838	1.46342	2.26841	0.0006	0.00482551	yes
Traes_2AS_F05A662DE	Traes_2AS_F05A662DE	-	IWGSC_CSS_2AS_scaff_5248367:0-879	CK	T	OK	12.7919	5.56571	-1.2006	-3.24855	5e-05	0.000579646	yes
Traes_2AS_F283AC2C3	Traes_2AS_F283AC2C3	-	2A:171401028-171402492	CK	T	OK	2.54099	4.30498	0.760615	1.67391	0.00405	0.022131	yes
Traes_2AS_F3FA5442E	Traes_2AS_F3FA5442E	-	2A:181473160-181473960	CK	T	OK	18.927	42.1361	1.15461	4.00487	5e-05	0.000579646	yes
Traes_2AS_F46B5FF2A	Traes_2AS_F46B5FF2A	-	2A:110583356-110583848	CK	T	OK	2.41971	0.752433	-1.6852	-1.93592	0.0056	0.0284653	yes
Traes_2AS_F4E40451C	Traes_2AS_F4E40451C	-	2A:167212004-167212971	CK	T	OK	1.08404	0.314013	-1.78752	-1.95464	0.005	0.0260576	yes
Traes_2AS_F56764D58	Traes_2AS_F56764D58	-	2A:164054221-164056045	CK	T	OK	20.9916	12.2232	-0.780185	-2.80152	5e-05	0.000579646	yes
Traes_2AS_FA532A2B7	Traes_2AS_FA532A2B7	-	2A:182125482-182128306	CK	T	OK	0.537749	5.52143	3.36004	4.80191	5e-05	0.000579646	yes
Traes_2AS_FA7C3D71B	Traes_2AS_FA7C3D71B	-	IWGSC_CSS_2AS_scaff_5195021:2331-3125	CK	T	OK	12.8299	8.21005	-0.64405	-1.88746	0.0014	0.00956467	yes
Traes_2AS_FCD150CAA	Traes_2AS_FCD150CAA	-	2A:154026041-154030651	CK	T	OK	15.491	24.2591	0.647095	2.42761	5e-05	0.000579646	yes
Traes_2AS_FCD1A74F3	Traes_2AS_FCD1A74F3	-	2A:143404817-143409651	CK	T	OK	1.96749	3.91795	0.993747	2.54569	5e-05	0.000579646	yes
Traes_2AS_FD2AF02B2	Traes_2AS_FD2AF02B2	-	2A:187394145-187396184	CK	T	OK	5.54806	3.79365	-0.5484	-1.59552	0.0054	0.0276648	yes
Traes_2AS_FFB730BC6	Traes_2AS_FFB730BC6	-	IWGSC_CSS_2AS_scaff_5260383:2766-9837	CK	T	OK	0.788146	0.436897	-0.851168	-1.78015	0.0034	0.0193191	yes
Traes_2BL_004BCF477	Traes_2BL_004BCF477	-	IWGSC_CSS_2BL_scaff_7988437:232-2104	CK	T	OK	4.43353	1.91999	-1.20736	-2.67958	5e-05	0.000579646	yes
Traes_2BL_00FB84B16	Traes_2BL_00FB84B16	-	IWGSC_CSS_2BL_scaff_5268333:276-393	CK	T	OK	803.289	301.162	-1.41538	-2.06473	0.0017	0.0111936	yes
Traes_2BL_016855A74	Traes_2BL_016855A74	-	2B:160995195-160997223	CK	T	OK	8.81535	5.88426	-0.583156	-1.71183	0.00355	0.0199876	yes
Traes_2BL_01FC4C993	Traes_2BL_01FC4C993	-	2B:281459570-281459887	CK	T	OK	16.696	2.1285	-2.9716	-4.01652	5e-05	0.000579646	yes
Traes_2BL_02985332D	Traes_2BL_02985332D	-	2B:165221840-165223138	CK	T	OK	108.288	80.1626	-0.433868	-1.97264	0.0009	0.00670598	yes
Traes_2BL_03D157FCD	Traes_2BL_03D157FCD	-	2B:254424904-254428592	CK	T	OK	3.01727	1.79185	-0.751796	-2.19719	0.0003	0.00272878	yes
Traes_2BL_04DC8D71C	Traes_2BL_04DC8D71C	-	2B:170955184-170958110	CK	T	OK	17.3593	6.39907	-1.43978	-5.49223	5e-05	0.000579646	yes
Traes_2BL_05B60AB14	Traes_2BL_05B60AB14	-	2B:92040520-92043461	CK	T	OK	2.37752	1.55499	-0.612549	-1.51187	0.01125	0.0484922	yes
Traes_2BL_070B043D0	Traes_2BL_070B043D0	-	2B:216803374-216806988	CK	T	OK	96.4325	76.8753	-0.326999	-1.50797	0.01125	0.0484922	yes
Traes_2BL_072A80CA0	Traes_2BL_072A80CA0	-	2B:342979929-342982344	CK	T	OK	5.07071	2.55954	-0.9863	-3.07901	5e-05	0.000579646	yes
Traes_2BL_07B306C8B	Traes_2BL_07B306C8B	-	2B:308177379-308180221	CK	T	OK	0.702015	0.360883	-0.959969	-1.55701	0.0116	0.0496521	yes
Traes_2BL_07D76C6C7	Traes_2BL_07D76C6C7	-	2B:313422985-313424936	CK	T	OK	1.08428	0.523759	-1.04976	-1.73815	0.0041	0.0223513	yes
Traes_2BL_08FC042C0	Traes_2BL_08FC042C0	-	2B:182691749-182695708	CK	T	OK	0.495048	0.929397	0.908726	2.10445	0.00065	0.00514986	yes
Traes_2BL_0AF92756E	Traes_2BL_0AF92756E	-	2B:121057591-121072395	CK	T	OK	39.3742	30.91	-0.349176	-1.57703	0.00575	0.0290452	yes
Traes_2BL_0B80B3876	Traes_2BL_0B80B3876	-	IWGSC_CSS_2BL_scaff_8041091:206-4812	CK	T	OK	9.31718	5.28442	-0.818147	-3.2277	5e-05	0.000579646	yes
Traes_2BL_0C41F5FAB	Traes_2BL_0C41F5FAB	-	IWGSC_CSS_2BL_scaff_8012453:3520-7246	CK	T	OK	0.394464	0.782849	0.988838	1.59395	0.01055	0.0461496	yes
Traes_2BL_0CD946351	Traes_2BL_0CD946351	-	2B:327308983-327313620	CK	T	OK	8.93339	12.1595	0.444801	1.64988	0.00445	0.0238277	yes
Traes_2BL_0D44F4C96	Traes_2BL_0D44F4C96	-	IWGSC_CSS_2BL_scaff_8039985:10820-12955	CK	T	OK	18.7009	8.2927	-1.17319	-3.80321	5e-05	0.000579646	yes
Traes_2BL_0E53DE1D5	Traes_2BL_0E53DE1D5	-	2B:285674105-285674849	CK	T	OK	3.04728	5.29093	0.796001	1.69579	0.0049	0.0256508	yes
Traes_2BL_0ED5DCF4B	Traes_2BL_0ED5DCF4B	-	2B:147948608-147952056	CK	T	OK	3.0722	4.58337	0.577136	1.653	0.0052	0.0268549	yes
Traes_2BL_0FB524181	Traes_2BL_0FB524181	-	IWGSC_CSS_2BL_scaff_8021052:222-1252	CK	T	OK	32.7651	24.6165	-0.412536	-1.62764	0.01065	0.0464649	yes
Traes_2BL_1025CE246	Traes_2BL_1025CE246	-	2B:284904121-284905834	CK	T	OK	28.3963	16.0661	-0.821678	-3.23779	5e-05	0.000579646	yes
Traes_2BL_13328C671	Traes_2BL_13328C671	-	2B:119864620-119868673	CK	T	OK	28.9297	17.2257	-0.747994	-2.85206	5e-05	0.000579646	yes
Traes_2BL_137976704	Traes_2BL_137976704	-	2B:254638000-254641378	CK	T	OK	11.6565	6.45761	-0.852062	-3.09245	5e-05	0.000579646	yes
Traes_2BL_13D5272D7	Traes_2BL_13D5272D7	-	IWGSC_CSS_2BL_scaff_8029675:3295-6047	CK	T	OK	13.9182	7.79769	-0.835854	-2.96218	5e-05	0.000579646	yes
Traes_2BL_13D8A54E4	Traes_2BL_13D8A54E4	-	2B:121360318-121365060	CK	T	OK	5.93846	3.66282	-0.697132	-2.35141	5e-05	0.000579646	yes
Traes_2BL_17348AA3D	Traes_2BL_17348AA3D	-	IWGSC_CSS_2BL_scaff_7978279:6313-14426	CK	T	OK	3.04566	1.97959	-0.621548	-1.91717	0.00145	0.00984254	yes
Traes_2BL_173580E45	Traes_2BL_173580E45	-	2B:260351273-260353983	CK	T	OK	0.959627	0.36526	-1.39355	-2.3978	0.0001	0.00107171	yes
Traes_2BL_1B1358201	Traes_2BL_1B1358201	-	2B:255250395-255252774	CK	T	OK	0.403412	1.09673	1.44288	2.08555	0.0024	0.0147263	yes
Traes_2BL_1B2A85367	Traes_2BL_1B2A85367	-	2B:111791017-111794812	CK	T	OK	159.148	111.265	-0.516374	-2.38812	5e-05	0.000579646	yes
Traes_2BL_1C31451BE	Traes_2BL_1C31451BE	-	2B:143569660-143571149	CK	T	OK	21.7548	14.0247	-0.63336	-2.20219	0.0004	0.00345686	yes
Traes_2BL_1CFDCBDF5	Traes_2BL_1CFDCBDF5	-	2B:285457328-285459112	CK	T	OK	61.8268	41.2325	-0.584451	-2.36429	0.00015	0.00151922	yes
Traes_2BL_1D68D06FF	Traes_2BL_1D68D06FF	-	IWGSC_CSS_2BL_scaff_7972292:4578-6014	CK	T	OK	1.42079	2.63666	0.892023	1.6295	0.0091	0.0412942	yes
Traes_2BL_1E205A6B7	Traes_2BL_1E205A6B7	-	2B:290944741-290945056	CK	T	OK	8.09589	1.96152	-2.04522	-2.6781	0.0005	0.00416027	yes
Traes_2BL_1EC425C26	Traes_2BL_1EC425C26	-	2B:262004969-262005988	CK	T	OK	0.128324	2.75689	4.42518	3.98398	0.0027	0.0161268	yes
Traes_2BL_21D04410F	Traes_2BL_21D04410F	-	2B:342933583-342933810	CK	T	OK	42.9799	82.157	0.934719	2.36393	0.0002	0.00194448	yes
Traes_2BL_23E329BDD	Traes_2BL_23E329BDD	-	2B:294767310-294768974	CK	T	OK	4.96425	1.96488	-1.33714	-3.52869	5e-05	0.000579646	yes
Traes_2BL_253BA6454	Traes_2BL_253BA6454	-	2B:89617079-89618004	CK	T	OK	0.287136	1.17773	2.0362	1.91417	0.0047	0.0248564	yes
Traes_2BL_26D525223	Traes_2BL_26D525223	-	2B:120992337-120996838	CK	T	OK	1.51049	0.968911	-0.640582	-1.66485	0.00645	0.0317255	yes
Traes_2BL_295397D93	Traes_2BL_295397D93	-	2B:293069960-293075079	CK	T	OK	0.361121	0.664667	0.880148	1.56079	0.01135	0.0488308	yes
Traes_2BL_29B48C9E4	Traes_2BL_29B48C9E4	-	2B:339907722-339908369	CK	T	OK	1384.95	950.734	-0.542718	-2.286	5e-05	0.000579646	yes
Traes_2BL_2A98E7B29	Traes_2BL_2A98E7B29	-	2B:215798388-215801344	CK	T	OK	12.4102	19.1578	0.626405	2.24679	5e-05	0.000579646	yes
Traes_2BL_2BE05F104	Traes_2BL_2BE05F104	-	2B:255305880-255310916	CK	T	OK	0.659663	0.09531	-2.79103	-3.13213	0.0004	0.00345686	yes
Traes_2BL_2C396C4A6	Traes_2BL_2C396C4A6	-	2B:246177064-246178930	CK	T	OK	5.59584	3.04527	-0.877786	-2.55476	5e-05	0.000579646	yes
Traes_2BL_2C7720367	Traes_2BL_2C7720367	-	IWGSC_CSS_2BL_scaff_5268333:41-157	CK	T	OK	583.365	141.198	-2.04668	-1.97137	0.0026	0.0156756	yes
Traes_2BL_2CA2C16A3	Traes_2BL_2CA2C16A3	-	IWGSC_CSS_2BL_scaff_7992729:11430-12402	CK	T	OK	0.322446	1.28622	1.996	2.61867	0.00805	0.0375789	yes
Traes_2BL_2CA2C16A31	Traes_2BL_2CA2C16A31	-	2B:312965783-312966755	CK	T	OK	0.364524	1.30672	1.84186	2.14694	0.0086	0.0395238	yes
Traes_2BL_2D440C559	Traes_2BL_2D440C559	-	2B:110316320-110317599	CK	T	OK	1.78455	3.44214	0.947741	2.13736	0.0007	0.00547111	yes
Traes_2BL_2FF046824	Traes_2BL_2FF046824	-	2B:166901716-166909166	CK	T	OK	4.73659	7.66745	0.694899	2.15861	0.0001	0.00107171	yes
Traes_2BL_301EE0DC7	Traes_2BL_301EE0DC7	-	IWGSC_CSS_2BL_scaff_8000195:644-2021	CK	T	OK	3.76088	1.39847	-1.42722	-3.2374	5e-05	0.000579646	yes
Traes_2BL_3237AA694	Traes_2BL_3237AA694	-	2B:173267401-173268536	CK	T	OK	0.421491	1.097	1.37998	1.82715	0.00575	0.0290452	yes
Traes_2BL_33410A32A	Traes_2BL_33410A32A	-	2B:244670079-244670946	CK	T	OK	1.50178	0.534264	-1.49105	-1.87699	0.007	0.033778	yes
Traes_2BL_334D7D6C21	Traes_2BL_334D7D6C21	-	2B:147205097-147206128	CK	T	OK	6.21785	3.4529	-0.848608	-2.01949	0.0006	0.00482551	yes
Traes_2BL_339C6874F	Traes_2BL_339C6874F	-	2B:267587432-267588006	CK	T	OK	83.5004	56.8137	-0.555545	-2.19683	0.0003	0.00272878	yes
Traes_2BL_339DA54CB1	Traes_2BL_339DA54CB1	-	2B:331896859-331898364	CK	T	OK	0.767876	0.24889	-1.62537	-2.0533	0.00395	0.0217045	yes
Traes_2BL_342BDEA35	Traes_2BL_342BDEA35	-	2B:303841733-303845958	CK	T	OK	7.59623	15.1873	0.999511	3.63412	5e-05	0.000579646	yes
Traes_2BL_34819D129	Traes_2BL_34819D129	-	2B:300639714-300643839	CK	T	OK	26.4892	70.2771	1.40765	6.0656	5e-05	0.000579646	yes
Traes_2BL_34A0848F2	Traes_2BL_34A0848F2	-	2B:299919310-299921385	CK	T	OK	4.76506	2.63113	-0.856809	-2.32375	0.0002	0.00194448	yes
Traes_2BL_34A86ACF1	Traes_2BL_34A86ACF1	-	IWGSC_CSS_2BL_scaff_8044698:7690-8679	CK	T	OK	112.743	51.6302	-1.12675	-4.84667	5e-05	0.000579646	yes
Traes_2BL_350AC2704	Traes_2BL_350AC2704	-	IWGSC_CSS_2BL_scaff_7938602:2334-4682	CK	T	OK	1.74928	3.86173	1.14249	2.80848	5e-05	0.000579646	yes
Traes_2BL_357EBFAF9	Traes_2BL_357EBFAF9	-	2B:290945217-290946020	CK	T	OK	13.4997	3.99505	-1.75665	-4.44725	5e-05	0.000579646	yes
Traes_2BL_35ABEA54B	Traes_2BL_35ABEA54B	-	2B:105302902-105305470	CK	T	OK	10.5276	7.18506	-0.551103	-1.88314	0.00115	0.00818229	yes
Traes_2BL_3647661C2	Traes_2BL_3647661C2	-	2B:309010595-309016006	CK	T	OK	14.5923	11.0061	-0.406904	-1.68083	0.0045	0.0240278	yes
Traes_2BL_36A3AB3A2	Traes_2BL_36A3AB3A2	-	2B:188246661-188252891	CK	T	OK	1.88898	1.13898	-0.72986	-1.65374	0.0062	0.030797	yes
Traes_2BL_36CE51AA2	Traes_2BL_36CE51AA2	-	2B:295505429-295506505	CK	T	OK	2.76603	4.51083	0.705574	1.69045	0.0044	0.023628	yes
Traes_2BL_37005C9E0	Traes_2BL_37005C9E0	-	2B:310992204-310994257	CK	T	OK	1.88377	0.33446	-2.49372	-4.05449	5e-05	0.000579646	yes
Traes_2BL_375C8F452	Traes_2BL_375C8F452	-	IWGSC_CSS_2BL_scaff_7948488:4408-7592	CK	T	OK	7.48144	4.37995	-0.772401	-2.31082	0.0001	0.00107171	yes
Traes_2BL_37BE86019	Traes_2BL_37BE86019	-	IWGSC_CSS_2BL_scaff_8062751:273-2013	CK	T	OK	0.64078	1.6575	1.37111	2.16054	0.00045	0.00381337	yes
Traes_2BL_37E2C21EA	Traes_2BL_37E2C21EA	-	2B:185983752-185984046	CK	T	OK	82.4323	59.1549	-0.478712	-1.51264	0.00965	0.0431284	yes
Traes_2BL_38F4078EC	Traes_2BL_38F4078EC	-	2B:273676993-273678907	CK	T	OK	2.5812	0.632931	-2.02792	-4.1039	5e-05	0.000579646	yes
Traes_2BL_3A44C99D2	Traes_2BL_3A44C99D2	-	2B:336678916-336682422	CK	T	OK	12.6436	8.97604	-0.494259	-1.77615	0.0017	0.0111936	yes
Traes_2BL_3A840DB921	Traes_2BL_3A840DB921	-	2B:161525459-161526368	CK	T	OK	70.7727	54.9299	-0.365602	-1.53291	0.01065	0.0464649	yes
Traes_2BL_3B01B32B5	Traes_2BL_3B01B32B5	-	2B:255528478-255529509	CK	T	OK	3.27078	1.49216	-1.13223	-2.21672	0.00035	0.00309634	yes
Traes_2BL_3CF16AEE8	Traes_2BL_3CF16AEE8	-	2B:272217420-272218824	CK	T	OK	5.94049	4.0971	-0.535979	-1.55845	0.00945	0.0424627	yes
Traes_2BL_3D459A937	Traes_2BL_3D459A937	-	IWGSC_CSS_2BL_scaff_2530727:0-284	CK	T	OK	23.1058	13.7929	-0.744325	-1.65752	0.00455	0.024229	yes
Traes_2BL_3F2E8556E	Traes_2BL_3F2E8556E	-	IWGSC_CSS_2BL_scaff_8068018:3021-10353	CK	T	OK	1.6326	0.738288	-1.14491	-2.5854	5e-05	0.000579646	yes
Traes_2BL_3F4E32C2D1	Traes_2BL_3F4E32C2D1	-	2B:270321682-270322769	CK	T	OK	198.699	108.699	-0.870248	-4.01095	5e-05	0.000579646	yes
Traes_2BL_406D6F376	Traes_2BL_406D6F376	-	IWGSC_CSS_2BL_scaff_8020489:89-3193	CK	T	OK	11.3872	6.87554	-0.727865	-2.12591	0.00025	0.00234281	yes
Traes_2BL_4129560DC	Traes_2BL_4129560DC	-	2B:120478141-120478507	CK	T	OK	0.954318	0	#NAME?	#NAME?	0.0038	0.0210696	yes
Traes_2BL_41F1A5E5F	Traes_2BL_41F1A5E5F	-	IWGSC_CSS_2BL_scaff_8071855:5755-7721	CK	T	OK	5.94654	3.06747	-0.955004	-2.6758	5e-05	0.000579646	yes
Traes_2BL_42012BF26	Traes_2BL_42012BF26	-	2B:338417015-338420546	CK	T	OK	16.12	12.0003	-0.425787	-1.52888	0.009	0.0409478	yes
Traes_2BL_4219A52CB	Traes_2BL_4219A52CB	-	2B:291213703-291214936	CK	T	OK	0.623275	1.69258	1.44128	2.26569	0.00175	0.0114492	yes
Traes_2BL_453EDDB30	Traes_2BL_453EDDB30	-	IWGSC_CSS_2BL_scaff_8056849:7313-8533	CK	T	OK	7.60278	4.4596	-0.769615	-2.15785	0.0003	0.00272878	yes
Traes_2BL_453EEC829	Traes_2BL_453EEC829	-	2B:318846556-318848119	CK	T	OK	34.5633	68.2804	0.982231	4.23993	5e-05	0.000579646	yes
Traes_2BL_46E59998A1	Traes_2BL_46E59998A1	-	IWGSC_CSS_2BL_scaff_7978698:4343-7215	CK	T	OK	12.3066	7.61174	-0.693138	-2.56728	5e-05	0.000579646	yes
Traes_2BL_476B6147F	Traes_2BL_476B6147F	-	2B:74899152-74900492	CK	T	OK	1.07714	0.0484654	-4.47411	-2.28376	0.00265	0.0158968	yes
Traes_2BL_4A1181B731	Traes_2BL_4A1181B731	-	2B:267727916-267729357	CK	T	OK	10.6006	7.52442	-0.494497	-1.61225	0.0062	0.030797	yes
Traes_2BL_4A529675B	Traes_2BL_4A529675B	-	IWGSC_CSS_2BL_scaff_7938371:3183-5953	CK	T	OK	4.17434	2.35234	-0.827447	-2.24398	0.00025	0.00234281	yes
Traes_2BL_4AAB8719F	Traes_2BL_4AAB8719F	-	2B:144649345-144651322	CK	T	OK	1.62105	3.79381	1.22672	2.61566	5e-05	0.000579646	yes
Traes_2BL_4AEA2109C	Traes_2BL_4AEA2109C	-	2B:306622393-306628496	CK	T	OK	94.835	65.3675	-0.536846	-2.507	5e-05	0.000579646	yes
Traes_2BL_4BC2520F1	Traes_2BL_4BC2520F1	-	2B:170243135-170246918	CK	T	OK	40.6876	26.4482	-0.62142	-2.66879	5e-05	0.000579646	yes
Traes_2BL_4BCDE1D48	Traes_2BL_4BCDE1D48	-	IWGSC_CSS_2BL_scaff_7987032:5709-8957	CK	T	OK	0.70385	1.20299	0.773289	1.63624	0.007	0.033778	yes
Traes_2BL_4DE8A07B7	Traes_2BL_4DE8A07B7	-	2B:95495034-95500730	CK	T	OK	0.306661	0.612294	0.997582	1.69658	0.0058	0.0292457	yes
Traes_2BL_4E0157603	Traes_2BL_4E0157603	-	2B:103478415-103480534	CK	T	OK	0.602948	1.56887	1.37962	2.25084	0.00055	0.00450142	yes
Traes_2BL_4E4B55DC2	Traes_2BL_4E4B55DC2	-	2B:253832350-253833420	CK	T	OK	78.3008	58.2689	-0.426301	-1.85244	0.0026	0.0156756	yes
Traes_2BL_4E9192B22	Traes_2BL_4E9192B22	-	2B:327033378-327033969	CK	T	OK	1.65687	0	#NAME?	#NAME?	5e-05	0.000579646	yes
Traes_2BL_4EA417A3A	Traes_2BL_4EA417A3A	-	IWGSC_CSS_2BL_scaff_7967496:3314-5226	CK	T	OK	81.9173	45.6431	-0.84377	-3.79074	5e-05	0.000579646	yes
Traes_2BL_4EFAF9CA7	Traes_2BL_4EFAF9CA7	-	2B:240335827-240336857	CK	T	OK	4.43494	2.75509	-0.686815	-1.56358	0.00815	0.0379383	yes
Traes_2BL_51925417E	Traes_2BL_51925417E	-	2B:171259198-171261345	CK	T	OK	100.682	74.23	-0.439725	-2.02526	0.0007	0.00547111	yes
Traes_2BL_519556D5C	Traes_2BL_519556D5C	-	2B:145168041-145171081	CK	T	OK	7.83916	5.10036	-0.620101	-2.09146	0.00035	0.00309634	yes
Traes_2BL_520CC4677	Traes_2BL_520CC4677	-	2B:215606744-215613665	CK	T	OK	96.4482	74.7322	-0.368025	-1.6966	0.0048	0.0252564	yes
Traes_2BL_52F8DB0D8	Traes_2BL_52F8DB0D8	-	2B:184539058-184541315	CK	T	OK	184.068	145.531	-0.338912	-1.55279	0.0065	0.0319216	yes
Traes_2BL_53577001A	Traes_2BL_53577001A	-	2B:282846192-282846781	CK	T	OK	2.90518	1.12405	-1.36992	-1.77884	0.0062	0.030797	yes
Traes_2BL_5425EF0F4	Traes_2BL_5425EF0F4	-	2B:331893423-331894737	CK	T	OK	1.54533	0.684969	-1.1738	-1.95661	0.0037	0.0206315	yes
Traes_2BL_552B2D5A0	Traes_2BL_552B2D5A0	-	2B:174936112-174940787	CK	T	OK	8.63513	6.07244	-0.507941	-1.75238	0.0028	0.0165816	yes
Traes_2BL_554469189	Traes_2BL_554469189	-	IWGSC_CSS_2BL_scaff_8092963:0-1254	CK	T	OK	1.802	1.01204	-0.832329	-1.59487	0.0087	0.0398944	yes
Traes_2BL_568EC47D9	Traes_2BL_568EC47D9	-	IWGSC_CSS_2BL_scaff_7982210:3106-4520	CK	T	OK	1.38906	0.438368	-1.6639	-2.36938	0.00055	0.00450142	yes
Traes_2BL_573FB3223	Traes_2BL_573FB3223	-	2B:341233944-341235885	CK	T	OK	80.3251	55.9546	-0.521592	-2.37157	0.00015	0.00151922	yes
Traes_2BL_57EF47ED8	Traes_2BL_57EF47ED8	-	2B:109905044-109906277	CK	T	OK	32.0498	24.0353	-0.415161	-1.63047	0.0077	0.0363361	yes
Traes_2BL_59D694CE3	Traes_2BL_59D694CE3	-	2B:344413440-344414388	CK	T	OK	1.23787	0.298356	-2.05276	-2.21601	0.00275	0.0163521	yes
Traes_2BL_5A50FDA1A	Traes_2BL_5A50FDA1A	-	IWGSC_CSS_2BL_scaff_8085347:1179-4041	CK	T	OK	11.8854	4.85654	-1.29119	-4.48094	5e-05	0.000579646	yes
Traes_2BL_5C9966D42	Traes_2BL_5C9966D42	-	2B:309309642-309313850	CK	T	OK	0.207055	2.72106	3.71608	3.73299	5e-05	0.000579646	yes
Traes_2BL_5EB8EE6F2	Traes_2BL_5EB8EE6F2	-	IWGSC_CSS_2BL_scaff_5573861:1383-2216	CK	T	OK	245.941	192.07	-0.356679	-1.66075	0.00445	0.0238277	yes
Traes_2BL_5FD649D78	Traes_2BL_5FD649D78	-	2B:300474343-300476026	CK	T	OK	3.54329	1.88884	-0.907584	-2.32562	0.0004	0.00345686	yes
Traes_2BL_5FEBF5AC2	Traes_2BL_5FEBF5AC2	-	IWGSC_CSS_2BL_scaff_8012884:0-1558	CK	T	OK	8.32884	5.43167	-0.61672	-1.54174	0.01015	0.0448088	yes
Traes_2BL_602B7FBCC	Traes_2BL_602B7FBCC	-	IWGSC_CSS_2BL_scaff_6066232:192-585	CK	T	OK	330.882	243.396	-0.443012	-1.80581	0.0025	0.0152159	yes
Traes_2BL_60C35B2FE	Traes_2BL_60C35B2FE	-	IWGSC_CSS_2BL_scaff_8058328:805-2716	CK	T	OK	2.15651	1.133	-0.928554	-2.05084	0.001	0.007307	yes
Traes_2BL_616F08780	Traes_2BL_616F08780	-	2B:308674655-308681316	CK	T	OK	0.274067	1.11155	2.01997	2.68391	0.00035	0.00309634	yes
Traes_2BL_628A67981	Traes_2BL_628A67981	-	IWGSC_CSS_2BL_scaff_7982996:1077-2303	CK	T	OK	29.927	19.7377	-0.600492	-2.18193	0.0002	0.00194448	yes
Traes_2BL_62EEAC62E	Traes_2BL_62EEAC62E	-	2B:178465887-178467625	CK	T	OK	531.337	425.903	-0.319103	-1.48384	0.0112	0.0483284	yes
Traes_2BL_63CB9A0E1	Traes_2BL_63CB9A0E1	-	IWGSC_CSS_2BL_scaff_8088129:285-3127	CK	T	OK	9.03119	28.2366	1.64458	6.77824	5e-05	0.000579646	yes
Traes_2BL_6552196A1	Traes_2BL_6552196A1	-	IWGSC_CSS_2BL_scaff_8014036:91-3400	CK	T	OK	9.34087	6.73846	-0.471139	-1.51344	0.0088	0.040242	yes
Traes_2BL_6707649D3	Traes_2BL_6707649D3	-	2B:215791708-215793511	CK	T	OK	96.3899	72.8732	-0.403494	-1.49553	0.00965	0.0431284	yes
Traes_2BL_6867D328E	Traes_2BL_6867D328E	-	2B:316520692-316524413	CK	T	OK	8.65257	6.09628	-0.505198	-1.87581	0.00165	0.0109317	yes
Traes_2BL_68ED44C7A	Traes_2BL_68ED44C7A	-	2B:217508761-217510069	CK	T	OK	2.30667	1.36802	-0.753718	-1.53397	0.0095	0.0426265	yes
Traes_2BL_690728F61	Traes_2BL_690728F61	-	2B:123356319-123357924	CK	T	OK	5.94249	3.43894	-0.789103	-2.2846	0.0001	0.00107171	yes
Traes_2BL_6A97D0493	Traes_2BL_6A97D0493	-	2B:342934558-342935591	CK	T	OK	24.0256	49.325	1.03774	4.08815	5e-05	0.000579646	yes
Traes_2BL_6AB029724	Traes_2BL_6AB029724	-	2B:144872238-144873921	CK	T	OK	9.3472	4.90143	-0.931332	-2.87123	5e-05	0.000579646	yes
Traes_2BL_6B75B32E3	Traes_2BL_6B75B32E3	-	2B:285714296-285715628	CK	T	OK	46.7095	29.1236	-0.681526	-2.77746	5e-05	0.000579646	yes
Traes_2BL_6BB6FA139	Traes_2BL_6BB6FA139	-	IWGSC_CSS_2BL_scaff_3918507:3085-12663	CK	T	OK	9.85701	6.86026	-0.522887	-1.89192	0.0015	0.0101129	yes
Traes_2BL_6C9860B0D	Traes_2BL_6C9860B0D	-	2B:174003030-174005229	CK	T	OK	3.03363	1.48932	-1.02639	-1.99918	0.00175	0.0114492	yes
Traes_2BL_6DEF34056	Traes_2BL_6DEF34056	-	2B:87703498-87704032	CK	T	OK	2.65556	1.05646	-1.32977	-1.72818	0.0082	0.0381105	yes
Traes_2BL_6E8764762	Traes_2BL_6E8764762	-	IWGSC_CSS_2BL_scaff_8088953:1488-6014	CK	T	OK	3.47088	1.63846	-1.08296	-3.33573	5e-05	0.000579646	yes
Traes_2BL_6F3D21EA7	Traes_2BL_6F3D21EA7	-	2B:97039647-97041430	CK	T	OK	12.8241	8.34698	-0.619536	-2.26269	0.0003	0.00272878	yes
Traes_2BL_6F78A2775	Traes_2BL_6F78A2775	-	2B:276557380-276560738	CK	T	OK	8.72901	5.05768	-0.787343	-2.76736	5e-05	0.000579646	yes
Traes_2BL_70963418B	Traes_2BL_70963418B	-	IWGSC_CSS_2BL_scaff_7953217:1248-2028	CK	T	OK	8.28826	4.88654	-0.762257	-1.99153	0.00145	0.00984254	yes
Traes_2BL_70D90E0A31	Traes_2BL_70D90E0A31	-	2B:144334181-144335430	CK	T	OK	0.59513	0.14742	-2.01327	-1.88874	0.0076	0.0359534	yes
Traes_2BL_7100AB5AD	Traes_2BL_7100AB5AD	-	2B:148337951-148340201	CK	T	OK	1.65975	0.889236	-0.900327	-1.80931	0.0026	0.0156756	yes
Traes_2BL_710FDE032	Traes_2BL_710FDE032	-	2B:260166576-260170970	CK	T	OK	4.61359	2.46475	-0.904446	-2.72213	5e-05	0.000579646	yes
Traes_2BL_7141904F2	Traes_2BL_7141904F2	-	2B:273013747-273016804	CK	T	OK	4.31335	2.31268	-0.899246	-2.25213	0.00035	0.00309634	yes
Traes_2BL_7194A68D3	Traes_2BL_7194A68D3	-	2B:342540842-342541740	CK	T	OK	3.86822	8.60491	1.15349	2.83671	5e-05	0.000579646	yes
Traes_2BL_71A4EA457	Traes_2BL_71A4EA457	-	2B:273519630-273521754	CK	T	OK	20.7323	14.8978	-0.476777	-1.74215	0.00245	0.0149774	yes
Traes_2BL_76BE4AAF8	Traes_2BL_76BE4AAF8	-	2B:306770021-306771180	CK	T	OK	2.88434	1.23206	-1.22717	-2.43669	0.0003	0.00272878	yes
Traes_2BL_7713B3533	Traes_2BL_7713B3533	-	2B:270362438-270367279	CK	T	OK	12.5416	18.173	0.535073	2.21473	0.0001	0.00107171	yes
Traes_2BL_78A2BAD13	Traes_2BL_78A2BAD13	-	2B:170294090-170296854	CK	T	OK	533.371	419.982	-0.344814	-1.6312	0.00575	0.0290452	yes
Traes_2BL_78B69AD87	Traes_2BL_78B69AD87	-	2B:89467615-89475691	CK	T	OK	2.41899	3.48286	0.525868	1.53281	0.00775	0.0365153	yes
Traes_2BL_78C207CFC	Traes_2BL_78C207CFC	-	2B:316261201-316262068	CK	T	OK	33.7737	95.968	1.50665	5.94792	5e-05	0.000579646	yes
Traes_2BL_79412D925	Traes_2BL_79412D925	-	2B:309113353-309114616	CK	T	OK	13.1434	8.54337	-0.621466	-2.05661	0.0003	0.00272878	yes
Traes_2BL_79FE1CC8F	Traes_2BL_79FE1CC8F	-	IWGSC_CSS_2BL_scaff_8092698:4880-6158	CK	T	OK	8.36454	2.44218	-1.77612	-4.72551	5e-05	0.000579646	yes
Traes_2BL_7C2F474DE	Traes_2BL_7C2F474DE	-	2B:281027229-281028685	CK	T	OK	1.16803	0.17706	-2.72176	-2.76107	0.00085	0.00640345	yes
Traes_2BL_7C857F5D1	Traes_2BL_7C857F5D1	-	IWGSC_CSS_2BL_scaff_7943035:753-5167	CK	T	OK	8.79608	6.36621	-0.466426	-1.65207	0.00455	0.024229	yes
Traes_2BL_7CB114AFD	Traes_2BL_7CB114AFD	-	IWGSC_CSS_2BL_scaff_8080967:1913-4796	CK	T	OK	6.42108	4.49905	-0.513197	-1.67651	0.0041	0.0223513	yes
Traes_2BL_7CD79735B	Traes_2BL_7CD79735B	-	2B:147266723-147267530	CK	T	OK	2.51159	0.787558	-1.67315	-2.32402	0.0008	0.006099	yes
Traes_2BL_7D2114731	Traes_2BL_7D2114731	-	2B:111546088-111547659	CK	T	OK	1.83768	6.55011	1.83363	4.00187	5e-05	0.000579646	yes
Traes_2BL_7F7F6544F	Traes_2BL_7F7F6544F	-	2B:306779910-306780870	CK	T	OK	3.1173	1.18622	-1.39392	-2.27154	0.0003	0.00272878	yes
Traes_2BL_80A16ECFD	Traes_2BL_80A16ECFD	-	2B:321466974-321469409	CK	T	OK	55.2025	43.6352	-0.339239	-1.47154	0.0104	0.0456458	yes
Traes_2BL_8101DFF11	Traes_2BL_8101DFF11	-	2B:252090875-252096827	CK	T	OK	0.183859	1.07664	2.54987	4.04975	5e-05	0.000579646	yes
Traes_2BL_83CBA1167	Traes_2BL_83CBA1167	-	2B:309551104-309551807	CK	T	OK	14.5628	8.55161	-0.768024	-2.09883	0.00125	0.00874459	yes
Traes_2BL_8495512BD1	Traes_2BL_8495512BD1	-	2B:90521758-90528007	CK	T	OK	1.57873	0.948568	-0.734943	-2.04256	0.0005	0.00416027	yes
Traes_2BL_84B12F4F8	Traes_2BL_84B12F4F8	-	IWGSC_CSS_2BL_scaff_8013221:1460-11089	CK	T	OK	5.81012	4.26756	-0.445155	-1.6089	0.0061	0.0304155	yes
Traes_2BL_8672D898D	Traes_2BL_8672D898D	-	IWGSC_CSS_2BL_scaff_1752858:94-552	CK	T	OK	3.40677	9.51804	1.48226	2.75914	0.0001	0.00107171	yes
Traes_2BL_8BDCCE9F8	Traes_2BL_8BDCCE9F8	-	2B:325781731-325785560	CK	T	OK	10.1053	7.34951	-0.459399	-1.51377	0.0083	0.0384524	yes
Traes_2BL_8C7287250	Traes_2BL_8C7287250	-	2B:267295463-267302792	CK	T	OK	7.34157	5.10502	-0.524172	-1.78742	0.00225	0.013991	yes
Traes_2BL_8CB65EA1B	Traes_2BL_8CB65EA1B	-	2B:215099827-215103461	CK	T	OK	13.0529	8.15688	-0.678282	-2.36807	5e-05	0.000579646	yes
Traes_2BL_8CC2AF817	Traes_2BL_8CC2AF817	-	2B:333749319-333752871	CK	T	OK	22.4012	14.5428	-0.623274	-2.31542	0.00015	0.00151922	yes
Traes_2BL_8FED05903	Traes_2BL_8FED05903	-	2B:189405141-189407668	CK	T	OK	19.422	8.11459	-1.2591	-3.64238	5e-05	0.000579646	yes
Traes_2BL_928000A2B	Traes_2BL_928000A2B	-	2B:117731790-117733542	CK	T	OK	2.64293	4.96215	0.908828	2.34448	0.0001	0.00107171	yes
Traes_2BL_94804DAEE	Traes_2BL_94804DAEE	-	2B:110107224-110108484	CK	T	OK	1088.93	832.596	-0.387217	-1.78769	0.00225	0.013991	yes
Traes_2BL_94872CC98	Traes_2BL_94872CC98	-	2B:227809505-227812573	CK	T	OK	8.37511	6.13008	-0.450204	-1.51115	0.009	0.0409478	yes
Traes_2BL_94A287CDF	Traes_2BL_94A287CDF	-	2B:317742845-317751510	CK	T	OK	3.83094	5.57986	0.54253	2.12381	0.0005	0.00416027	yes
Traes_2BL_95044D775	Traes_2BL_95044D775	-	2B:270269902-270276544	CK	T	OK	0.574445	2.45661	2.09643	3.65953	5e-05	0.000579646	yes
Traes_2BL_965768E2D	Traes_2BL_965768E2D	-	2B:277869491-277874154	CK	T	OK	32.5523	24.2682	-0.42369	-1.79665	0.0023	0.0142339	yes
Traes_2BL_96EB1E72B	Traes_2BL_96EB1E72B	-	2B:300335300-300336395	CK	T	OK	13.9089	27.6642	0.992008	3.48593	5e-05	0.000579646	yes
Traes_2BL_9AB7B773F	Traes_2BL_9AB7B773F	-	2B:295718205-295719404	CK	T	OK	0.23727	1.8371	2.95283	3.43169	0.0001	0.00107171	yes
Traes_2BL_9C5EE9AE7	Traes_2BL_9C5EE9AE7	-	2B:293790289-293795919	CK	T	OK	38.6594	30.5186	-0.341128	-1.52869	0.0081	0.0377583	yes
Traes_2BL_9E4DA3DB5	Traes_2BL_9E4DA3DB5	-	2B:89397645-89399990	CK	T	OK	0.277238	0.803229	1.53469	2.22999	0.00205	0.0129948	yes
Traes_2BL_9EBAF6000	Traes_2BL_9EBAF6000	-	2B:316615345-316618081	CK	T	OK	1.8157	3.55947	0.971139	2.73593	5e-05	0.000579646	yes
Traes_2BL_9ECDFFDBA	Traes_2BL_9ECDFFDBA	-	2B:311397389-311399665	CK	T	OK	3.67084	2.191	-0.744523	-2.09023	0.00085	0.00640345	yes
Traes_2BL_9ED61BC43	Traes_2BL_9ED61BC43	-	2B:314387667-314390397	CK	T	OK	35.9526	24.6075	-0.546999	-2.40118	0.0001	0.00107171	yes
Traes_2BL_9FD31E113	Traes_2BL_9FD31E113	-	2B:166496102-166497954	CK	T	OK	14.6165	10.8287	-0.432739	-1.59651	0.00725	0.0346778	yes
Traes_2BL_A1FC125D1	Traes_2BL_A1FC125D1	-	2B:101384180-101385766	CK	T	OK	0.354456	1.41466	1.99678	1.96882	0.0079	0.0370445	yes
Traes_2BL_A2B17613C	Traes_2BL_A2B17613C	-	IWGSC_CSS_2BL_scaff_7999325:20592-22578	CK	T	OK	6.80427	4.80329	-0.502417	-1.63447	0.00675	0.0328445	yes
Traes_2BL_A3CF87FBF	Traes_2BL_A3CF87FBF	-	IWGSC_CSS_2BL_scaff_8086358:3861-4208	CK	T	OK	8.1086	2.16844	-1.9028	-2.69358	5e-05	0.000579646	yes
Traes_2BL_A44B7F146	Traes_2BL_A44B7F146	-	2B:314058273-314061301	CK	T	OK	3.22215	5.42341	0.751174	2.06721	0.0006	0.00482551	yes
Traes_2BL_A4574D311	Traes_2BL_A4574D311	-	2B:266394487-266395924	CK	T	OK	5.87598	3.74707	-0.649065	-1.74442	0.00295	0.0172696	yes
Traes_2BL_A465A5769	Traes_2BL_A465A5769	-	2B:317926665-317931381	CK	T	OK	9.19723	6.74892	-0.446542	-1.60675	0.00505	0.0262565	yes
Traes_2BL_A6BE13EEF	Traes_2BL_A6BE13EEF	-	2B:331142725-331146298	CK	T	OK	5.9675	3.45405	-0.788838	-2.08701	0.00055	0.00450142	yes
Traes_2BL_A6E213603	Traes_2BL_A6E213603	-	2B:103873518-103877740	CK	T	OK	66.9032	46.3623	-0.529123	-2.39882	5e-05	0.000579646	yes
Traes_2BL_A73CD7246	Traes_2BL_A73CD7246	-	IWGSC_CSS_2BL_scaff_4597847:0-223	CK	T	OK	87.3965	56.826	-0.621024	-1.82337	0.0018	0.0116989	yes
Traes_2BL_A82C980C0	Traes_2BL_A82C980C0	-	2B:333563887-333565106	CK	T	OK	3.46036	5.83062	0.752727	1.86781	0.00135	0.00929832	yes
Traes_2BL_A9035A2A8	Traes_2BL_A9035A2A8	-	2B:221404801-221405663	CK	T	OK	1.7005	5.09142	1.58211	2.89478	5e-05	0.000579646	yes
Traes_2BL_A9B631D9A	Traes_2BL_A9B631D9A	-	2B:311973470-311973773	CK	T	OK	10.6683	3.87922	-1.4595	-2.10959	0.0011	0.00789601	yes
Traes_2BL_AAC50B7C6	Traes_2BL_AAC50B7C6	-	IWGSC_CSS_2BL_scaff_8037349:3804-6213	CK	T	OK	1.70622	0.577314	-1.56338	-2.9449	5e-05	0.000579646	yes
Traes_2BL_AAE4048B6	Traes_2BL_AAE4048B6	-	IWGSC_CSS_2BL_scaff_8088889:2172-6324	CK	T	OK	1.34481	0.619854	-1.11741	-1.9721	0.00165	0.0109317	yes
Traes_2BL_AB5515C33	Traes_2BL_AB5515C33	-	IWGSC_CSS_2BL_scaff_8029967:9081-11540	CK	T	OK	6.80528	3.48215	-0.966677	-2.47082	5e-05	0.000579646	yes
Traes_2BL_AC5418166	Traes_2BL_AC5418166	-	IWGSC_CSS_2BL_scaff_8087946:3051-5159	CK	T	OK	1.2139	0.439501	-1.46571	-1.92893	0.0053	0.0272526	yes
Traes_2BL_ACF0323B6	Traes_2BL_ACF0323B6	-	2B:115566181-115567714	CK	T	OK	20.3284	29.2385	0.524373	2.07874	0.00045	0.00381337	yes
Traes_2BL_AE75D6172	Traes_2BL_AE75D6172	-	2B:324445529-324447885	CK	T	OK	45.1759	21.2418	-1.08864	-4.2501	5e-05	0.000579646	yes
Traes_2BL_AE761AE4B	Traes_2BL_AE761AE4B	-	2B:292856054-292857333	CK	T	OK	24.7179	10.2885	-1.26452	-4.40912	5e-05	0.000579646	yes
Traes_2BL_AFF8E770F	Traes_2BL_AFF8E770F	-	2B:271274818-271280711	CK	T	OK	44.9605	22.0187	-1.02993	-2.3827	5e-05	0.000579646	yes
Traes_2BL_B0D2559B2	Traes_2BL_B0D2559B2	-	2B:92868371-92872947	CK	T	OK	7.9849	5.95699	-0.422691	-1.58141	0.00635	0.0313504	yes
Traes_2BL_B1883A8FA	Traes_2BL_B1883A8FA	-	2B:341796775-341804511	CK	T	OK	1.57388	0.81345	-0.952203	-2.24102	0.00035	0.00309634	yes
Traes_2BL_B194FF93B	Traes_2BL_B194FF93B	-	2B:271274818-271280711	CK	T	OK	36.7206	20.8937	-0.813524	-3.17556	5e-05	0.000579646	yes
Traes_2BL_B1E6873A6	Traes_2BL_B1E6873A6	-	2B:340372971-340377000	CK	T	OK	1.71345	0.379269	-2.17561	-4.64206	5e-05	0.000579646	yes
Traes_2BL_B2811EA531	Traes_2BL_B2811EA531	-	2B:165721698-165723159	CK	T	OK	17.1834	11.2004	-0.617474	-2.21811	0.00035	0.00309634	yes
Traes_2BL_B57DA0C02	Traes_2BL_B57DA0C02	-	2B:119119231-119122104	CK	T	OK	6.5271	4.66214	-0.48545	-1.62217	0.007	0.033778	yes
Traes_2BL_B805C339B	Traes_2BL_B805C339B	-	2B:116137856-116142374	CK	T	OK	12.4044	16.9083	0.446878	1.63376	0.00545	0.0278707	yes
Traes_2BL_B8DF5016B	Traes_2BL_B8DF5016B	-	2B:334928826-334931102	CK	T	OK	8.46769	4.19397	-1.01365	-3.44093	5e-05	0.000579646	yes
Traes_2BL_BA58567071	Traes_2BL_BA58567071	-	2B:217590105-217593712	CK	T	OK	1.70542	0.960053	-0.828938	-1.77635	0.00335	0.0190857	yes
Traes_2BL_BA71DD685	Traes_2BL_BA71DD685	-	2B:342256197-342264007	CK	T	OK	13.6789	10.5795	-0.370672	-1.50415	0.0081	0.0377583	yes
Traes_2BL_BD8DBA189	Traes_2BL_BD8DBA189	-	IWGSC_CSS_2BL_scaff_8070904:2051-2832	CK	T	OK	80.5703	154.01	0.934703	3.96585	5e-05	0.000579646	yes
Traes_2BL_BDC074418	Traes_2BL_BDC074418	-	2B:326023487-326027265	CK	T	OK	14.9704	6.9988	-1.09693	-3.34202	5e-05	0.000579646	yes
[truncated: 5,058 more rows]
