# Supplementary material for: Genome-Wide Identification and Characterization of Long Non-Coding RNA in Wheat Roots in Response to Ca2+ Channel Blocker
Source: Front Plant Sci. 2018 Mar 6;9:244. doi: 10.3389/fpls.2018.00244 (PMC5845709; doi:10.3389/fpls.2018.00244)
Supplement: Supplementary file 3 [file DataSheet2.XLS]

## Sheet: Sheet2
Supplementary data 2. Sequence of 177 differential expressed lncRNAs
>TRAES3BF021800100CFD_t1 cdna:pseudogene chromosome:IWGSC2:3B:139248447:139250020:-1 gene:TRAES3BF021800100CFD_g transcript:TRAES3BF021800100CFD_t1
CTACACTTCTTGCTGGTACCGCTGGTGGCGCAAGGCCACATCATCCCCATGGTGGACCTG
GCGCGTCTCCTCGCCGCGCGGGGGCCGCGCGTCACCGTCGTCACCACGCCTGTCAACGGC
GCGCGGAACAGGGTCACCGTCGACAGCGCCCGGAGAGCGGGCCTCGCCGTCGAGCTCGCG
GAGCTCCCCTTTCCCGGACCGCAGCTGGGGCTGCCGGAGGGGCTGGAGAACCTCGACCAG
CTGCTCGACGACGTCAGCAGTGCCATGTACCTCGCCTTCTTCCAGGCCATCTGGAAGATG
GCGGAGCCGTTGCAGGGGTACGTCCGTGCGCTGCCGCGCCGGCCGGACTGCCTCGTCGCC
GACATGTGCAACCCGTGGACGGCGGGCATTTGCACGGCGCTCGGCATCCCGAGGCTGGTG
CTACACTGCCCGTCCGCCTATTTCCTCCTGGCCGTGCACAACCTGTCCACGCACGGCGTG
TACGACCGCGTCCGCGACGACGAGATGGAGCCGTTCGAGGTGCCGGACTTCCCGGTGCAC
GCCGTCGGGAACACGGCCACGTTCCGGTGCTTCTTCCAGCACCCCGGCGTGGAGAAGGAG
CAGCGCGACATTCTCGATGCCGAGGCCACCGCTGACGGCCTTCTGATCAACACGTTCCGC
GGCGTTGAAGGCATCTTCGTCGACGCGTACGCGGCGGCGCTCGGCAAGAGGACGTGGGCC
ATCGGTCCGACGTGTGCCTCCGGCATCTTGGACACGGAAGCCGACGCCATGGCCGGCCGC
GGCAACCGCGCGGACGTCGATGTCGGCCACGTCGTCTCATGGCTCGACGCCGGGCGACCG
GCGTCCGTGCTGTACGTCAGCTTCGGCAGCATCGCGCAGCTGCCAGGGAAGCAGCTCGCC
GAGCTTGCGCGCGGCCTCGAGGCGTCGGGGCGGCCGTTCGTCTGGGCCATCAAAAGGGCC
AAGGCCGACGTCGGCGTGAAGGCGCTGCTCGACGACGAGGGGTTCGAGTCGCGCGTCGAG
GACAGGGGCCTAGTCGTGCGCGGGTGGGCGCCGCAGGTGACCATCCTGTCGCACCCGGCG
GTGGGCGGCTTCCTCACGCACTGCGGCTGGAACGCCACGCTGGAGGCCATCTCCCACAGC
ATGCCGGTGCTGACGTGGCCCTGCTTCGCCGACTAGTTCTGCAGCGAGCGGCTGCTCGTG
GACGTGCTCCGCGTAGGCGTCAGGTCCGGCGTCAAGGTGCCCGCCAAGAACGTCCCCGAG
GAGGCCGAGGGCGTCCAGGTGCCGAGCGGCGACGTGGAGAAGGCCATTGCCGAGCTGATG
GACGGCGGGCCCGAGGGGACGTCGAGGAGGTCCAGAGCCAAGGAGGTCGCCGCGAAGGCG
AGAGCGGCCATGGAGGAAGGCGGGTCGTCGTACTCCGACCTGACGGACATGATCCGCTAC
GTCTCGGAGCTGTCGAAATGGAGCCACGAGAGGGACGCAAGCTCGATGACCCTTCCTTTC
GCGGCGGCAGAGCTCCGAAGCAACGACGGCGAGAAGATCCAAGCCGGTGCTGCATTGTCA
CTACAGTCCTCA
>TRAES3BF024700270CFD_t1 cdna:pseudogene chromosome:IWGSC2:3B:50687513:50687870:1 gene:TRAES3BF024700270CFD_g transcript:TRAES3BF024700270CFD_t1
ATGTGTTCCAATTTCTGGCCTTGCACCGACCATCCAACGGACCATGGACTAAACGGCCAC
TGCCTGAAAGGACTATGCTATGTCCAGGGGACCGCTGCCCTCCACAAGGTACATATTGCG
CCTATGGGCCGCTATAACTATCCAAGAAGACACTCGAAAAAGGAAGGATAAATAAACCTA
CCCGGTGGACTACCGAGCTACAAGTCCTACAACACAGGAGCGGGATTCTCTAAAAAGCCA
AGGTCTTAGGTGGCCAAGAGGGCCCACTTGGAGACTTGGGATCTCAGCAGGAAATGTGAA
GGTTGTTTCAAGCCGGCCGGCGAAAGAGAATCCAAAAGTTTTGTTCTGATCTGA
>TRAES3BF026700070CFD_t1 cdna:pseudogene chromosome:IWGSC2:3B:217565259:217568288:1 gene:TRAES3BF026700070CFD_g transcript:TRAES3BF026700070CFD_t1
ATGCCGCTGGGCAAGTACTACTGCGACTACTGCGACAAGGAGTTCCAGGACACCGCCGCC
GCCCGCAGGCGCCACCTCCAGGGCGCCCAGCACCACCGCGCCCGCGCCCTCTGGTACGAC
TCCGTCCGCCGCCAAGAGTCCCACGGCGGCGCATCTCCCCTCCTCCAGCCCGACGGCGCT
ATCCTCGGCCAGGGCGTCTGCAACCACTTCGTCCGCACGGGAACATGCAAGTTTGGGGAT
GCGTGCAGGTACTTCCATCCGAAGCCACATGCTGTGAACCCAGCATTTGCTCCGTCTGGG
CCTGTTCCAGGAGCAATGGGGCAACAGTCTAATTTTCTTGGAACTCAACCAAATTTTGTT
GGATATCAGGCGATGGAAGGAAATTCTTTCTCAGGGAACATACTAAGGGGCCACACTTCT
TGGGGCAACTTACCTCCATCGCTATAACCTCCCCCCGAAGGTGGCTATCCTCCGCTTCCT
TTTGTCGACTGGGGTTGA
>TRAES3BF051200090CFD_t1 cdna:pseudogene chromosome:IWGSC2:3B:157060262:157065395:-1 gene:TRAES3BF051200090CFD_g transcript:TRAES3BF051200090CFD_t1
ATGCCCTGAGGCAGCTCGCAGCGGTGCACCGCCTCCGGGCCGCCGGCCTCGATGGTCTCC
GCCTCCGCCTCCGAGGACGAGCTCGCCCTCCTCACCGGCCCGCAGCTCGTGATCCACCTC
ACCAAGACCCACCGCAGAGCCGACTTCGATGCGGTTTCGCGCATCCTCGCCGCGCGGGAC
CGCGATAGGGCCACGCTCGAGGCGAAACTGGCGGCTGCGGATGCCCAACTCGAGGCAGCG
AGGGCGCGCTTGGTGGGGGTCGACGAGGTCCACTCCAACCTAAAGGCCGCGCTCAGGGAG
CTCAAAGCACAGGAGGAGAAGACAAAGGCGCTAGCTGGCGCGTACCGCCGGCCGCGGGAC
GAGACCGAAGAGATGGCGCTCGTGCCCGGTGACGCCGCCCCGGAAGTGGTGCATCAGGAC
GAGGGGCGCGTCAAGGAGGCCAAGGAAGGGGAGGGGAACGACGTCGACGACGACATTATT
GACTTGTGCAGCGACGGGGAGGAAGGGGAGAGGACGGCGGTGGCCGGCGAGATGGAAATG
GAAGGGAACGAAGATGGGGATGACAAAGTGCCGCTGAGCCAGCGCTTCAAGCGACTACGT
CGAGCCGTGCCCGGTGAGTTGGAATCGGGGAAGGGAGATGGACAAGGGCAAATCGATTCG
GTCAGTACTCTGGGAAATGATCAGCAGAAATCTTCGTTTGTAAAGATGGAGGGGCAGATG
ACAAGAGCTGGGAAGATGGCCTGTATGCCCGAGGCTTCAAAGGTGGCAGCTTCCGTGCAG
GAGAGTGCAGTTGTGAAATCAGAAAAGTTCGATGATGAGATGCCCAGGACAATGCTGCTT
CCTTCTCCGGGGCTTCTTAGCAAGAGCCCTCTACAGAAGGGTTCTTCCAAGAGTGACTAT
TGTAAAGCCGGAACTGGCGAAAAAGAAGGCTCATTTGATGGTGTTCCAGCTAGTGGAGTC
AATCAGCTATTGAAGGGGGATGCAAAAATGAACAAGACACCAATGGTTGAATCATCGGAC
AAATGTGGCAACAAGGTCATTGGTGCTGAAAAATGTTCACCTCTATTAAGACTGAGTGAG
GAACGGATGATATCGAGGATTGGAGTTCCATTTGAACCTTGCAATGGCAACAACAAGTAT
GTCCAGGTAAAAAGGGAGGCGGGCTCGTTGCCTTCAACAATTACCAGTGAGTGGGACTCT
GAAGGACATCTGTGTAACTCAGTTTGCAATCATGTGGAGATAGCTATGCAAGCTCTCTGT
GCTCTTTATCGCCAAAGGAAGTTAGCAATGGGGGATGCAAGAGAGGAATACAGGGCACAT
ACGTTGGCGGAATTTCTTTTGGATGGTGATCTGCAGGGACCAATGAGAAAAACTGTTGCG
GAACTAGAGAATCATGATGCGACAAATCCACTTTTTCTTATCCAAGTAACAATCAGTTGC
TCTGGGCAGTTGTACGATATTTTCAGGAAGAAAGAAGACCCATACTTCTGTTGA
>TRAES3BF052700300CFD_t1 cdna:pseudogene chromosome:IWGSC2:3B:750101389:750101826:1 gene:TRAES3BF052700300CFD_g transcript:TRAES3BF052700300CFD_t1
ATGTTGTTGCCAGTGCTTTCCCGGGCCGAGCCGGAATTCTTTATTAGAACGCCGACAGGC
AAAGCCCGAAGGAAGGCTGCTATCCGCTCGGCCTTCTTCCTTTTTGATGAAAAACAAATC
GACATCTCAATCTCCGAAAGTGTTTTCCTTACCCAGCTAATATCCCCCCCTTCGTCGAGC
CTTTCCTTTAGTGGTAAGGGATATGCACCTTATCTGAACGTCGGCAGGCATTCCGGAATT
CTCCTTTTTTGGCCCCGGGTGAACATAGGCTCAAACATGATTGGAGGGGTCCAAGCTACG
CCATGCGTTCAATAAAAAAGCAAGCCTCTAGGAAGCTGCAGGGATTACAAAAAGAGGGTG
CTTTCCTGTGTTGCACTGAAAAAAGGACAAAGGAGAAGACGCTCTTCGACTTTCTTTCTT
CCTCCCGTGCCCACCTAA
>TRAES3BF053100050CFD_t1 cdna:pseudogene chromosome:IWGSC2:3B:9389606:9391086:1 gene:TRAES3BF053100050CFD_g transcript:TRAES3BF053100050CFD_t1
ATGGAGGAGGCGAACGGCGTCGTGATCCGCGGCGTCACGGCCGAAGGGGCGGGGGCGGAG
GCTGGCCGCCCGCCGCACGTCGCCATGCTGGTGACGCCCGGGATGGGCCACCTGATCCCG
CTGGCGGAGCTGGCCAAGCGCCTCGCCGCGCGCCACGGCGCCACGGCCACGCTCATCACC
TTCGCCTCCACCGCCTCCGCCACGCAGCGGGCCTTCCTCGCCTCCCTCCCACCGGCCATA
ACCTCCCTGTCCCTCCCGCCCGTCGACCTCTCCGACCTGCCCGCCGACGCCGCCATCGAG
ACGCTCATGTCCGAGGAGTGCGTCCGCATAGTGCCCGCGCTCACCAATATCCTCTCAGGG
CTAAAGGACACGACAAGGCTGGTGGCGTTCGTCGCCGACCTCTTCGGGGCCGACTCCTTC
GACGCCGCGGTGGCCGCCGGCGTGGCGAGGCGGTGCCTCTTCTTCCCGACCAACCTCCAC
GTGCTCACCCTCATCCTCCACCTCCCGGAGCTGGACGCCTCAATCCCCGGCGAGTTCCGA
GACCTCGCGGAGCCCGTCAGGCTGCCCGGCTGCGTGCCCATACCGGGGCCCGACATCCTC
TCGCCGCTCCAGGACAAGTCCAACCCCTGCTACCGCTGGATGGTGCACCACGGCCGGCGC
TACCGCGACGCCGAGGCCATCCTCGTCAACTCCTTCGACGCCGTCGAGCCGGACGCCGCG
CGGAATCTCCGTACACCACAACCCGGCCGCCCTCCGGTGTACACCATCGGCCCGCTCATA
AAGACCGACGCCGCCGACGCCACGGATGACAAAAAAGAGCCGCGCGCGGCGTGCCTTGAC
TGGCTCGACCGGCAGCCGCCGAAGTCGGTCATCTTCGTCTCCTTCGGCTCCGGCGGCTCG
CTTCCGGCGGAGCAGATGCGGGAGCTGGCGCTGGGGCTGGAGCAGAGCGGACAACGCTTC
CTATGGGTGGTGCGGAGCCCGAGCGACGAGGGCGCCGTGAACGCCAACTACTACGACGCG
GAGAGCAAGAGGGACCCGCTGCCCTACCTCCCACAGGGGTTCGTCGAGCGCACCAAGGAG
GTAGGCCTCCTCGTGCCGTCGTGGGCCCCGCAGATAAAGGTGCTGGCCCACGAGGCCACG
GGGGGCTTCCTAGTGCACTGCGGGTGGAACTCGGTGCTGGAGAGCCTGGCGCACGGCGTG
CCGATGGTCGCGTGGCCCCTCTTCGCCGAGCAGCGGCAGAACGCGGTGGTGCTGAGCGAG
GGGGTCGGCGCCGCGGTACGGGTGCCGGACACGAAGAGGAGGGAGGAGATCGCCGCGGCG
GTGAGGGAGGTGATGGCAGGGCAGGGCAAGGGCGCTGAGGTGCGGGCCAAGGTGGCGGAG
CTGCGGAAGGCGGCGGCGGCGGGCCTCTGCGAGGGGGGCGCCGCCACGACGGCGCTGGAC
GAGGTGGTGCGCAAGTGGACAGGTGGCGGGGACGAGTAG
>TRAES3BF060500060CFD_t1 cdna:pseudogene chromosome:IWGSC2:3B:4162435:4162711:-1 gene:TRAES3BF060500060CFD_g transcript:TRAES3BF060500060CFD_t1
CAAAAATGTCTCAGGGCTCAAGTGATTCACCGAAGCGACGAGACCTTGAAAGCACTTTTT
CAAGTGTCAGTAGCGGGACGTTCTGTCAATCAGGGAAGGTTTTTGGTGACAAGACCTGGA
GATATCAGAAGTGAGAATGCTGACATGAGTAGCGAGAAATCCTGTGAAAAACACGATCGC
CTGCCAGTGGAAGGCTTTCTGCGTTCAGTCAATCTACGCAGAGTGAATCGGTCCCTAAGG
AACCCCCGAAAGGGCTGCCGTCCGATGGGTACACGA
>TRAES3BF117100150CFD_t1 cdna:pseudogene chromosome:IWGSC2:3B:176406033:176406442:-1 gene:TRAES3BF117100150CFD_g transcript:TRAES3BF117100150CFD_t1
ATGGCCCGCACCAAGCAGACGGCGAGGAAGTCCACCGGCGGCAAGGCGCCGAGGAAGCAG
CTGGCGACCAAGGCCGCCCGCAAGTCCGCCCCGGCCACCGGCGGCGTGAAGAAGCCCCAC
CGCTTAGCTCCGACCGTCGCGCTCGGTGAGATCCGCAAGTACCAGAAGAGCACGGAGCTG
CTCATCCGCAAGCTCCCCTTCCAGCGCCTCGTCCGGGAGATCGCCCAGGACTTCAAGACC
GACCTCCGCTTCCAGTCCTCCGCCGTCTCCGCCCTGCAGGAGGCCGCCGAGGCCTACCTC
GTGGGCCTCTTCGAGGACACCAACCTCTGCGCCATCCACGCCAAGCGCGTCACCATCATG
CCCAAGGACATCCAGCTCGCCCGCCGCATCCGTGGCGAGAGGGCCTAG
>TRAES3BF177500010CFD_t1 cdna:pseudogene chromosome:IWGSC2:3B:380217975:380218315:-1 gene:TRAES3BF177500010CFD_g transcript:TRAES3BF177500010CFD_t1
ATGAACCACGGCGAACCCTCAGACGACCCTTCTAAGATAAGGGGGGAGATCCTCAGTAGT
GGTGACCCTTTGACTCTTCCACTGACTTATATATGTACCAAATGCTCATACGGGAAAGTG
AACTCCTGGGTCTGGGGGTTGCTCCGATAAAAAATCCTTTCTTTTTCGTCCACTCTAGGG
GGTGCGGACACACCTGCGTGGATTACAGGTGACGGTTACAAGAATGGCAGGGAAGTTAAG
AGTACCCGACGACATTCAGGGATGAATGTAGACCCATCGGGCGGGGATAATCATTCCGGT
CCTGGGAGAGGTGGCGACACCAGTCTGAGCTGA
>Traes_1BS_B58657408.1 cdna:pseudogene chromosome:IWGSC2:1B:22897650:22900080:1 gene:Traes_1BS_B58657408 transcript:Traes_1BS_B58657408.1
ATGGCGTTCGCCGGACGGGACCCCGGGCCCTCACGGCCCGCTCTCCTCATCCTCCTCAAC
ACGCTACCGCTGCTCGTGCTCCTCACCTTCTCCTCCGCCGCGCCCCCGGCGGCGTCGTCT
CCCGCGGCTGTGCACAACAACAACTGGGCCGTGCTCGTCTGCACATCCCGCTTCTGGTTT
AATTATAGACATATGGCCAACACGCTGTCTTTGTACAGGACTGTTAAGAGATTAGGAATA
CCTGACGAGCGGATAATACTTATGTTGGCGGATGATATGGCTTGTAATCCTCGTAACAAT
TATCCTGCCCAAGTGTTCAACAATGAGAACCACCAGCTTAATCTTTATGGTGACAATGTT
GAGGTTGATTACCGAGGTTACGAGGTTACAGTTGAAAACTTTTTGCGAGTTTTGACTGGA
AGACATGAGAGTGCTGTACCAAGATCAAAGCGTCTCTTAAGTGATGAAGGAAGCCATATT
CTTTTGTACATGACTGGGCATGGTGGGGATGAATTTCTAAAGTTCCAAGATAATGAAGAA
CTTCAGAGCCATGATTTAGCAGATGCAGTAAAGCAAATGAAGGAGAAACATAGGTTGAAT
TGGTTAATTATCAACATTTGGATGTTGGCTTGCGCCCCTTCATTTCTGGCTTCATTGGTT
CTGACCATTTCACCTTGGTCTTCCTTTCAGATTTAAAGAGTTGTTGATTATGGTAGATAC
CTGCCAGGCTGCTACTCTGTTTTCACAGGTTTGTTGCTAGTTGCCACAAGTTCGTCTTGA
CACATACGAATCACGGATATACATATTATCCATTTCATTTTGTAACCGTCCAATGTTTTT
TACTTTTTGGGTACA
>TCONS_00001188 XLOC_000823 class_code "u"
ATCACACGCCTGACAACATCTCCAGTTCCCTCCCAGCACCAGAGTCATCTTTGCTACTAT
TTCATTGCAGTAACGTCCGTCGAGGAAGCAAATGGCGGTTACTCTGAAGCTCAGGATCCT
CGCCGTGGCGGCAGCCGCCGCCATCATGGTCGGCACGGTCTCCGCAGCCGATGGACCAGC
TCCCGCACCGGCCTCCGGCGCATCGGCTGCTGCCCCGGCTGTCGCCATGGCGTCCCTGAC
TGCGCTCATCTTCGGTTACTTCTTCTGAGgttatcttcagagccactgcattgatccata
tatggtcgttactca
>TCONS_00001202 XLOC_000833 class_code "c"
nnGCCGAGCCGGCTGCGGGAGATGTTCCCGTCGCTCTCCGCCGCGGGCTTCGACGTCCTC
AGCGGGCTGCTGGCATGCAGGCCGGACAGGAGGCTCACGGCCGCGGACGCGCTCCGGCGG
CCCTGGTTCACGGACGCCGAGTCGGCCAACGCCGACCAGCCTCTCAACGCCTGCCGCTTC
ACGGCGCGCGTCGGTGGCGTCGCTGACGCCATCGTTGTGTAGAAAGCTCCAGATTCGCCA
TGATTCAACATTCTTTTAATCGGCTGGAGATTCGCTTGGCAGAGTGTACAGTTTTGGTGG
CGGCTTTGGCGCTCCTGTCCTCTGCTCTGCGTTGTTGCACTGTCGTCTTCAGTTCCGTTT
AGGCTGGTGGGATAGCCGGTGAAGTGGCACGGGTTCCTCGAGGGTCCTGCCGATTAGTTC
ATCATTTTTTCCCTCCTCTTGTTTATGTTGTCCTTGCAAAGCAATCGCAGCGAGCATCTT
GTGATACTGTAAACAAAGCAATACTACAATAGGGGCAAAGCTCTCATGTCCGTGAAAAAC
TGTCCTTGTTGCTTCAAATCTGTCCGAATTTCACAAGCTGCCTGCAAGCATAC
>TCONS_00001343 XLOC_000928 class_code "u"
GGAGCAAATGTGAAATACACAATGAGGATGCCAACACCCAACAGACCCATACATGCACAT
CCTTGCCATTGCAGGACTTAGGATCAAGCACCAAACCACATCACACCAAAACTTGGACAT
CCAAATTACTCTAGCTGTCAGCAGCATGAACTTCTTGAACTATCCTACCTATGTACACAG
ACAGACGCACGCTCCAGAGAACTACTCTGTCAAGCCTAGCTAGAATCAAGGATCAGATCA
GGAGCAGAAGAGCAGAGGTGGATCTGCTAGTGCTAGTCGTGGTAGCAGAGGAGCGCGACG
ACGCATCGGCGGATGATGTAGAGCCTGGCCTTGTGCTCCCTCAGCATCCTGCTCAGCCCT
CGTGATCCTCCTGACCCCTTGTGCTTGCCGCCATGGCTCTTCACCCTGTACTCCATCTCG
AGCTAAAAGGGGCGCCTGAACAAGAGGGTGGTTGAGCTTGCTAGGCTCTGCACTCGCACT
GCTACCAGAAACGGAGGTGACTCTGCTCATCTGCTGTGTGGTTG
>TCONS_00001344 XLOC_000928 class_code "u"
CATCCTTGCCATTGCAGGACTTAGGATCAAGCACCAAACCACATCACACCAAAACTTGGA
CATCCAAATCAGCTGTCAGCAGCATGAACTTCTTGAACTACCCTACCTATGTACACACAC
GCCTAGCTAGAATCAAGAATTAGATGGGGAGCAGGAAAGCAGAGGTGGATCTGCTTAGTC
GTGGTAGCAGAGGAGCGCGACGACGCATCGGCGGATGATGTAGAGCCTGGCCTTGTGCTC
CCTCAGCATCCTGCTCAGCCCTCCGGATCCTGATCCTCCCCGGTGCTTGCCGCCATGGCT
CTTCACCTTGTGCTCCATCTCGAGCTAGAACGGGCGCCTGGACAGGAGGGTGGTTGAGCT
TGCTAGGCTCTGCACTTGCACTGCTACAAGATGTGGATCTGCCTCTGCTCATCTGCTGTG
TGGTTGTGGGCTTGTGGCCAAATGCGCAGCGCTTGCGGTGCTTATATAGCATGGAAATGG
CCAGCTGGGAGAGAGGGGCAAGCTTTGCCTACTTGCGCATATCATAAGCTCATAATAACC
CGG
>TCONS_00001562 XLOC_001072 class_code "e"
AAGCACGGATGCAATGCATGCCTGTACCTGATGTGACCGGTTCTTCAGGGGTACTAGCGC
TTCTTAGCTGATCCATCTTTCGGGTTTTTCAGTCTGAGTACTTCGCAATCTACAAGTATG
TACTCCTCACTACTCCGCAAGCATGGTGAACTTCGTTCATGGCCATATGCTGCTGGGAAC
TCAATCTGGAATTATGCTGCTGTAAACTAAAGAGTGCATTCGATGAATTTGTGATGAATT
GATATATACAttttttt
>TCONS_00002281 XLOC_001557 class_code "e"
cacacacacacacacagagagagagacagagagagGAAAGAGGGGGAATTGGGGAGCGGG
CAAACCTGAATCCCGGCGCGGGAGGAGCGGGACACGGGCGCCTTCTTCTTGTCCTTGTCC
TTGTCGGCGGCGCCCTTGGCCGCCGTCGTCTTCGCCGCAAGCAGCCCCTTGCCTCCTTTC
CCGGCCATCTCCCTTTGCAGCAGAGCCTCCTACCTGCACGACCACCGAAACCATCAGCAA
AACCAAGCAAGCAAAAGATATTTCAAGCTACACCGTCGGGGATCCCCTGCCCCACCTGGC
TTCCTCTCGCCTCTCTCtgtgtgtgtgtgtgtgtgtgtgtgtgtgtgtgtgtgtgtgATA
ATCGATAGTTCTATTCTCCGGACCGTTCTCGCGGGTGAATTGTTAGATCTCTAAGTGTTT
CCTGCCGCTGATCTGGTGCCATGTTGCACCTTTTGTTTGTACGAGATTTGTTGTAGAATC
TTATTGCGTTCTGTTGTCAGTATTGATTATCGATTTGTATGAGTAATGATTATCGGTTAG
CTGGTTTGTTTAGGATGTCTCCCCCATCTTAGTCGTAGTTTAGCTGTTCTATTGTAAACT
ATGTCAGATCTATGTTTTGCACTCCTGCAATGTTATGACAGTATACTGATTGCAGGCTTC
AGTACCATGCACTGGCAAAAGT
>TCONS_00002695 XLOC_001839 class_code "e"
TCACTTTTAATCCCGTCTCATCATCTGTCTCCCGTTGTTTGCTAGCCACTTGCGACGACT
CCAAAACCTCGCCACCAAGGAAAAAGAGAAGTCGCCGTCGCCGTCCTCGACCGATCCGAT
GGAGTCCGAGAAGGCGTCGCGGCCGGCGTCGCTCCTGGGGACGCTCCGGACGGCGGTGAA
GAAGGTGCGGTTCCTGCTCTCCTTCAGCGCCACGCGGTGGATCATCAACTCCATCGCCGG
CCGCCGGAGCGCGCCCGGCGCGACGGCGCCGCTCCGCCTCAGCTTCGGGTCCAGGCGGCC
GGGCCTGCTCGACGCGGAGGACGACGACGACGGCTCCCCCGCGTCCACCACCGGGCCGTC
CAGGACGGTGAGCCTCGGGTCGGGCGGCGTGTCGCGGACGAGCAGCGCGGTGgcggcgtc
ggagtactcgcggtccgcgtcgtcgggcgcgacgtcgtcgtcgagcggggggtcgtcgcC
GGCCGnnnnnnnnnnnnnnnnnnnnnnnnnnnnnnnnnnnnnnnnnnnnnnnnnnnnnnn
nnnnnnnGAGCGGCAGGTGTCGCTGCAGCTGCGGTACTGCCGGGTCGACAGCCTGCAGGA
GAGGTCGCCTACCCGCAGGGTTTCTTGACCGATTTGATCCCCCGTATATGCATTGCGATT
CTTGTTCATTTCGTGTCAAAACAGGTGTGTGTATGTGGATTTAGATGGGTGTTTTTTCGT
TCCATCATTTCTGCGCGTCTTCTAGGATATTAATTTGTTCTGTATTTCTGTAAGATCGAG
ATTACAGAGTGCGAGTAGAAATAAACAGAGTTCTTTGAGAACTTGGGGGAGAATCGAGTA
CTCTCCTCAACATTGAAAAATATCTTAGTATGTACTACATCATTCACAAAATCTGAGGAG
AATAGGCTGAATAGCAGGCCTTGATATGCAGCCCTTCTATCTTTTTACAACAGCAACTGT
AATCTGGATTTCATCCAACCAAAACAATTAGCCAAGCGTGCTCACGTTATAATTTACCTA
GC
>TCONS_00004793 XLOC_003448 class_code "o"
CTGCGAGAAGCTCATGGAGGCCCTCAACCCCATCCTCAGGCAGCTTCAGTTCCTCTCGCA
GCTCTAACCAATCAACCGTCTGCATGTGGAATGCGTACGTAGAGTACGTACGTGGCCTAC
AGCCCAGTGTACTCAGTCCGGGAAGAGAAGGGAATAACATGTCCTACCTCCCAATTACTC
ACTATACAACAACTGATCTCTCTCTCCATATATGTTGTATGTGCTTACTCTTGTTTACAT
GCACGTAGAGATCAAGACGCATGTGCAAATACATGATACATATAGTCGTCCTTGTAATTT
CGTCGTTTATAAGTTAATAACACA
>TCONS_00005774 XLOC_004117 class_code "u"
AACGATCCAACAAACGAAGCGCATGTCGCTTCGACCGCGACCCCAGGTCAGGCGGGACTA
CCCGCTGAGTTTAAGCATATAAATAAGCGGAGGAGAAGAAACTTACAAGGATTCCCCTAG
TAACGGCGAGAGACCGATAGCGAACAAGTACCGCGAGGGAAAGATGAAAAGGAGTTTGAA
AAGAGAGTCAAAGAATGCTTGAAATTGCTGGGAGGGA
>TCONS_00007435 XLOC_005462 class_code "u"
AACTAAGCCTACGTGGTTTGTGAACCAGACCCCGATATTTCCTTTGAGGCCTAAAATGCA
TTGCAGCCCGACACATGACTGTTGGGGCTACCTCCCGGGCCTTCATCAGTTTGCTGATGC
ACACATGGACTAGGGTGATTAACTAGGCCCCATATGATAGTAAGCACTACTCGCAAATTG
TTTGCGCCATGATATATGTGCATCCGGGTTAGCACATTGGACTCGGTCCCTGTCAGCTGG
TAGGACAGGACCAAATTGTTACCTTAAAAAGTGATGTGTTATTTTGTTTAGAAAAATCTT
ACTTTTAATACAAACACTTTTCAGTATACTTTCGACAAAGCATGCAACTACAACCGCCAT
GAAGGAAAAACCAAAGTCAAGCAAGTGAAGCTGAATTTCCTTGGGCTTCCACTGCGTCCA
GTAAGTCTTTCTGCAATTCGTGTTCCTGTTGTCGAGTTCCTTGTCCACCGAAGTTTTGTC
GCTCTAATCATTTCTTGGTTTTCATTTATATATCCTTTCCTTGCACTGTAAATATATAAT
GCTTTTAACACTCC
>TCONS_00007579 XLOC_005569 class_code "e"
ATCGATTGATCTGTGGGTAGGGGAGGGGTAACGGCATGGTCATGGCCGTGGATGGATCGA
GGCGGTGGCGGTGGTTGGCGGTGTGGGATTCTTCGCGAGGGTCCCATGACCGTACCTTCT
TTTTGCCCTTTTCCCCAATCCTTTTTGGACGCATTGCAACTTGCGAGGGGAGAGAAGGGG
AGACTAATTGTCTTGAGAAAATAATTCAAGGTAGTACACTCGCTGGCTTGGGCTTGTCGT
CGCGTCCAATTGTCCTGGTTGGTTGGGGTTGATGGGGGCTGTGGCTTTCACTGCCGCCGT
TGCGCGGGGCATGTTGCGTCGCCCGGGCTCCATTATGATGTGAAGGCAGATTGATTGCTT
GGGTTTGTTTGATTGGTGCACTGCGCTATCCCTATCCAATCCCTCAGTTGGTTCCATCCA
TCATCAGAGATGAAAACGCACAGCGGCAGCTCAGCTAATCCATTATTGGGTTATAGTTTA
CGTTCTTGTTGCCACCATTATTAGCACTAGTAATGGCCATGTGCACATGCTTTGTACTTG
TCCATGTATGCATTCTCGATTTGCGTCTCAACAGTTGTTTTTCCTTACCTTCTTCCTTCT
TTATTTAAACTTCCACCGGTCAATTGTACTATTGTGTTAGGATTTACACAGGGTTTGGGG
TTTCAAGCTTGGATTATGCGGTTCCTACTTTCTGTAGCCGTGTCATTTTGTTCCATGCTG
TCAATTTGAGCTGCTAATGATGGGTGGGATGTTCGGTTAAAAAAGTGATGGATGGATGAT
ATGTCATTTTCCAACTAATGTTTGGTGGTGCATAAATGGAATCACACCTTCGTGTCTTCT
CATTTCTCCTTGTCGCCCAGGATTCTTATACAGAAAGTTGAACCGCTCTATTTCCTATTT
TAACTTGCAAGACAAATGTACTAGCTATTTTGTAAAGCAACCCGAGCAGTGTTTTCAGCT
GTTCTTGCTTTAGTTTTGGTGTTCC
>TCONS_00008381 XLOC_006085 class_code "u"
GAGCAATCGAGCTTCGCGAAGCTACTACTTTGTACGTGGCGGCAAGGTACGAGCACCGCC
GCGCGACGTGTCCCGTTGCTTCTGCCTATAAATGCCGCCTGCTCCAATCTCCTTTCCAAC
ACAAGCAGTCGATTCATCCAAGCCAGAGTTGAGCAATACTAGCAGTGAGATTTGGCCCTT
CCGATCGAGTGATTTCAGTTCGTGTTTGTTAGTGAGAGAGAAGACAAGCGGAGATGGCCT
CCAACCAGAACCAGGCGAGCTACATGGCCGGCGAGACCAAGGCCCGCACCGAGGAGAAGA
CCGGGCAGATGATGGACAAGGCGGGnn
>TCONS_00008658 XLOC_006270 class_code "u"
CGGCTAGGCCATGGGGATTCACCCCGGGCTGCGGCGGCAGCTAGTAGCAAAGCAGCTGGA
GTCACCGGACTGCCGCCGGTCAACCATCGACGGCCACACTACCGCCCCAATCTTGCTCAT
CACCGTCGTGGTCGACAACGCTTTCCGCGCCACGAGCGCCATCCAATGGCACAGCTTCTG
CCAGGGGCCGATGACTGGCATGTCGCCGGCGGACGGTATCAAGGGCTTGACGTCCACGTA
CTACTATTATGTGGATGATCGCGCATGCTATGACCGAGACTGCGCTGCAAAGTTCACCGG
CGCCCAGGGAGGTGAGGCCGGTCCGACCGTCGGCGGCCACGCTTGCACCGCCAAGGAACG
TGCTGTCCGCCACAGAAGTCAGGGGCTGTCCTCCGGCCAACGAGCGGACACCGCCGCCAG
ACATGATGAAGTCAACGTGCTGCGGAAAGACGAGAGACAGACCGCCTGCGGTTGTGCACG
CCGCGAACCAAAATGTCAGGTACATTCTCTTGGTCAGGGGCCATATGCGTGCACCACAGC
GCAACTCATGGCCAACTGTCCTATCATCAGAGAAGAAGGCGCGGTCGAGGAGCTCCTCCG
ATGGTCCGGCCTGACATTGGAGGCCGTATCCTCGTGGATTGCTGGTATATGCGGGGGCAG
GGACCATGCCACGTGCCCAGATCCCTGAATCTCTACTCTTGGCCCATAACCCTGTTATCT
ACCTCAATGGCGAAGGTCCAGTCGGGGAGCCTTGAGGAGAGGGCACATTAAGCGTGAGGT
TTGGAGGTCAAGCGAATTCACGTGTCTCACAGGCTTTGAGCTTCCGGCTGCCTAGAGTTA
ATACTATTTGTTTTCACTATAAATAAACATTATACATTTTCTCTGATAttt
>TCONS_00008797 XLOC_006361 class_code "u"
GGCAACCCAAGGTGTGTATGCCCCTACTTCCCCAAGGTACTCAAGCCCCATGCCTGGGGC
GACTTCAGCCACTGGACAATAGTTCCGCCTTAATTTGTTCCATATATGTGTTGCAGTATC
AATGCATTTTCCATTCAACTTTCTAAAGATTTCTGTTCACAGATGTGTGCTGCTGTGAGG
CATGTAGCACCACTTCTCCTGTGGTTCATGTTTTCTGTACCTCTTGATATTTGACTTTGT
GAAACTAACCGAATTGTACTAAAGATAGGCGTCATGGTCTCATGGAATGGACATCATGGG
GCTTATTAGGAACTCTGAGTTCAGCGGGCACCATGCCGAAAGAGGTCAATCTCTTCCAAT
ACACAATTGCTGAGGTATGTATCAATGCCTAAAGGTTAAAAAAGACCCAGGTTACACCAT
ATGGTTTAGGTTGCTCACCTTGGTGGCTGACTAGGCGTTCAAAAATCTTAGTGAGAGTAT
AAAGGACATTGTTGATGGTGCAATAATGGAACACAACAAGTtgtgtgtgtgtgtgtgtgt
gtCGCACGACTTGGGAGTCTACATCTAAGAGTTCCTTTCAGTTTTCTATCATAAACATTT
CTTTATAAAAGTTATGTTGGACACTTATCTTCTCTTTACTTATCGTTTCGTGGGACTACG
AAAAAGTTCATCTGTGTGTAACTACAAGGTTCTCGAAGTCCGCCCTCTCATTGACAGGGT
GAAAGTTGTGGAATTTTTGCTTTAACTGTCTGGAGTAAGATGACAGGACATACAAAGATG
CATTCAAGTTGAAGATTCAGAGTTGCAAGGCAGGCACAGTTAACAGGGATAAGAAACTAT
AGAAGATTTATCAAACCAGATATATGGGCTTGGTTATGCACTGAATAATTGTGGAGGATC
TCAGGTAATTAGGCCATACAACAAAATTAAATTTTACTTGCTTTTAAATGTTTAGGGGGC
AGATGATGTTTCATATGCTAGACTGAAGTACGCACCTTTTAAGAGTATCACTGATACTCC
AGTCACCCATAAAAATGGAAGTACTAAAAATTAGTTTGCAAGGAAAATAACTAAATAGTG
AGTCCGAGCAAACCTACTGCCTAGATTACATGAGATCATTTTAGCTCTAAGAGTTTCTTT
TATCtttttttACATTCTGGTAAACATGTGGGTGAATAACTGTTAGAAATTGTTCTGTAT
GTACACGTGCATTCTACTAGAACTGGTGCTTGAAAGAATAAAAAGTTCTATAATATTTGT
AAGCCAAGCGGTGGAAAAGCTCACTCCTCACAGTAGATTACCATCGTCTACGTATCTGCT
TTGTTGAAACAGAGTCCACAGGTTTACTCATGTCATCTGTTTTTTGTTGTTTGAGGGAAG
GTTTGTTAGGAGCCCATCTCTTCTGCAGCAAGCCCTGCAGAAAGAGAGCTAGATATAATG
GTACTTGCTAGCCTTTTAATGGACACTTCCTTTTGGCCTTTTTTAGTTTCTCTAATTAGG
TAAGATACTTCAATGAGTGAGAATTTTTTGTTCCCTCCCTTTTTCATTGTCTCTTGAGTT
TTGCTTTGTGGTGAGAGGAGGATAGAGAGATACCCAATTGCCGTGGGGATCAGAGATTAG
GTGAGGTCACATTGTTTGTCTCGGCTTTACAGTGTGAGGTAAAGGAAGAAAATAAAGTAA
TGGTAGAATATTACAATCATATATCTAGACATATCTCTACTCCTAATGGAGCAGTTGGAA
AATAAAAGCCGGGAGAAGTATGTCCCCTCCGTCCTCCTCCCGCGACGCGCGTCACGG
>TCONS_00008798 XLOC_006361 class_code "u"
GTGCGGACCTCGTTCAGTTCATGATGCATTGCCTCGTTCAGTTTCTGCTATGTTCTTAAA
CCGTTCTTCTTTTCATGTACTAATGTATGTCCTGCTAGGAGTAGTACCACTGTAGTCTTC
TTTCTCTGTACTCCAAATTCTGAAAGAGGATGTCAATTATGTGATCGGAAAGATACCACC
TATATAAAAAGAAAAGTAACCAATCGTCATCACTACAAGGTATTCAAGTAAGGAAGCATG
CGTTTGTTGAGTTATGCAAGGCCATGCTTCCGTGTTTTGTGTGGATGCTGGAACGCACAG
GCATCTTATCTTCTTGCTCCTTTATACCAAATTTTGGTATTTTATCTTTTTAACTGACAG
AACCACTCTATATTTGTCGGCATGGAAATTGGAATAGACATTGTAGATCCAGTGTGAGAA
TATCATAGCTGCGCTAAGTAAATGTACTATTGTTTAGAATGATAGTCCCGCTAttttttt
tAAAGTTAGGATGGTTTGCCTTACTAATTGTACAGTTTTAAtttttttGTTGTTGTTCAA
TTTGCTCTCTGCCATATTATTCTATTTTTGAGAGTTCATGAAGTCATTCTGAAATGTTAT
TTTTCATGTTGCTCAGCTTCTTTTCTCTACGCTCTGTCAGGCTGCAACAGCCTAAGTTTC
TATTTTCTATCTGGGCTCCACTGGCAGTAGTAGGATGCTCATTGGCAACCCAAGGTGTGT
ATGCCCCTACTTCCCCAAGGTACTCAAGCCCCATGCCTGGGGCGACTTCAGCCACTGGAC
AATAGTTCCGCCTTAATTTGTTCCATATATGTGTTGCAGTATCAATGCATTTTCCATTCA
ACTTTCTAAAGATTTCTGTTCACAGATGTGTGCTGCTGTGAGGCATGTAGCACCACTTCT
CCTGTGGTTCATGTTTTCTGTACCTCTTGATATTTGACTTTGTGAAACTAACCGAATTGT
ACTAAAGATAGGCGTCATGGTCTCATGGAATGGACATCATGGGGCTTATTAGGAACTCTG
AGTTCAGCGGGCACCATGCCGAAAGAGGTCAATCTCTTCCAATACACAATTGCTGAGGTA
TGTATCAATGCCTAAAGGTTAAAAAAGACCCAGGTTACACCATATGGTTTAGGTTGCTCA
CCTTGGTGGCTGACTAGGCGTTCAAAAATCTTAGTGAGAGTATAAAGGACATTGTTGATG
GTGCAATAATGGAACACAACAAGTtgtgtgtgtgtgtgtgtgtgtCGCACGACTTGGGAG
TCTACATCTAAGAGTTCCTTTCAGTTTTCTATCATAAACATTTCTTTATAAAAGTTATGT
TGGACACTTATCTTCTCTTTACTTATCGTTTCGTGGGACTACGAAAAAGTTCATCTGTGT
GTAACTACAAGGTTCTCGAAGTCCGCCCTCTCATTGACAGGGTGAAAGTTGTGGAATTTT
TGCTTTAACTGTCTGGAGTAAGATGACAGGACATACAAAGATGCATTCAAGGTAAGCTCA
AGTGAAATTAGGTGTTCATAAGACAATTCTTTCAAGTTGCGACCTACATTGTGGTGTCTC
CGTTCATCAAGTTCTGAGCACCAGCTCCAGTGAAATTAGATGTTCATCCAGCCATACTCC
TAGGTGGATTTCTTTGGTGTGCTTATTATTGTGTAGTTAGTGGTTATGCACATGCCTCAT
CATCTGATATTTCTGCAGTAGTTACTGAAAGCAATCTGAGGACAAAGCTTTGATTGTTGT
TGTAGTTGAAGATTCAGAGTTGCAAGGCAGGCACAGTTAACAGGGATAAGAAACTATAGA
AGATTTATCAAACCAGATATATGGGCTTGGTTATGCACTGAATAATTGTGGAGGATCTCA
GGTAATTAGGCCATACAACAAAATTAAATTTTACTTGCTTTTAAATGTTTAGGGGGCAGA
TGATGTTTCATATGCTAGACTGAAGTACGCACCTTTTAAGAGTATCACTGATACTCCAGT
CACCCATAAAAATGGAAGTACTAAAAATTAGTTTGCAAGGAAAATAACTAAATAGTGAGT
CCGAGCAAACCTACTGCCTAGATTACATGAGATCATTTTAGCTCTAAGAGTTTCTTTTAT
CtttttttACATTCTGGTAAACATGTGGGTGAATAACTGTTAGAAATTGTTCTGTATGTA
CACGTGCATTCTACTAGAACTGGTGCTTGAAAGAATAAAAAGTTCTATAATATTTGTAAG
CCAAGCGGTGGAAAAGCTCACTCCTCACAGTAGATTACCATCGTCTACGTATCTGCTTTG
TTGAAACAGAGTCCACAGGTTTACTCATGTCATCTGTTTTTTGTTGTTTGAGGGAAGGTT
TGTTAGGAGCCCATCTCTTCTGCAGCAAGCCCTGCAGAAAGAGAGCTAGATATAATGGTA
CTTGCTAGCCTTTTAATGGACACTTCCTTTTGGCCTTTTTTAGTTTCTCTAATTAGGTAA
GATACTTCAATGAGTGAGAATTTTTTGTTCCCTCCCTTTTTCATTGTCTCTTGAGTTTTG
CTTTGTGGTGAGAGGAGGATAGAGAGATACCCAATTGCCGTGGGGATCAGAGATTAGGTG
AGGTCACATTGTTTGTCTCGGCTTTACAGTGTGAGGTAAAGGAAGAAAATAAAGTAATGG
TAGAATATTACAATCATATATCTAGACATATCTCTACTCCTAATGGAGCAGTTGGAAAAT
AAAAGCCGGGAGAAGTATGTCCCCTCCGTCCTCCTCCCGCGACGCGCGTCACGG
>TCONS_00008799 XLOC_006361 class_code "u"
GCTGTGCGGACCTCGTTCAGTTCATGATGCATTGCCTCGTTCAGTTTCTGCTATGTTCTT
AAACCGTTCTTCTTTTCATGTACTAATGTATGTCCTGCTAGGAGTAGTACCACTGTAGTC
TTCTTTCTCTGTACTCCAAATTCTGAAAGAGGATGTCAATTATGTGATCGGAAAGATACC
ACCTATATAAAAAGAAAAGTAACCAATCGTCATCACTACAAGGTATTCAAGTAAGGAAGC
ATGCGTTTGTTGAGTTATGCAAGGCCATGCTTCCGTGTTTTGTGTGGATGCTGGAACGCA
CAGGCATCTTATCTTCTTGCTCCTTTATACCAAATTTTGGTATTTTATCTTTTTAACTGA
CAGAACCACTCTATATTTGTCGGCATGGAAATTGGAATAGACATTGTAGATCCAGTGTGA
GAATATCATAGCTGCGCTAAGTAAATGTACTATTGTTTAGAATGATAGTCCCGCTAtttt
ttttAAAGTTAGGATGGTTTGCCTTACTAATTGTACAGTTTTAAtttttttGTTGTTGTT
CAATTTGCTCTCTGCCATATTATTCTATTTTTGAGAGTTCATGAAGTCATTCTGAAATGT
TATTTTTCATGTTGCTCAGCTTCTTTTCTCTACGCTCTGTCAGGCTGCAACAGCCTAAGT
TTCTATTTTCTATCTGGGCTCCACTGGCAGTAGTAGGATGCTCATTGGCAACCCAAGGTG
TGTATGCCCCTACTTCCCCAAGATAGGCGTCATGGTCTCATGGAATGGACATCATGGGGC
TTATTAGGAACTCTGAGTTCAGCGGGCACCATGCCGAAAGAGGTCAATCTCTTCCAATAC
ACAATTGCTGAGTTCATCTGTGTGTAACTACAAGGTTCTCGAAGTCCGCCCTCTCATTGA
CAGGGTGAAAGTTGTGGAATTTTTGCTTTAACTGTCTGGAGTAAGATGACAGGACATACA
AAGATGCATTCAAGTTGAAGATTCAGAGTTGCAAGGCAGGCACAGTTAACAGGGATAAGA
AACTATAGAAGATTTATCAAACCAGATATATGGGCTTGGTTATGCACTGAATAATTGTGG
AGGATCTCAGGTAATTAGGCCATACAACAAAATTAAATTTTACTTGCTTTTAAATGTTTA
GGGGGCAGATGATGTTTCATATGCTAGACTGAAGTACGCACCTTTTAAGAGTATCACTGA
TACTCCAGTCACCCATAAAAATGGAAGTACTAAAAATTAGTTTGCAAGGAAAATAACTAA
ATAGTGAGTCCGAGCAAACCTACTGCCTAGATTACATGAGATCATTTTAGCTCTAAGAGT
TTCTTTTATCtttttttACATTCTGGTAAACATGTGGGTGAATAACTGTTAGAAATTGTT
CTGTATGTACACGTGCATTCTACTAGAACTGGTGCTTGAAAGAATAAAAAGTTCTATAAT
ATTTGTAAGCCAAGCGGTGGAAAAGCTCACTCCTCACAGTAGATTACCATCGTCTACGTA
TCTGCTTTGTTGAAACAGAGTCCACAGGTTTACTCATGTCATCTGTTTTTTGTTGTTTGA
GGGAAGGTTTGTTAGGAGCCCATCTCTTCTGCAGCAAGCCCTGCAGAAAGAGAGCTAGAT
ATAATGGTACTTGCTAGCCTTTTAATGGACACTTCCTTTTGGCCTTTTTTAGTTTCTCTA
ATTAGGTAAGATACTTCAATGAGTGAGAATTTTTTGTTCCCTCCCTTTTTCATTGTCTCT
TGAGTTTTGCTTTGTGGTGAGAGGAGGATAGAGAGATACCCAATTGCCGTGGGGATCAGA
GATTAGGTGAGGTCACATTGTTTGTCTCGGCTTTACAGTGTGAGGTAAAGGAAGAAAATA
AAGTAATGGTAGAATATTACAATCATATATCTAGACATATCTCTACTCCTAATGGAGCAG
TTGGAAAATAAAAGCCGGGAGAAGTATGTCCCCTCCGTCCTCCTCCCGCGACGCGCGTCA
CGG
>TCONS_00009538 XLOC_006859 class_code "e"
CGGGTGAGCACTCCTCCCATCCCACCATTAACCACCCCCCATCGCACCATCACTATCCAC
CTCTGCCCGCATTGTCTCCCCGCCCACACGCACCTACACGCGCTGTACCTCTTCTTTCTC
CGCTCGGTGCATACACTGCCTTTATGGCCTACTGCCCTTCTTGCTCGGTCTGGGTGCTTT
GCTCCTGCCCCCAGACCCTGACCCAGCAGCTCAGCTCAGCTCCCACCTGCCCCAAAAATG
GCAGCCTTGTGGAAGCTTTGTGCAGCAGGACTGCAGGAGGGTGCAGCTGGGCTCCATGGC
ACTGCGCATGCCAGTTGCGTTTTGGGGCAAAGCCATGCCGGTCGCGTCGTGTTTCACAGG
AACGGAAGCTCCTTTTCCAATCCTTTTCGAAAGGGCAGATGCTTCCATGCCCTCCATGGC
CATGGGGTAGGGAGCTGGGGGCTGGGGCCTCACTGCCTTCCCCAGCTGCAACAAGCAGCT
GGGTGACTAGTACTGTATCACATTATTGCCACCTTTAAGTTTATACCGTTTTTTACTAGA
TCAGAACTATTATTTGTGCAGTGGCTGTATTATATATTTGTATTATGCATTGTCCAGTTC
TTGAAAGGCCTGGCTCTGGATATGTGTATGTGTAGATGGATAGATAGCTGTGGCTCTAGG
CCTTGCTCAGTTTCTTTAGCTTTACATGGGGAAAGTAAGATCAACCTGTTGCTCTGGTAG
TGGTAGTACTACTGCTTGTTTGACTGCTTTGAACTGGAGGAATTAATGTGGCTCTCTCTC
ATTTGGTCCCCtttctttttcttttttGCTGCCAGGATCATCCCAAGATCACTCATGCCC
AGAGAGGTGAGTCAAAGGCTGCAACCTCTATTTTGTTGCCATTGCATTGCATGGTCTGCT
CTCCACTTCTGAACCTTGACTGGGTGTGCAAGCTAGCTGCCAGGATATTTATTGTTCAGC
TTCAGCATGATGAATGATGATGCATCACCatatatatatatTTGAATCTAATGTCCAAAA
CTTGTGTGAATCTTATGTAGTTTGATTTTCTTCTTAATGTAGCTTGATTATATTAAATGC
TATTAATACTGCAAGAAATAACTATATATGCAATCTGCACTATACACTCTTAGGCAGATA
TTTGTGTTTATTATATGGATTAGAAATTAGTTTCCACACCTTTACTGGTTGTAAAGAGGC
CTTATCAATCTGTATCTGTTGTGATGACTGTCTTTATTCTGCTTTTCAATACACCTGCAA
CATGACCTGTACTACTACTACTTAGTCTAGCCTTGATTAATTTTACAGTTAAAATCGTTA
TTCTTGGAAAATTTAATTAGATGTACTAGTCAATTTTATACTTGGTGTTATTCTCGGAAA
ATTTCTGAATGCTTGGTTGCTTACAATCCCTGATTCATG
>TCONS_00010502 XLOC_007700 class_code "j"
ggcgacgactgggcttaaaaccacccccagcaccgattgtattgccggctcgtcccaggg
gacgatttttatgcgtcctgggggccaatggctggagatgTCTTAAGAGaaaaaaaCAAA
AGGAAAGTTAATTGGGGCACTCCAAGCCGTCCGAGCCCTTCTTGCGCTTTCTCCACCTCT
AGGTTTCCCGCCGCCGCCCCCGCGTCCGATGCACCTCCGCTGCCCGAGGAAGGAGCAGCA
ACTCCTTTAGCCTCGCGCCGCCGTCGACCCGCCCTTCTCGTCGGCCGTGCCCCATGCTAG
AAGGTGGGCGGAGCCTCATCACGGTGAGAAGGGGCTCGCCGGCGGGGCCGAGCAGCGCCA
GCTCGCCCGGGGAGGCAGCGCCCCCGCCGTGGCCGCGGCCGTAGGTGTCAGCGCGGAAGG
CGAGGCCGCCGGTGCGGTTGTCGTAGGCCGGAAAGCCGTCGCCGGGGGAGACGAGGGTAG
CAGCAGTCGCAGCAGGTGGCGATGGTGGTGAAAGCGTCGGATGTGGGCTGCTTCAGCGGG
AATGGCGCAAGGCCCACCGCTTCTTCTACTGCGGCGCTTCAAAACGGCGTCTCTGCAGGT
ATGCTAGCGCCTCGTCTTCTCTTGTTTCTTACTGATGCAAACCGGAAATGGGTAAATATG
GAGATTAGCCAATGAGATATGGTTGTTAAATTTGTCTTTTGTGGTACAtttttttGAGGA
AATCGGTGATAACGCAAGGAACTAAGACCTTCAGTGAGACTGTCTTTGGTGTATTAGCGA
AATTTGTTCATCGGATAGAGCTTTGAATAGATTAGCCATCCTCCTCTCTATTTACATTCA
TGTGCAGAATGGGTGGTGTTGCAGCGCCTCTAGGTTGCCTGAGGTGGGGGAGACTTGATC
CACCTCCTCCTTGTTTCTATAGATCTTTCGCCAAAGAAGGTTGCAGAGATATCAATCTAG
AAGAAGAATGAGGGGGGATTGGGAATGTTCTGTAACTATTTTTATTGCTAACTTAGATGG
GATTACAGTTCATTGGTTTCATTATTTGGTCATGTCTAATTTTGCTAGCTAAGATGCTAG
CCCCTATGCTGAACAATGTTACATTTTGACTCATCTAGACCATCCTTGTTGCAACCCTCA
CCTTAGCTGCTAATGGTACCAATTGTGCTGCTGGGGTTGTTGTTTTTGGTTGTTGAGAAG
GATGCTACCAGTTATGCCTTTGTTTGTGCAAACTTTATGATTAGCAGGTACAGTGAGCAC
CCTTCAGAACCTCTTGTTTCTTCTTTGCTCAAGTTACATTACGTATCAAGATGTGAGTTA
CTAAATGTTCATGTATGTATCATGGATGGACACTACCTCTTGTATTGTTGATTGGTTTGC
AGGCTTAATGGTTCTGGTTCAGGTAGAAGAGCTTCAGCCTTAGAAGATTTCTGGGAGAAT
CGAGTAAGTGAATACAAAGTTATGAAGCTTATGCCATGTGATGGCAGTATTAACCCCTTC
ATGGAAATGTGTTTAAAAGAAGCACTTGCCTTTGGAATTAAAGATCAGTTTATGACACTG
ACCAGAGATCATACCAAGGGATTTCAGGGCTAGCAAATATGCTAAACATAAATACAGAGA
GGCAATCAGGCAGTGGATTTCCGATATTGATGCGAGAAAAATTCCTTTGGCTCAAAGCCC
ACTTACTGATATTCTCATGGTGTTTTAACCAATATATATATACCATCGGCTCGACGGCGA
GGAGGGAAACCCCGCAGACCGAGGACAGCGCGATGACTGTGCCGCATGTGAAGAGCATGG
TCATGTCATGGGACCACACATCGGTGGTGGTCCGCTTGCCTGCTATGGCGTCAAACACGA
CTACACCCTTTTACTCGGCCTATTGTAAGATATGGTTCCCCGCCTAATTAATTTGTTCCT
TCTTCCAAGCTCTTACTTAGTGTATATTCCTTTCTGTGTAGCGGATTGGATTGGGCAGGG
TGCTCTTTTGCTTTAAAGATAGGATAGGTGGATATATTTGGTTTTATGATGGACAGGTTG
ATCAAAATCACATGGCCTTTTTTCAAGTTTGAGAAGAAAAAGACACTAGAACAGTGTTTA
AGAAGGGCGATCGATGCGCTTTGGTGTACATGATGAGCATACTTCATCCACCGCCGCCGC
CTCCTCCCATCCCAGATCCGCTGCCGCCACCGGAGGAAGGGCCCCTCCCGAGACCCGCTT
CTCCCTCGAGTCAGGTCGTGTGGGCGCCATCGTCGTCTTCTGCCTTCGGTGCGTGGCACC
ACTGCCGGAGAGAGCGACGAGGAGGTCCAGCAGCCCGTGCTTTCATCGTCGTGCGGCGCC
AAAAGAATGACGAGGAGGCGGAGCAGTTCGTGGTGTCTTCGTCATCGCCGGCCGTGCTGG
CTGACCATGACACAGAGTTAGAGGCCATCAGGCAGAGGCGAGTGCAAGAGCTAATGGGAC
AACATGGTGGTGCGCGTTGGAGGGAGTGTCGCGTCTTGTTGTATTCAGAGATGCTCTGTA
TTTTGTGGTAGGAATTTTAAGCTCTAAGGACATAATTATTCAGCCTGCAAGATTTTTGCT
TTGGGTTTTAGAAAACTGAACAACAGTATAGCAACATATTTACTGTAGTACCTGTGTGCA
TGTCTGCATGATCATCTTCTTGGTGGCCTGATTAGAATTATGCTAATTTTCTTGCTTTGC
ACTTGGG
>TCONS_00010503 XLOC_007700 class_code "j"
ggcgacgactgggcttaaaaccacccccagcaccgattgtattgccggctcgtcccaggg
gacgatttttatgcgtcctgggggccaatggctggagatgTCTTAAGAGaaaaaaaCAAA
AGGAAAGTTAATTGGGGCACTCCAAGCCGTCCGAGCCCTTCTTGCGCTTTCTCCACCTCT
AGGTTTCCCGCCGCCGCCCCCGCGTCCGATGCACCTCCGCTGCCCGAGGAAGGAGCAGCA
ACTCCTTTAGCCTCGCGCCGCCGTCGACCCGCCCTTCTCGTCGGCCGTGCCCCATGCTAG
AAGGTGGGCGGAGCCTCATCACGGTGAGAAGGGGCTCGCCGGCGGGGCCGAGCAGCGCCA
GCTCGCCCGGGGAGGCAGCGCCCCCGCCGTGGCCGCGGCCGTAGGTGTCAGCGCGGAAGG
CGAGGCCGCCGGTGCGGTTGTCGTAGGCCGGAAAGCCGTCGCCGGGGGAGACGAGGGTAG
CAGCAGTCGCAGCAGGTGGCGATGGTGGTGAAAGCGTCGGATGTGGGCTGCTTCAGCGGG
AATGGCGCAAGGCCCACCGCTTCTTCTACTGCGGCGCTTCAAAACGGCGTCTCTGCAGGT
ATGCTAGCGCCTCGTCTTCTCTTGTTTCTTACTGATGCAAACCGGAAATGGGTAAATATG
GAGATTAGCCAATGAGATATGGTTGTTAAATTTGTCTTTTGTGGTACAtttttttGAGGA
AATCGGTGATAACGCAAGGAACTAAGACCTTCAGTGAGACTGTCTTTGGTGTATTAGCGA
AATTTGTTCATCGGATAGAGCTTTGAATAGATTAGCCATCCTCCTCTCTATTTACATTCA
TGTGCAGAATGGGTGGTGTTGCAGCGCCTCTAGGTTGCCTGAGGTGGGGGAGACTTGATC
CACCTCCTCCTTGTTTCTATAGATCTTTCGCCAAAGAAGGTTGCAGAGATATCAATCTAG
AAGAAGAATGAGGGGGGATTGGGAATGTTCTGTAACTATTTTTATTGCTAACTTAGATGG
GATTACAGTTCATTGGTTTCATTATTTGGTCATGTCTAATTTTGCTAGCTAAGATGCTAG
CCCCTATGCTGAACAATGTTACATTTTGACTCATCTAGACCATCCTTGTTGCAACCCTCA
CCTTAGCTGCTAATGGTACCAATTGTGCTGCTGGGGTTGTTGTTTTTGGTTGTTGAGAAG
GATGCTACCAGTTATGCCTTTGTTTGTGCAAACTTTATGATTAGCAGGTACAGTGAGCAC
CCTTCAGAACCTCTTGTTTCTTCTTTGCTCAAGTTACATTACGTATCAAGATGTAGAAGA
GCTTCAGCCTTAGAAGATTTCTGGGAGAATCGAGTAAGTGAATACAAAGTTATGAAGCTT
ATGCCATGTGATGGCAGTATTAACCCCTTCATGGAAATGTGTTTAAAAGAAGCACTTGCC
TTTGGAATTAAAGATCAGTTTATGACACTGACCAGAGATCATACCAAGGGATTTCAGGGC
TAGCAAATATGCTAAACATAAATACAGAGAGGCAATCAGGCAGTGGATTTCCGATATTGA
TGCGAGAAAAATTCCTTTGGCTCAAAGCCCACTTACTGATATTCTCATGGTGTTTTAACC
AATATATATATACCATCGGCTCGACGGCGAGGAGGGAAACCCCGCAGACCGAGGACAGCG
CGATGACTGTGCCGCATGTGAAGAGCATGGTCATGTCATGGGACCACACATCGGTGGTGG
TCCGCTTGCCTGCTATGGCGTCAAACACGACTACACCCTTTTACTCGGCCTATTCGGATT
GGATTGGGCAGGGTGCTCTTTTGCTTTAAAGATAGGATAGGTGGATATATTTGGTTTTAT
GATGGACAGGTTGATCAAAATCACATGGCCTTTTTTCAAGTTTGAGAAGAAAAAGACACT
AGAACAGCCTGCTATGGTCAAAATGCCTGAACCTAAGAATATGCTACCACAGTACCTACG
TTTCTCTGTAGAAAAGGTCAAGTGTAATCCTAATTTGGGCTACTGAATTTTAGCCCCTTC
ACTGGTTATACAATGGTTATCTACATGTTTATGACCGATGTTTCACAGCGGAGGGAGTAT
TTAGGAATGCATACAAGCAATTCCTGTATGAAGCAACACCACATAAGCTCTATATTTCAG
AACAAGCATTCTGCATTTTCAGAGATTAATCTGTGTCGATATATTCAGTGTTTAAGAAGG
GCGATCGATGCGCTTTGGTGTACATGATGAGCATACTTCATCCACCGCCGCCGCCTCCTC
CCATCCCAGATCCGCTGCCGCCACCGGAGGAAGGGCCCCTCCCGAGACCCGCTTCTCCCT
CGAGTCAGGTCGTGTGGGCGCCATCGTCGTCTTCTGCCTTCGGTGCGTGGCACCACTGCC
GGAGAGAGCGACGAGGAGGTCCAGCAGCCCGTGCTTTCATCGTCGTGCGGCGCCAAAAGA
ATGACGAGGAGGCGGAGCAGTTCGTGGTGTCTTCGTCATCGCCGGCCGTGCTGGCTGACC
ATGACACAGAGTTAGAGGCCATCAGGCAGAGGCGAGTGCAAGAGCTAATGGGACAACATG
GTGGTGCGCGTTGGAGGGAGTGTCGCGTCTTGTGGCAACTGCGCCACCAATCAATTGCCT
AGGCCAGCTGGCCGATGCGCTCTGTGTATCCGAGGATGACGTTCGATTTGACCTGACCAG
CAGCCGCTGCTGCTCCCACAACCACATCACCGGCCATCCAGTGGGCTTCTTATACCCATC
TATGTTCTTTGCAACATTGTACCGCAGAACGTAGATTTTAATTCAGTGTGTCGATCCTAC
ATGCTTATTAATGAACATGCAGCGTTGGAGGGAGTGTCGCGTCTTGTTGTATTCAGAGAT
GCTCTGTATTTTGTGGTAGGAATTTTAAGCTCTAAGGACATAATTATTCAGCCTGCAAGA
TTTTTGCTTTGGGTTTTAGAAAACTGAACAACAGTATAGCAACATATTTACTGTAGTACC
TGTGTGCATGTCTGCATGATCATCTTCTTGGTGGCCTGATTAGAATTATGCTAATTTTCT
TGCTTTGCACTTGGG
>TCONS_00010504 XLOC_007700 class_code "j"
aCAAAAGGAAAGTTAATTGGGGCACTCCAAGCCGTCCGAGCCCTTCTTGCGCTTTCTCCA
CCTCTAGGTTTCCCGCCGCCGCCCCCGCGTCCGATGCACCTCCGCTGCCCGAGGAAGGAG
CAGCAACTCCTTTAGCCTCGCGCCGCCGTCGACCCGCCCTTCTCGTCGGCCGTGCCCCAT
GCTAGAAGGTGGGCGGAGCCTCATCACGGTGAGAAGGGGCTCGCCGGCGGGGCCGAGCAG
CGCCAGCTCGCCCGGGGAGGCAGCGCCCCCGCCGTGGCCGCGGCCGTAGGTGTCAGCGCG
GAAGGCGAGGCCGCCGGTGCGGTTGTCGTAGGCCGGAAAGCCGTCGCCGGGGGAGACGAG
GGTAGCAGCAGTCGCAGCAGGTGGCGATGGTGGTGAAAGCGTCGGATGTGGGCTGCTTCA
GCGGGAATGGCGCAAGGCCCACCGCTTCTTCTACTGCGGCGCTTCAAAACGGCGTCTCTG
CAGGCTTAATGGTTCTGGTTCAGGTAGAAGAGCTTCAGCCTTAGAAGATTTCTGGGAGAA
TCGAGTAAGTGAATACAAAGAAGCACTTGCCTTTGGAATTAAAGATCAGTTTATGACACT
GACCAGAGATCATACCAAGGGATTTCAGGGCTAGCAAATATGCTAAACATAAATACAGAG
AGGCAATCAGGCAGTGGATTTCCGATATTGATGCGAGAAAAATTCCTTTGGCTCAAAGCC
CACTTACTGATATTCTCATGGTGTTTTAACCAATATATATATACCATCGGCTCGACGGCG
AGGAGGGAAACCCCGCAGACCGAGGACAGCGCGATGACTGTGCCGCATGTGAAGAGCATG
GTCATGTCATGGGACCACACATCGGTGGTGGTCCGCTTGCCTGCTATGGCGTCAAACACG
ACTACACCCTTTTACTCGGCCTATTGTAAGATATGGTTCCCCGCCTAATTAATTTGTTCC
TTCTTCCAAGCTCTTACTTAGTGTATATTCCTTTCTGTGTAGCGGATTGGATTGGGCAGG
GTGCTCTTTTGCTTTAAAGATAGGATAGGTGGATATATTTGGTTTTATGATGGACAGGTT
GATCAAAATCACATGGCCTTTTTTCAAGTTTGAGAAGAAAAAGACACTAGAACAGTGTTT
AAGAAGGGCGATCGATGCGCTTTGGTGTACATGATGAGCATACTTCATCCACCGCCGCCG
CCTCCTCCCATCCCAGATCCGCTGCCGCCACCGGAGGAAGGGCCCCTCCCGAGACCCGCT
TCTCCCTCGAGTCAGGTCGTGTGGGCGCCATCGTCGTCTTCTGCCTTCGGTGCGTGGCAC
CACTGCCGGAGAGAGCGACGAGGAGGTCCAGCAGCCCGTGCTTTCATCGTCGTGCGGCGC
CAAAAGAATGACGAGGAGGCGGAGCAGTTCGTGGTGTCTTCGTCATCGCCGGCCGTGCTG
GCTGACCATGACACAGAGTTAGAGGCCATCAGGCAGAGGCGAGTGCAAGAGCTAATGGGA
CAACATGGTGGTGCGCGTTGGAGGGAGTGTCGCGTCTTGTGGCAACTGCGCCACCAATCA
ATTGCCTAGGCCAGCTGGCCGATGCGCTCTGTGTATCCGAGGATGACGTTCGATTTGACC
TGACCAGCAGCCGCTGCTGCTCCCACAACCACATCACCGGCCATCCAGTGGGCTTCTTAT
ACCCATCTATGTTCTTTGCAACATTGTACCGCAGAACGTAGATTTTAATTCAGTGTGTCG
ATCCTACATGCTTATTAATGAACATGCAGCGTTGGAGGGAGTGTCGCGTCTTGTTGTATT
CAGAGATGCTCTGTATTTTGTGGTAGGAATTTTAAGCTCTAAGGACATAATTATTCAGCC
TGCAAGATTTTTGCTTTGGGTTTTAGAAAACTGAACAACAGTATAGCAACATATTTACTG
TAGTACCTGTGTGCATGTCTGCATGATCATCTTCTTGGTGGCCTGATTAGAATTATGCTA
ATTTTCTTGCTTTGCACTTGGG
>TCONS_00010893 XLOC_007944 class_code "c"
CGATTAAACAACAATTCCAACTTGCAAATATCTGAAAATCCTCTTCTCTTATTCCATCAT
AATATGATGAACATAAGTTTTACAAACATCGATTATTCCATTACAGGACATAAACACACA
AGGATGATAGGGACTAGAGTACAAACCAACAACAGTACTGAAGCAAATTATTTTAGGAAA
CAGATGAATTAAAACAAACTATTGGCTACAATAGGCAATTACCCTCTGCCAGTTCTTCAG
TGCCTCTCCATATGAGGGGCTCTTTGCTCAGGCATGATAAACTCTTCAGTGCCTCTCCAT
ATGAGAGGCTCTTGC
>TCONS_00011698 XLOC_008510 class_code "c"
TTTGGTATTCTATGTGTGGTCTCATGCACGATTTTGCGAGGATGGTTTCAAGGACTGAAT
GTGCAACTATAGATGGTCTACAGTGCAATAAAATGTTCCCAACCATACACCATTTGTCAA
TAGTAACCGGTTCAGCATACAACAAAGATTGGCACGGGAACATTCCTCGAAATGAGAAGT
TCGAAGAAAATCTGAGAAATAAAGTTATATCAG
>TCONS_00012104 XLOC_008784 class_code "u"
ATCTGAGATGCGTGTTCCACGTCCACACGGTGTCACCACATACACGCGGCATCGGAGACC
ATGACTCCATGAGCATCCCAGGCAGATAACTCCTTGAGCTGGCTAGCTGCCATGCGTTCG
AGCGTCCACATCCACATCCACACGgcagcagcagcagcagcagcaTGGAGCAAATCAACA
TCGGAAGCTTGCCGGGCGCGCCTCGTCCCGTCGTCAGCCCCACCGCCATTCACCAGATAC
TCGTCGCTATTACAAATAGGCAACCGCATCTCTTCATTCCGTCCATTCTCGATACTCCTC
CCCCTACCCTACTACTCCCGGCTCCTCAATCTCCTCATCAGCCGCGCAGGGACGATCGAC
CTCCATACATAGGACGATCTCAGCCGTGCGGTGCAACGACGCGCTCTATATGGCGCCGCA
AACGACGGGTCCTATCTACGACCCGGCGCCTATTGATCAAGTCTGGATTATTGTTGACAA
GGATGGAGGGATCTATATTGGCAGCGATGACACCGAATAGCCGGTGATACTTTGATCTCT
CGTCTCAATTCCTTTGCTATCTATTATGTTTTCATCTGCATACGGTATCGCTATAAGTAA
TCAGTTATTCCGTCTGTGTTTCCATTGCCTTGTTATGTTTTTATCCACTGGAATATATAT
GCTTCATGCATACACATATTTGCAGCCTATACAAGTTACAGTCAACTTGCTTGCTTAATT
CCCCGaaaaaaaaaCTTTCTTGCTTAATTATGAAGTTGACTATGAGCGCGAGTTGATTAG
CCTGTGTGTGACTAGTCGTTGTCTCTAACATGCTTGTTAGTTTATTATCCTGTCGGCTGC
TTGTTCCACAGGCGGGACCTACAGTTCAGATTACACAAATATTCAATATGGAAACTTTCG
ACACAGCGCTGCTACGCATACGACGACATACCAACCTCTCTCTGGTGCCCCCTCATCCTT
TGTGGCCGATGAGGTTGCATCTCGCCAACCGGACCTGCACAAGGATTTGCGGTCCTCTGG
AATGCCCACGAGCGTCCCAACTCCCAATCCTCATATTTTTCGTTCGTCGTCATTGCTGCC
ATGACCATGCTGTCATCGTCGTGGTCACCCCTTCAACCACGCATCTCATCATTGACTGTA
TCAGCTATTCACCTGTCCTCCTGTCATACCTGCTGATTTGAGGCCGAGGAGAGTTGTGGT
GATTGTGTGTATATATCTTGGATTATTGAACTAGTGGCAAGAAATTGTCTTGTAACACAT
GTACTTGCTGTTTCTCTACTCTATTTGCGACATATGAACTGCTGGTGGAGCCATATGTAC
TCTGGAGTGCGTGCGTGCGTGTAAATAATATGGC
>TCONS_00012341 XLOC_008951 class_code "c"
GCCTACCTTCTCCAGCTCCTGCAATTCTGCAATCTTGTCCATCTTCCACTCGAGCTCTTT
GGTCGTGGCGTCCAGTAACGCCCTGAGCCTCTGATTCTGCTCCTCCGGATCCTCACAGTT
CAACTCTGATCATTATCGAGCTCACAGCACGACCAATCCATGGATTCTTACCGGCGAGCT
CGTCGTTGAGGCAGCTAATGTCCTGCTCCGCCGCCCGCACCGCCGTGGCCGCCTCCTCGC
ACCTAGCCTCCAGGAGCCTCGCCCTCGCGTCGTACTCGTCGGCGATGGCGTCCTCGGCCC
TCTTCACCACGGCGGCCAGGAAACTCCCCGCGGCGTCATCCCCGCGCAGGCCCATGAGCT
GGTGGTGGAGCTCGGGCGGCACC
>TCONS_00012376 XLOC_008977 class_code "u"
CACCTCCGCCTCTTCCTCCGGGGGCGGCTGCAGAGGGATGGGGGCCAAGGGGGCAAGCAG
GATGGGTGGCCGGTTGATTTCTTTGCCGGATCTCCCAGCTAGGGTTGCCGCCGCCGCCGC
CCTCACCCGCGCTCGTGCCCTCTTCAACTCCGGCTGCGAGCTCCACCCCCTCCAGCGGTC
CAGCCTTCGGAGCACACGGGTGCGGATCAAAGGCAGTGGTGGACGGGCTTGTGAAGGAGC
CGCAGGAGGCGCTGGACGAGGACATCCAGGCCGCATCATGAAGGAGCGGGAGATGCAGAG
CTACATCAGGACCGCGAGCGCGAGGTCGCCGGGTTAGTCCTCGTCAATTTGGAATCTACA
GGACTTTCCACAAGTTCTGCTGTTAAGTACCACCATAATCAGTGGCTGCGTTCATGGGCA
TATTCACCAGCGCGGCGTACCGCTATAGCTGACAGAAAGTGTGCTTTCTCAGCATGAAGA
TAATAGAATGGGAAGGTATGATCTTCATGGGCCTTAGTGGTACTATCATATTATGACAAC
TGCTGCAAAGTTCATATAATGATCCTTGTTTCAGACTCAGATCAAAGGAACAAGCTGATC
AATAGGTTTCAGCCATGGCTATCCTCTCTTGCAATTTTGTGATGTCAGGTTTTAGCCACA
tttttttCGATTATTTTCTCAGAATTCTCATAAGCATCCTCCTTGAATATGTAGGAATAT
TGCGTCAAGAAGAACGATCGGGTAGAGCTTATCACGGCAAGCTACAGGTCGTACCTAGCA
GACAAGCATTGTCTCATGAAAGTTTACTTTTTGTAGATGTACAAATTGATGTAGAAAAGG
TGAATTTAATTTCATCTATACATGACCAATTGCTTGCTGTACATTTGACTAAATAAAGCA
ATAAATCAGACCATAAGTAAAGTACTTAATAATTAAGTGGATAGTGTATGTCTGGTGAAC
CTAGATATATGTATGGACAATAAAGAGACAAGGTATTTCAAAAATTATTTTCATGCTTAT
ATACACAACAACTATAGCATAAATACGGTTGAAGCTTTACTGCAATATTAAGCTGTAACA
TATATGTGTGGTGAATCAAGATTGAGCACCTCATTATTTTTCTTAGATTAGGACGATGCA
ATTTCTTTAATCCATTGAGTTCCTTGTATTGCATATTGTAAAAATTATTTTTCATGCATA
TATATACGACAACTGCAGTGTAAATATGGTTGAAGCTATGTGCTGTCATATTAAATTCTA
ACATATATGTGTGGTAAATATAGATTGAGCATCCCATTCATTTGCGGGATACGTTCTCCT
TAGTCCATTGAGTTACCTCTATTGCATATTTTAAAAATGGCTTCTTTACTCGGCTAGATC
ATTTGAACATGCCAAGTCCAGTGATGGTAGCTTTACTCAGTCTGAATATTGCTATAGCTT
AGTAGGTTCTTCCAAGAATTTCTTTTGTGTTGCCTCTCTTTCGAGACACGCACGCAcgcg
cgcgcgcgTTCCGTGGTTAATTTTGTAGAGGGTAAAAAGTTGAGGACTTATTGTTGTCTA
ATTGTTGACGGAAGTGCTCGATTGTCTTGTAAGCTAGAATTCTTATGGTTCCTTTCTTAC
TGGGCTTGTTTTGTTTTATTTTCGAAAACCCCGTGATTTTATCGTAATCCCAAATTGCCG
AGGTGGATAAGAATAAGGAGAATCCAAGCCTAATTCTTATATAGTTGTAATGCACCATAT
ATACATTGAAGTAGTATTTATGTATTTCCTGATGAATCCATGTATTATCACACTCTGAAA
ACCATAAATATTTGATGCAGCAAATATGTAGTTCCCCCAGGTGGCCTGACATAGCTCAGT
TTATAATGAAAGTCATCGAACAGAAGAACCAGTCctctctctctctctctctctcCAACA
AATGACCTACtttttttGGTTAATCAGTCTGAAtttttttGTACAATCATTCCTCATAGG
AGGTAGCAAGCATGTCATAACGCATTCTGATGCTTCCGGGCCAAAGTTAATGGGCTTTAC
AGATTTCTTTCCTCACTTTTGTCTGTCGAGCAGTTCAAGGTACCACCTATGTATCTCACA
TATTTGTGTATTCTATCTTTAGTAGAGCTGTTGCGTTGGTCTGCTTGTAACATTCAGTCT
TTGATCACTACCACCTATGTATCTCACATATTTATGCCTTCTATCTTCAGTAGAGCTGCT
GAGTTGGTCTGCTTGTAACATTCAGTCTTTCATCCCTGTGTTTTAATAGTTCAAATTGAC
ATCGGAATCATTACCAAAAGATGAATGACTAAAAGTTGATCAATCTCAGCGAGACACTTG
AGGAAGATCAACTTATGATGGATCAAGAAGTATTGTGTTTCTGATCATGCACTATTCTCT
TTTCTGAAACATTGAAGGTTCCTGTTATGTTTATCAACATCATGGCTCCTGTTCATTTGC
TGTGTTGACTTGCATCTCTTTTCTCAGTCCAATGGTTTGTTGTTGCATGCCACC
>TCONS_00012377 XLOC_008977 class_code "u"
CACCTCCGCCTCTTCCTCCGGGGGCGGCTGCAGAGGGATGGGGGCCAAGGGGGCAAGCAG
GATGGGTGGCCGGTTGATTTCTTTGCCGGATCTCCCAGCTAGGGTTGCCGCCGCCGCCGC
CCTCACCCGCGCTCGTGCCCTCTTCAACTCCGGCTGCGAGCTCCACCCCCTCCAGCGGTC
CAGCCTTCGGAGCACACGGGTGCGGATCAAAGGCAGTGGTGGACGGGCTTGTGAAGGAGC
CGCAGGAGGCGCTGGACGAGGACATCCAGGCCGCATCATGAAGGAGCGGGAGATGCAGAG
CTACATCAGGACCGCGAGCGCGAGGTCGCCGGGTTAGTCCTCGTCAATTTGGAATCTACA
GGACTTTCCACAAGTTCTGCTGTTAAGGATTCACAGAAGCAAAAAGCCCGATTGGAGTAG
AGGAATTAGTTTTTGCAATAAGCGTGATTGGAGTAGATGATTTTTGTGTATGCAAGGCAA
GGCAAGGCAAGCCAATAGGCAGAGCTCCCATCTAGCCAGGGGAAGGAGACGCACGCATCA
TCACAGTTGGGGACGGGGTGTATCAACAAACGCATGATCAACTCGCACCTAGCCGAAAGC
ACACGAAGGTAGCAGGTCACACCAGCCCGTACACAAGGTGCCGGGCTTGCTGTAGTCTTG
ACAAAGGCATGTACGTGGAGATCGGCTTGGTTGATAGCTACTGTTGTCTCAACAGATCTC
TCTTAACTGGGTGGTAGCCTTTGATTATCAGTCTATGACAAAAGTTCACGACAAGCTACT
GAAGAAATCAATCGACCTTCCTCTGTTGGCTAGCTTTGGCTAGATTTGCATGTGTTCTTG
CTCATGGAGAAATTGATCTAGGGCTATAAAACAAACATATATAGTGTGGAAGTACACGAA
TAAACACTTGCGATTGGAACAAGGAAGGTGCTGGCCACAAGGTTGATGAACGAGAATACA
GAGATTTCTTGACTGGTTGAATTCATCTTGATTTCCTAAAGTGAACCAGAATAGTGCATC
TTTTGGCAGTACTTTAGAATACTTAAACAGAGATAGATATTACCTTCAAGATGTACTGTA
GAGTTGTGGGATTTGTAACGTGTTAAGTTGTACAGATTTGACATGCAAACTACTCAAAAC
TTGGTTATAGCTCTGTATATCATGGATCCTTGGCAACTATATGTGCTTTTTGTTCACGTT
GTGTTGATTTATACTAGGATTTTGTTCAGGTTGTATTACATTGATTGTAAGTCAGAAATG
TACTAAGTAGTTACATCGCAATAAGCATGGGCTTATTGGTTTTCATTCTACCTTCTCAAT
ATTTGTTACTGTTAACAGTACCACCATAATCAGTGGCTGCGTTCATGGGCATATTCACCA
GCGCGGCGTACCGCTATAGCTGACAGAAAGTGTGCTTTCTCAGCATGAAGATAATAGAAT
GGGAAGGTATGATCTTCATGGGCCTTAGTGGTACTATCATATTATGACAACTGCTGCAAA
GTTCATATAATGATCCTTGTTTCAGACTCAGATCAAAGGAACAAGCTGATCAATAGGTTT
CAGCCATGGCTATCCTCTCTTGCAATTTTGTGATGTCAGGTTTTAGCCACAtttttttCG
ATTATTTTCTCAGAATTCTCATAAGCATCCTCCTTGAATATGTAGGAATATTGCGTCAAG
AAGAACGATCGGGTAGAGCTTATCACGGCAAGCTACAGGTCGTACCTAGCAGACAAGCAT
TGTCTCATGAAAGTTTACTTTTTGTAGATGTACAAATTGATGTAGAAAAGGTGAATTTAA
TTTCATCTATACATGACCAATTGCTTGCTGTACATTTGACTAAATAAAGCAATAAATCAG
ACCATAAGTAAAGTACTTAATAATTAAGTGGATAGTGTATGTCTGGTGAACCTAGATATA
TGTATGGACAATAAAGAGACAAGGTATTTCAAAAATTATTTTCATGCTTATATACACAAC
AACTATAGCATAAATACGGTTGAAGCTTTACTGCAATATTAAGCTGTAACATATATGTGT
GGTGAATCAAGATTGAGCACCTCATTATTTTTCTTAGATTAGGACGATGCAATTTCTTTA
ATCCATTGAGTTCCTTGTATTGCATATTGTAAAAATTATTTTTCATGCATATATATACGA
CAACTGCAGTGTAAATATGGTTGAAGCTATGTGCTGTCATATTAAATTCTAACATATATG
TGTGGTAAATATAGATTGAGCATCCCATTCATTTGCGGGATACGTTCTCCTTAGTCCATT
GAGTTACCTCTATTGCATATTTTAAAAATGGCTTCTTTACTCGGCTAGATCATTTGAACA
TGCCAAGTCCAGTGATGGTAGCTTTACTCAGTCTGAATATTGCTATAGCTTAGTAGGTTC
TTCCAAGAATTTCTTTTGTGTTGCCTCTCTTTCGAGACACGCACGCAcgcgcgcgcgcgT
TCCGTGGTTAATTTTGTAGAGGGTAAAAAGTTGAGGACTTATTGTTGTCTAATTGTTGAC
GGAAGTGCTCGATTGTCTTGTAAGCTAGAATTCTTATGGTTCCTTTCTTACTGGGCTTGT
TTTGTTTTATTTTCGAAAACCCCGTGATTTTATCGTAATCCCAAATTGCCGAGGTGGATA
AGAATAAGGAGAATCCAAGCCTAATTCTTATATAGTTGTAATGCACCATATATACATTGA
AGTAGTATTTATGTATTTCCTGATGAATCCATGTATTATCACACTCTGAAAACCATAAAT
ATTTGATGCAGCAAATATGTAGTTCCCCCAGGTGGCCTGACATAGCTCAGTTTATAATGA
AAGTCATCGAACAGAAGAACCAGTCctctctctctctctctctctcCAACAAATGACCTA
CtttttttGGTTAATCAGTCTGAAtttttttGTACAATCATTCCTCATAGGAGGTAGCAA
GCATGTCATAACGCATTCTGATGCTTCCGGGCCAAAGTTAATGGGCTTTACAGATTTCTT
TCCTCACTTTTGTCTGTCGAGCAGTTCAAGGTACCACCTATGTATCTCACATATTTGTGT
ATTCTATCTTTAGTAGAGCTGTTGCGTTGGTCTGCTTGTAACATTCAGTCTTTGATCACT
ACCACCTATGTATCTCACATATTTATGCCTTCTATCTTCAGTAGAGCTGCTGAGTTGGTC
TGCTTGTAACATTCAGTCTTTCATCCCTGTGTTTTAATAGTTCAAATTGACATCGGAATC
ATTACCAAAAGATGAATGACTAAAAGTTGATCAATCTCAGCGAGACACTTGAGGAAGATC
AACTTATGATGGATCAAGAAGTATTGTGTTTCTGATCATGCACTATTCTCTTTTCTGAAA
CATTGAAGGTTCCTGTTATGTTTATCAACATCATGGCTCCTGTTCATTTGCTGTGTTGAC
TTGCATCTCTTTTCTCAGTCCAATGGTTTGTTGTTGCATGCCACC
>TCONS_00012604 XLOC_009127 class_code "c"
GCGTCCGGTAGCACACAGCCGCTGCGTGCCGCCCCCGTGCTCGCCGCCAAAACAGTGCCA
ACGCGCTGCAAGCTTTGGGCGTGTCACGAACTCACGATAGACAGATTCTCCTTCCCGGCC
AGCAGCATTGTTTCCTTGCTAGCGCGCGTCCTCTCTCTCGCTAGCTAGCTGGTTCCCACC
GCCGCCCGCTGCTGCCGCCGGGCGGTGATAAATCCGTGTGTACTCGCCCGGAAGCAGGGC
TAGCTCACGAGCTTATCTAGTGCCTCCGTGATGGATCGGGGTCGGAGGCGGCAATGGGGC
GTCGTATGCTCGGCGCTGCTCCTGTCGGCGCTGCTGGCGGTCGCCTCCGCGCAGTCGCCG
TCCCCGGCGCGGGCACCCAAGCCAGCACCGTCTCTTCCCGCGGCGCTGCGGGCGGCTCCA
CGGCCGTCGTCTCCTGCCGTGCCGGCGCCCAAGGCCCCTGCCGCGTCGCCGGCGCCGAAG
CAGACACCTAGCCCTTCGGCCTCGCCGGTGCCGAAGCCGCCGACTCCGCGCGCGCCAGCG
CAGGCGCCAAAGCCATCGTCTCCAGCTGCACCCTCGGCATCACTGGTTCCAAAGCCGCCC
GCTCCACGTGCGCCGGCGCAGGCCCCAAAGCCGCCGTCACCACCTTCGGCGTCCCCACCA
CCACCAGCGC
>TCONS_00012865 XLOC_009293 class_code "u"
CTTCGATCCGTGCACGGACTACTACGTGGACGCGTACCTCAACCGCCCGGACGTGCAGAA
GGCGATGCACGCCAACGTCACCCGCCTCGACCACCCCTGGTCGGCCTGCAGGTATGCCGT
ATGCCCTACACTACACTACACCCATCCTACAATCCTACTCGCTCCACCACTTTTCTTTCC
CTGACAAAATGTAGGTAGTTGCCCAAATTTAGCTAACAAGATTAATTAAGCTAGTGTTAA
CAAGAAAGAATAGAAAAATATGAAGACTTCATCTTTCATTATCTTGGACGAAAAATATCT
TAAGCCGGCCATCGCTTGCACCAACCAGAGCCTTGCAAGTTGCAATCCCTTAGGCAACGA
CGGCACAAGTGTGTGTCAGTGATGATCTGGGAGCACAGTGCGGCGCACAATCAAGCTGAG
ACCGACCGGTCGAGGAAGCCCAATCAGGGGTCGACATGGCACTGCATTATTGGGGTTTCT
TTTGTGCGACATGCCTCAACTACTAACtactccctccgttccgaattacttgtcttagat
ttgtctagatacggatgtatctagcactaaaatgagtctagatacgtccgtatctagaca
aatccaagacaagtaatttagaacggagggagtaGTACTAACCAGGTCGTTCGCTTTAGC
GTGCGTGCTGCACAACCTGGAGGAGGAGGCAATCATATATATCGATTGATTCCAGTGAAC
CCTTGCTCACGCTAGACACACACCACACTAATCAATACCCTTGCACGAAAAGCGTTCATC
CACCAGACCAGTTCAGAGTTTAGACCAACACTTCATCCTACCAATATCCTAGGCTACGCA
ACAAGATCTAGATGATGATCCAGTAACTATATATTGTGTGTATGCCCCCGGCGTGCATGG
ACGGTAGGTAGGTAGGTGCATCACAAGAAAGTAGATGCAAACTTGTAAGCAATGTGGTAA
TTTAATACT
>TCONS_00012981 XLOC_009362 class_code "i"
CTAACGCCTACCAACAATCAGGTCGGTTCAGAGCCAGTCGCAGAAAATAACCAACGGAAT
TATGCTCATACCGCGAATGGGAAGTGCAACTTTTAACCAAGATGGCTTCTAGATCAATGT
AAAATAATAGATATAGCTGACACTTGCAGCACCATCTCCTTCCCGGTGAGATCGGTGAAG
TGGTTGAGGCCGAGGGGATACGTGTAGACCCTGGTTTCGACCGCGGTCTTGTGTCGATCG
ACGAGGCAAAAATGGAATTTTCTCAAAAGAAAAAGGGGATAGGTAGATTTAGTGTGCAAG
TATAACTAGgatagatagatagatagatagataACGTGTACTACCTCTGATTGGCTTTTG
TTGAACGGATTCTGACTGTTGTCTTGCACTAAACTGAACAAGTGCCCATGCAGTTTTACA
ATCTGAACATTCATTTCATTAAACAAGAAAAGCTAGGTTGGTCATCAATGAAGCATTTAT
GGATCCATTTGATGATGAATCCTATCCCATCCCATCTTGAATACCCCTCTCTGCATTTCA
AAGGTACTAGCTAGCATTACCCTATTTGTGTTTGTCGATCAAGTTTTCAGATCAATAGCT
ATTAttttttttCTAAATGTTTTATATATGATAACTTTTGTACATACTGGTGTCCATATA
AGTCAGCTATGTAGTCTTGATATTTCATATGTACCTTCAAtttttttGCCTCAAGTAATG
AGATTAAAATAAGTTTTATGTTGTACAGCAAATATCTTGAGAGTGACCACTCCAAAACTT
TATGTTGGTAGGTACATATTTGATAGCATACTGTAGTCAAGGTATAGTCTGTACTGTCAT
TTCTTTTTGTGGTTAAAATATATGACAGTTCAGTTGTCCAAGAAAATTTTAAGAGGTTAC
TTCAGTACTTTGGGTCGTTAGTTT
>TCONS_00012982 XLOC_009362 class_code "j"
CCACATGACGGGTCGAGACCCTCTTCCCTCGCCGCCGCCTTCTCTCCTCTCCCTCGATTC
TCCTTGCACCGCCAACCTCGTTCTGCATCCGCGCCTGCTCCGAGCCCCTTCTCTTCCCCA
TGCCGCCTGCCTCCTCCTCTGTACCCCTCCTCTTACCATGCCGCCGGCCTCCTCCTCTGC
GCGTCTCCTCGTCGGTTGTCGCTCCAATTCATGGACCTCCTTGTCGCGGTTGTAGTGGTC
GAACAAGACGAAGAGGAGCTGCAGCATCGGGTCGGTGCAGCGGCCGGCTGCAGGGGCCTC
GGTGGAAGAGACCATCGATGGCCGTCGACGGCACGGATGACGACCAGCTGGTCTCAATAT
CCACGGAGGACGTCGTCCGGGCCTCCCGCCTTGTCAACAATGAGATCTGCGTCCTCGAGA
GTTTGGGTTTAGGTCTGATTGATTGGCATTTCTATATCACCCCTCGCTGACGACGGCGCA
TAGGACGAGATGCAGCGAAGGAACCGGGAGAGTGGAGACCCTCAAGGACTTGCATCATGA
AGATAGCAGTTAAAAGGTGGCTTTAGTTCTGGGCATGAACCAGTATGGTGGTGTTTGGGA
AACTGTTGGTAAAGTCAGTTAGGTAATAGTATTGATCCCTAGGAACTCTCTGTTTCCCTA
AGAACGAAGGATACACTCACACGTCTCTATCTTTTCTTAACCAAGCAATTTCCTATTTCA
ATTTTGGCCATTCCTATCAATGTTGGGATGAAAGCTAGGATTAAAACATAATAAGCAGAA
GCAGCAATCTCAGGAAAAGCATATAATTTGCTTTGGGTAAAATAAATGCCTTGTCATTTA
ATTGTGTTGTTTTCCCCAACATGTGGATTCCAAAttttttttGTCAACTCAGCGGAACAA
CAGATGTGTGCCTATGCAGTTTGTTAACTTGCAAGAAAGGGTCAGCTCTTCTGAACATAT
GCCTCATGGTAGAAATGGCTAAGAACATAATCAACTTTGTGCTTACATGAAGGTGAAGAT
ATTTCATGTTAAGAATGGCCCGATGAGAGCTTTGTTGTATCTGACCATAGTGAAGTAAAC
AGAGTCGTATAAATTAGAAAATGCAGTCATTAAAGAGAGGGCCAGAATTTAGAAACATAA
TTAGCTTCATAGGCCAATCCTCTTGGTGGTTCAATTTTTAATCATTTGATCTCCTTTTCT
GTGGCATCTCTTTGTCTTGTAGGACCTAACGGTGCTGAAAACATACCTACCGATGGAGAG
AAGGGCTCAAGAGGGACCGCTGAGCATAATGATTCCATAACTAGGCTAAAACAAGCATCA
GCAACTAATGTTTCAGCGGTTGCCACAAAGGCTAAGTCGCTGATCAGGAGGAAGATCAAT
TTTTGTGCCTCCTTGCATGTGCTACAATGATCGTTCTCACATTTAGAAATTGGATTTAGT
CTTTGGTTCATGTTGAGGAGTTTGGATTATTGTGAGGACAACTTTTTGGAGTTTGGTTTA
CCCTGAGTAATTGTTGTAGGAGTTGGGAGTGCTCTATATGCTCTGCGATGACTGCTTGCA
CTACAGGAGCCTCCCGACGAAGTGCCCATGCAGTTTTACAATCTGAACATTCATTTCATT
AAACAAGAAAAGCTAGGTTGGTCATCAATGAAGCATTTATGGATCCATTTGATGATGAAT
CCTATCCCATCCCATCTTGAATACCCCTCTCTGCATTTCAAAGGTACTAGCTAGCATTAC
CCTATTTGTGTTTGTCGATCAAGTTTTCAGATCAATAGCTATTAttttttttCTAAATGT
TTTATATATGATAACTTTTGTACATACTGGTGTCCATATAAGTCAGCTATGTAGTCTTGA
TATTTCATATGTACCTTCAAtttttttGCCTCAAGTAATGAGATTAAAATAAGTTTTATG
TTGTACAGCAAATATCTTGAGAGTGACC
>TCONS_00012983 XLOC_009362 class_code "j"
CTCCTCTCCCTCGATTCTCCTTGCACCGCCAACCTCGTTCTGCATCCGCGCCTGCTCCGA
GCCCCTTCTCTTCCCCATGCCGCCTGCCTCCTCCTCTGTACCCCTCCTCTTACCATGCCG
CCGGCCTCCTCCTCTGCGCGTCTCCTCGTCGGTTGTCGCTCCAATTCATGGACCTCCTTG
TCGCGGTTGTAGTGGTCGAACAAGACGAAGAGGAGCTGCAGCATCGGGTCGGTGCAGCGG
CCGGCTGCAGGGGCCTCGGTGGAAGAGACCATCGATGGCCGTCGACGGCACGGATGACGA
CCAGCTGGTCTCAATATCCACGGAGGACGTCGTCCGGGCCTCCCGCCTTGTCAACAATGA
GATCTGCGTCCTCGAGGTCTGATTGATTGGCATTTCTATATCACCCCTCGCTGACGACGG
CGCATAGGACGAGATGCAGCGAAGGAACCGGGAGAGTGGAGACCCTCAAGGACTTGCATC
ATGAAGATAGCAGTTAAAAGGTGGCTTTAGTTCTGGGCATGAACCAGTATGGTGGTGTTT
GGGAAACTGTTGGTAAAGTCAGTTAGGACCTAACGGTGCTGAAAACATACCTACCGATGG
AGAGAAGGGCTCAAGAGGGACCGCTGAGCATAATGATTCCATAACTAGGCTAAAACAAGC
ATCAGCAACTAATGTTTCAGCGGTTGCCACAAAGGCTAAGTCGCTGATCAGGAGGAAGAT
CAATTTTTGTGCCTCCTTGCATGTGCTACAATGATCGTTCTCACATTTAGAAATTGGATT
TAGTCTTTGGTTCATGTTGAGGAGTTTGGATTATTGTGAGGACAACTTTTTGGAGTTTGG
TTTACCCTGAGTAATTGTTGTAGGAGTTGGGAGTGCTCTATATGCTCTGCGATGACTGCT
TGCACTACAGGAGCCTCCCGACGAAGGTCATCTTTCTCACTTTTCTCCCCCTCCAGCCCC
TCCCTCTAAATCCCATTGTAACTTTCATGTGAAAGAGACTAGATCATGCATAAGAAAGGG
CAGATTAGCATTTCATTGGTGTGTGTGCATCGGCAGTGAGCTTTTGTGCTACTTTTATTT
CAGAGTGATGACCAGTACTACTAATTGGCAGATACTCTATTTTATTTTGTGTTGCACTTA
GCTCAAATTATTATATTTTCTTTAGATGTCGGGTGAAAAGAGGTACCAATAGA
>TCONS_00013517 XLOC_009698 class_code "u"
CCGctccctctcttcttgagcctcctgcccccctccctctcctgtgctctctctTTCCGT
TGCCGTCGGGTCCGTGCCCCTGCCGCCACCGCGTGCGCGTGGATGCCGGTGACGAGGATC
ATTGGGAGGCTGCCGCCGCCATGAAGTCTCACAGGATCCAGCTGTGCTCGTCGTCTCCAT
GGAGGTCAAAGGAGGAGGAAGGGGAGGCGCTTCTCCGGCCAGATCCGTGACCCCCACGTC
GCCATCGACGTCCACCCTCCTTGACATGATCGATCGAGCAGACGTCGCTGAGCTCCACGG
CTTCCTCGTCTCCCTCTCGCCAGATGGTATCAAGTTCATCTTCATCCTACAGATGGATCC
AACAAGTTCACGTGAGTGATGCCCCTGTTCTTCTCTTGGGTGGTGTTCTTGCTCTGCTTT
TGGGCATTCTTGTTTCTAATTTGGTGTTGGTGCAGCAGCTCCACACACATAAGAGCTAGG
TGCATACTCTTAGAGCTCTTCTTTTGAATCTATTCATTCTCGAAAATTGCTTAAGCCTTG
ACTTGACAATATCTCCAACATGAACGTTTGGAGCTTTCTTAGCATTTTGAAGCCAATGGT
GCTCTGCGAAATAAAAGTTGATGTCATGAAATTACTTACACGGACGTATAACAAACCAGG
GGAAAACAGATGAATAAGAATTCAGAAATACTGGCAAAAAGACAAGATGCTTAAGAAGCG
ATACCACACTCGAAAAGAATACGAGTTAACGTAACTTCAAGTTACAAAGCAGACCACAAT
TTTGACCCTAACATTCTTTCAGGTTGTAACACAAATAATAAAATGCCCGAGCTCATCCGA
ATGACTGAAATTTGTCTATGTTTTGAGTAACAAGTGCACTTAGGTGAAGAAGTTTCTGAT
CTCAAAACTCTGAATTCTGAAATAACAGAGCTGATTAAGCACAAGTTTTAAGATGGAGAA
TTTCAGATGCTCTTCTGTTCAAGTTTATGCTTATAGATTCTGCGATGCAGAAAACTATCT
GACACaaaaaaacaaaaaaaCTGTAATGCGTGCTTCAGATAGGCAGATAAAATCAACACA
CAGACTTCAGGGTTGGTTACCAAGTCTGTGTGGCAAACAAGTCTGTATGTATGAAGTAAC
TTGGAACTCAAAGTACTTCATATCAGCTGCACTTCTCCTTTTTCTTGTTTGCTTAGGTGT
TTGGAATCTCGATTCATCGATTTGGATGGCAGTAACCCTCAAAGCTCGTCTCTCAGTCCT
TACTAGGAAATTCCAGTTTGGTTTCCTTATGATCTTTTACTCCTCTGAATTTTCTCTTTT
GCTTGTTGGTTCCCAAGTTCCTCTTCCACCGTTGCTCTGATAGGCCGATTTCCGCAGCGC
CGCAACGTAGTACAGAGGTTGTGCACCCAGTATCCCCTTGTTTTTCATGCTCAAATTAAA
TTGTATAAATGCTGAGGGGAGGACATTTATGTTTGAGAGAGAGGGATGGAAAAGTGGGGA
TGGAGTAAGAGAAGAGGAAGGAACACGTATGCTGCAGTTCGAGCCCCGTCTTCTATGCTT
CTGCTCACTGTGCCAACATCCTCATGGAAGGTCCAAATCGCTGAGATGCTTATTTTCTTA
GCTCAGAGTGTCCTCTTAGAAGCGCGGGTGTCGACCCCTATCCACAGAAGTTCAAGGTTG
CGATCTCCATCACGGACTATGTGGCCAAGTACAATAGCTTGGGTGCAGGCAGACATTTGC
TGACCGCCGGTGAAAGCTTGGCTGGTATTGATTATTTCTATTTGAAAGTAACTGTAGTTA
GCACTGGCAAAATATATCTGTGTTACAGGAAGAAAAATGACTGACAAAATTTATACTAGC
ATACAAGGTTAGTAATTCTAGCAAATACGTTTTTACCTTATTTGATATCACTATTAAGTT
TTTTCTGTCATGCGCATTTTGCCATTTCCCCAATAGGTATATTGGCCATCTGAAGGAAAG
AAAGCTCAAGGACCAGATGGCAAAAGACCCAGCTAAAGTGGTCTGTAAAGCTGTCATGCG
CATGATTCCCCGCAATAAATTGCGTGATGTAAGTGAACAATTGTTCTAAATGAAATCTGT
TTGTTTGTTTGTTTGTTGCTATTTCAAGTCCTGCCTAATCTATAATGGTACTtgtgtgtg
tgtgtgtgtgtgtgagagagagagagagagagagaTGAACTACCCCTTACTTCAGCATCC
GCCCGACCGCAACGAATCGGCTCCTTCCTGCCACCACCAGGTACTCCTCTCTCCTTGATG
CTACTGTCGTGCTCGCCCCTACTGATGTTCTTTGCATTTCTTCTTATATTGTGCCTTCTT
TCTTTTGTTTTCTCATGCTGCCAATGGTGAGAGGTCCTGTGAGCAGCAAGACAGTGAAGA
GGGGATATTTTTCTGCAGCCTCTGTGAAGTCAAGACTGTTCATGATGAAATGATGTATAT
GAATGTGTGTGACTGAGCTTCCACTTCCAGAAAATGCACACGTACAACAACATGTTTGTT
ATGGTGCAACTTTAGCTGCACTTGCTATGCCTACTCCTTGCCCTTTTTTCCCCAAGTAAG
GATATGCAGGCCTATTTTCTTCTCTAATTAGTACCTATATCTCACATACATTTTGTTTCC
TAACATATGTCCAAAGGAGTCTACTTCGATGAATAGTCTTTGATGTGCTCGTAGTTCACT
GTTTTAAGATTAAAACAAGCTACTTTTATTCTTCATCACGCCTAAGCATAAAGATATTGT
TGGAGTTGCTTAATACATGAAGTAGCAATGATTCCTATATCCTGACAGTGAAAAGATGCC
CATGGAGAGTAAGGGTTTAGAAACTATAGAAGATCTGAACATGAAGCTTAATGTGCTAAA
ATTTGGATTAGTTAGTCCCTCAACTTCTAGAGTGTACAAAATATCCGACTATCACTTCTC
AGTGATGCTACCAAAAATTGAAGCTAAGATATCAATTGATGCCATTTTATCATGCATGTA
CTGAATATGTACATTCAGTCAATGAATGATGGTTGCAATGATTGGTTTGTGTACTTTTTA
TTCAGATCAATGCATAGGCCACGCGCTGAGTAATCTAACCTCTGAAAGTTATGTGTGAAG
TTAAAAAGTGTGCAACAACATATTGGTTTGTTTTTTCTTTTCCAGTGGGTTTATGTCTTC
ATCGTGCTTCCCAACATTTCTTTTTGGTTACTTTCAACTGGTTAATTATTTTGCAAAATG
GTCATTTCTGGTTCCCCGAAATGATTAGAGTTAGTGGGAGGATGGCAAGAGATCAACAAG
CATGGGCAGTTACGAATCTGAACATTATATGTGTCAGTCGTAGTTTTGGTTTATATCTTG
ATTAAAAAATCTATTGTTACTTTTTGGTTGTGTACTCCATTACTTATATATCATGTGCAT
GCTAGGTATCTTGCCTTTCAGGTTCAGCGCGTCACTAGACATCAGTTGGTGCTCCCAGTG
TGAAGTGAGAAGTGGAGAGTGCAGCTAGCTGTAGCATGCATATGGGTGTGCATGTTAAAC
GAGTAATGAACTCTGTACGACTTAGATATGTGCTGCTATGCAATATATGCTCTCTCGAAC
CATACCTGTCTACAATCtttttttGTGTGGGTTATCTACAAGGGCGACGCTACGCGTCCG
CCGACTGATTTTCTGATTTTATCCGCCGCCTCGACGACCGTTGGATGCCCGACGTGATAG
CCGCCCGATCTACTGTCCGCGCCCCGCATGCCCACTAGTTATTTCCCACAACAATCGCTC
TGTTGCAGAAACATTAACACTTTTGCTCCTAGCCCCCGATAGATCTGCGCCCCGCACGGT
TTCGCAACAAGAGCATTTCCTGCAACAATGCTCTTGTTGCAAGATCTGATCTTCTTTGAT
TTCCTGCAACAATGCTTTTGTTTTCTGAAGCTCCATCTAGCAAATTCCATCAACAATCTT
C
>TCONS_00013518 XLOC_009698 class_code "u"
CCGctccctctcttcttgagcctcctgcccccctccctctcctgtgctctctctTTCCGT
TGCCGTCGGGTCCGTGCCCCTGCCGCCACCGCGTGCGCGTGGATGCCGGTGACGAGGATC
ATTGGGAGGCTGCCGCCGCCATGAAGTCTCACAGGATCCAGCTGTGCTCGTCGTCTCCAT
GGAGGTCAAAGGAGGAGGAAGGGGAGGCGCTTCTCCGGCCAGATCCGTGACCCCCACGTC
GCCATCGACGTCCACCCTCCTTGACATGATCGATCGAGCAGACGTCGCTGAGCTCCACGG
CTTCCTCGTCTCCCTCTCGCCAGATGGTATCAAGTTCATCTTCATCCTACAGATGGATCC
AACAAGTTCACGTGAGTGATGCCCCTGTTCTTCTCTTGGGTGGTGTTCTTGCTCTGCTTT
TGGGCATTCTTGTTTCTAATTTGGTGTTGGTGCAGCAGCTCCACACACATAAGAGCTAGG
TGCATACTCTTAGAGCTCTTCTTTTGAATCTATTCATTCTCGAAAATTGCTTAAGCCTTG
ACTTGACAATATCTCCAACATGAACGTTTGGAGCTTTCTTAGCATTTTGAAGCCAATGGT
GCTCTGCGAAATAAAAGTTGATGTCATGAAATTACTTACACGGACGTATAACAAACCAGG
GGAAAACAGATGAATAAGAATTCAGAAATACTGGCAAAAAGACAAGATGCTTAAGAAGCG
ATACCACACTCGAAAAGAATACGAGTTAACGTAACTTCAAGTTACAAAGCAGACCACAAT
TTTGACCCTAACATTCTTTCAGGTTGTAACACAAATAATAAAATGCCCGAGCTCATCCGA
ATGACTGAAATTTGTCTATGTTTTGAGTAACAAGTGCACTTAGGTGAAGAAGTTTCTGAT
CTCAAAACTCTGAATTCTGAAATAACAGAGCTGATTAAGCACAAGTTTTAAGATGGAGAA
TTTCAGATGCTCTTCTGTTCAAGTTTATGCTTATAGATTCTGCGATGCAGAAAACTATCT
GACACaaaaaaacaaaaaaaCTGTAATGCGTGCTTCAGATAGGCAGATAAAATCAACACA
CAGACTTCAGGGTTGGTTACCAAGTCTGTGTGGCAAACAAGTCTGTATGTATGAAGTAAC
TTGGAACTCAAAGTACTTCATATCAGCTGCACTTCTCCTTTTTCTTGTTTGCTTAGGTGT
TTGGAATCTCGATTCATCGATTTGGATGGCAGTAACCCTCAAAGCTCGTCTCTCAGTCCT
TACTAGGAAATTCCAGTTTGGTTTCCTTATGATCTTTTACTCCTCTGAATTTTCTCTTTT
GCTTGTTGGTTCCCAAGTTCCTCTTCCACCGTTGCTCTGATAGGCCGATTTCCGCAGCGC
CGCAACGTAGTACAGAGGTTGTGCACCCAGTATCCCCTTGTTTTTCATGCTCAAATTAAA
TTGTATAAATGCTGAGGGGAGGACATTTATGTTTGAGAGAGAGGGATGGAAAAGTGGGGA
TGGAGTAAGAGAAGAGGAAGGAACACGTATGCTGCAGTTCGAGCCCCGTCTTCTATGCTT
CTGCTCACTGTGCCAACATCCTCATGGAAGGTCCAAATCGCTGAGATGCTTATTTTCTTA
GCTCAGAGTGTCCTCTTAGAAGCGCGGGTGTCGACCCCTATCCACAGAAGTTCAAGGTTG
CGATCTCCATCACGGACTATGTGGCCAAGTACAATAGCTTGGGTGCAGGCAGACATTTGC
TGACCGCCGGTGAAAGCTTGGCTGGTATATTGGCCATCTGAAGGAAAGAAAGCTCAAGGA
CCAGATGGCAAAAGACCCAGCTAAAGTGGTCTGTAAAGCTGTCATGCGCATGATTCCCCG
CAATAAATTGCGTGATGTAAGTGAACAATTGTTCTAAATGAAATCTGTTTGTTTGTTTGT
TTGTTGCTATTTCAAGTCCTGCCTAATCTATAATGGTACTtgtgtgtgtgtgtgtgtgtg
tgagagagagagagagagagagaTGAACTACCCCTTACTTCAGCATCCGCCCGACCGCAA
CGAATCGGCTCCTTCCTGCCACCACCAGGTACTCCTCTCTCCTTGATGCTACTGTCGTGC
TCGCCCCTACTGATGTTCTTTGCATTTCTTCTTATATTGTGCCTTCTTTCTTTTGTTTTC
TCATGCTGCCAATGGTGAGAGGTCCTGTGAGCAGCAAGACAGTGAAGAGGGGATATTTTT
CTGCAGCCTCTGTGAAGTCAAGGTATCTTTCTTTCATCTGTTTCTTTTTATGCAAGTAAT
TTGGTGTTGCAATTTTTATGTAACCTCGTGCCTGGACCTGCTCAGGATGTTGTGATGGTT
TATTTGGTGGTCATCTATGTTCACTGTTATTTGTTGATATGGGGGAGGTGGGCAGAAGAA
TCTTAATTCTTGTTAGGATTACACCTATTAGTTGCAGTTCATAAGCTATGTTGACCTGAC
TAATGAtttttttCTTTAATTATTTTCTTCTATGAACCTGAATGATAGCAAGAAATAAAG
CCTCTGTTAGGCGAAGTTGATTATGTTGTAGTACACACTGAGTGCCTCCATAAGAATCTA
GATAAAATGCCATAAAAGGTGAGATTAGGCATAGTCTTGATATAGTTTTGTTAAAAGATT
TCCATTGATTTTCTGGTTTGGATATACTTATGATTGTTTTCTTCTAACTGCATCTTAATA
TATGCTTTCGTAGACTGTTCATGATGAAATGATGTATATGAATGTGTGTGACTGAGCTTC
CACTTCCAGAAAATGCACACGTACAACAACATGTTTGTTATGGTGCAACTTTAGCTGCAC
TTGCTATGCCTACTCCTTGCCCTTTTTTCCCCAAGTAAGGATATGCAGGCCTATTTTCTT
CTCTAATTAGTACCTATATCTCACATACATTTTGTTTCCTAACATATGTCCAAAGGAGTC
TACTTCGATGAATAGTCTTTGATGTGCTCGTAGTTCACTGTTTTAAGATTAAAACAAGCT
ACTTTTATTCTTCATCACGCCTAAGCATAAAGATATTGTTGGAGTTGCTTAATACATGAA
GTAGCAATGATTCCTATATCCTGACAGTGAAAAGATGCCCATGGAGAGTAAGGGTTTAGA
AACTATAGAAGATCTGAACATGAAGCTTAATGTGCTAAAATTTGGATTAGTTAGTCCCTC
AACTTCTAGAGTGTACAAAATATCCGACTATCACTTCTCAGTGATGCTACCAAAAATTGA
AGCTAAGATATCAATTGATGCCATTTTATCATGCATGTACTGAATATGTACATTCAGTCA
ATGAATGATGGTTGCAATGATTGGTTTGTGTACTTTTTATTCAGATCAATGCATAGGCCA
CGCGCTGAGTAATCTAACCTCTGAAAGTTATGTGTGAAGTTAAAAAGTGTGCAACAACAT
ATTGGTTTGTTTTTTCTTTTCCAGTGGGTTTATGTCTTCATCGTGCTTCCCAACATTTCT
TTTTGGTTACTTTCAACTGGTTAATTATTTTGCAAAATGGTCATTTCTGGTTCCCCGAAA
TGATTAGAGTTAGTGGGAGGATGGCAAGAGATCAACAAGCATGGGCAGTTACGAATCTGA
ACATTATATGTGTCAGTCGTAGTTTTGGTTTATATCTTGATTAAAAAATCTATTGTTACT
TTTTGGTTGTGTACTCCATTACTTATATATCATGTGCATGCTAGGTATCTTGCCTTTCAG
GTTCAGCGCGTCACTAGACATCAGTTGGTGCTCCCAGTGTGAAGTGAGAAGTGGAGAGTG
CAGCTAGCTGTAGCATGCATATGGGTGTGCATGTTAAACGAGTAATGAACTCTGTACGAC
TTAGATATGTGCTGCTATGCAATATATGCTCTCTCGAACCATACCTGTCTACAATCtttt
tttGTGTGGGTTATCTACAAGGGCGACGCTACGCGTCCGCCGACTGATTTTCTGATTTTA
TCCGCCGCCTCGACGACCGTTGGATGCCCGACGTGATAGCCGCCCGATCTACTGTCCGCG
CCCCGCATGCCCACTAGTTATTTCCCACAACAATCGCTCTGTTGCAGAAACATTAACACT
TTTGCTCCTAGCCCCCGATAGATCTGCGCCCCGCACGGTTTCGCAACAAGAGCATTTCCT
GCAACAATGCTCTTGTTGCAAGATCTGATCTTCTTTGATTTCCTGCAACAATGCTTTTGT
TTTCTGAAGCTCCATCTAGCAAATTCCATCAACAATCTTC
>TCONS_00014667 XLOC_010675 class_code "c"
GGAGGAGAGCTCGCCTGATGCCAAGCCCGTGGAATCTGATGCCCAGACCGCCGGGGAGAG
CCAGCCGGAGGCGGCCAAGACTATGGATCTTGGGGCCCAGGCCTAGGGTGTGACGCCGTG
CCTCTACCCTGCCCTGATGGACGAGGTCTGTCGCCCTTGGCCGGAACTGAATAAGATAAT
GTGGATCCAGGGCTAAGAAGATACTGGTATCCTGGGTTTAGCGTCTCATCTTAGATACGT
GCTCACGGGTGATGATAATGATAATGATGTTGTACTAGCTATGCTTTACGTGGTGCGCGT
CTGTCTCTAATGTTCTCCGTGCTTTTGTACAAAAGCTGCTTGATGTCGCCTTCGTCGACT
TTGATCCAATGCAATTGGGTTCGTC
>TCONS_00015695 XLOC_011366 class_code "c"
ATGAATCTCATGGAGAGTTCGATCCTAGCTCAGGATGAACGCTGGCGGCATGCTTAACAC
ATGCAAGTCGAACGGGAAGTGGTGTTTCCACTGGCGAACGGGTGAGTAACGCGTAAGAAC
CTGCCCTTGGGAGGGGAACAACAACTGGAAATGGTTGCTAATACCCCGTAGGCTGAGGAG
CAAAAGGAGAAATCCGCCCAAGGAGGGGCTCGCGTCTGATTAGCTAGTTGGTGAGGTAAT
AGCTTACCAAGGCGATGATCAGTAGCTGGTCCGAGAGGATGATCAGCCACACCGGGACTG
AGACACGACCCAGACTCCTACAGGAGGCAGCAGTGGGGAATTTTCCGCAATGGGCGAAAG
CCTGACGGAGCAATGCCGCGTGGAGGTGGAAGGCCTACGGTTCGTCAACTTCTTTTCTTG
GAGAAGAAACAATGACGGTATCTGAGGAATAAGC
>TCONS_00015696 XLOC_011366 class_code "c"
GCACTCTGCTGGGCCGACACTGACACTGAGAGATGAAAGCTAGGGGAGCAAATGGGATTA
GAGACCCTAGTAGTCCTAGCCGTAAATGATGGATACTAGGTGCTGCGTGACTCGACCCGT
GCAGTGTTGTGGCTAACGCGTTAAGTATCCCGCCTggggagtacgttcgcaagaatgaaa
ctcaaaggaattgacgggatcctgcacaagcggtggagcatgtggtttaattcgatgcaa
agcgaagaaccttaccagggcttgacatGCCGCGAATCCTCTTGAAAGAGAGGGGTGCCC
TCGGGAACGCAGACACAGGTCGTGCATGGATGCCATTAGCTCGTGCCGTAAGGTGTTGTG
TTAAGTCTCGCAATGAGCGCAACCCTCGTGTTTAGTTGCCACTATGAGTTTGGAACCCTG
AACAGACC
>TCONS_00015697 XLOC_011366 class_code "o"
cagccatacggaggtgaatccgttccctggccttgtacacaccgcccgtcacACTATAGG
AGCTGGCCATGTTTGAAGTCATTACCCTTAACCGTAAGGAGGGGGATGCCTAAGGCTAGG
CTTGCGACTGGAGTGAAGTCGTAACAAGGTAGCCGTACGGGAAGGTGCGGCTGGATCACC
TCCTTTTCAGGGAGAGCTAATGCTTATGCTTATTGGGTATTTTGGTTTGACACTTCTTCA
CGCCCAA
>TCONS_00016787 XLOC_012105 class_code "c"
gctccggcttcggttcgggttttggcatcggctcaggcttgggctctggctttggctccg
gttttggcatcggctcaggcttgggatctggcttaggttcgggttttggcaccggcttag
gcTCGGGCTTCATCggctcgagtttgggctctggctttggttcaggttttggcataggct
caggcttgggctctggcttcggttctggcttaggcatcggctcaggcttgggctctggct
tcggttcgggttttggcatcggcttaggctcaggttttggcataggctcaggcttgggct
cgggctttggttcaggttttggcataggctcgggcttgggctctggctttggttcaggtt
ttggcataggctcgggcttgggctcaggcttaggctcaggtttgggcatcgggtaaggct
tgggctcaggttttggttcgggctttggcatcggctccggcttcggttccggtttgggct
ctggctttggcatgggctcaggtttgggcataggcttaggctctggctttggcatgggtt
caggcttaggctctggctttggcatgggttcaggcttaggcattggctctggcttgggtt
ccggcttgggctCCGGGTACGGCGTCGGCTTGGGCTCCGGCTCCGGGAGCTTCTCAGCGA
GGCCACGGCCAGCGGCGGCCGCCTGGCTGAAGCCGGAGGCCGCGACTAGCCCGACGAGGA
GCACGGCAAGGAGGCTGTGCCTCGCCATTGCTGCCCGCTCCTCCTTCTCGCAGCTCTTGC
TGCACTTGTGCTTCACTGCTTCTAAACCTCTCTACTGAGATAAAGTGGATGGGGTGTCGG
TGTGGTTCCTCTG
>TCONS_00016788 XLOC_012105 class_code "o"
TTGGGCTCTGGCTTTGgttcgggttttggcaccggctcgggcttgggctcaggcttaggc
tcaggtttgggcatcgggtaaggcttgggctcaggttttggttcgggctttggcatcggc
tccggcttcggttccggtttgggctctggctttggcatgggctcaggtttgggcataggc
ttaggctctggctttggcatgggttcaggcttaggctctggctttggcatgggttcaggc
ttaggcattggctctggcttgggttccggcttgggctCCGGGTACGGCGTCGGCTTGGGC
TCCGGCTCCGGGAGCTTCTCAGCGAGGCCACGGCCAGCGGCGGCCGCCTGGCTGAAGCCG
GAGGCCGCGACTAGCCCGACGAGGAGCACGGCAAGGAGGCTGTGCCTCGCCATTGCTGCC
CGCTCCTCCTTCTCGCAGCTCTTGCTGCACTTGTGCTTCACTGCTTCTAAACCTCTCTAC
TGAGATAAAGTGGATGGGGTGTCGGTGTGGTTCCTCTG
>TCONS_00016789 XLOC_012105 class_code "c"
GCGAATAAAAACATGTGTAGATACACGAAAGAACAACGAGTCATGTGCACAGATGAACGT
ATACCAACACGCAAATGATAATTACAAAGTAGTAATACTCTCACGGGTGCATGGAACAAC
AGAAACTAAAAGGAATGGCGGAACATAGAAGGAATACAAAAAGATGCATCATCACTATCT
CGCTAGCCGGATACTACGCCACTTATTCTAGAATCTAGAAACAGCACACCGTGGCTCCGG
ACGGGGTCGATCTCCTCCTTCAGCTGTCATATGTGAGTATCACATCAATTGTCAGTCATT
GGCGGCTTGCCCTTCGGAGGTGGCtctggctttggttcgggttcaggcttgggctccggc
ttaggcataggttcaggcttgggctctggtttaggcattggttcgggcttaggctctggt
ttaggcaatggttcgggcttaggctctggctttggcatcggctctggtttgggctctggc
ttcggcataggcttgggctcggg
>TCONS_00016994 XLOC_012242 class_code "j"
GCCCAGCTATGTTTATCTGTTGACCACTGTAATAAAACCTGTAGGATATCTAGCCTCAAA
TGTTATGACCAAGACCAACTAACAAAAGCCTGAAACTGAATCTTGATACTCCTGCTACGA
ATACAATCAAGCCGAGAAAATAAAATGTGTTGTCCATATGACATTTCACTATTTCATTTC
AGTTTCAGAAATACACATTGATGGACTATGTCTAGTGTTTTTATTTACTGAATTTCGTTT
TGCTGTTTTACTGTGTCTCTCATTCTCTTTACCGTGCCTAATTGGACATGCTTACTCTTG
ATTATGCTCCGGTTTAGGTCCCGGTTGGTACTGCCAGCAGCCTTGCCGGTCCAAGCAATC
AAGATCATCAGCAAGTCAATAACGGAGACGGTCGAGCACTGTCATCACACTGAACCTGCA
ACACCAGTGAGATGACTGAAGATTGGGTTGTGGTTGGAGTGAGAGGAGAAGCAAATCACT
TGACCAGTTGAATCCTTGGGTGTACAAGACGGCCGAGCTGTGGCAGGTGAAGGAGCCACT
GCCGCTGCCCGCGCCGAAGAAGTGCAACTGCTCCATGGTGTTCACCCTCAAGGAGATGGA
GGAGGCCACCGGCATGTTCAGGAGAACTTCCTCTTTGGTTTGATACACATACATTATTTA
ACTGTGATTTAGAGTTATGATTATTTGATGTGGCGAACATAGAATCCTGCCTGCGCATTT
CTGTGATTATTTTGTACCCTGAATCCAAGTAAATTAAGTTGCCTGTACCAAGTTGAGTAT
TTAGTTCGATGAGTAATTTTCTGTCTGGAGATGATGAGCAGAGCATAAAAATGATTGCTT
ATCTGTATACTGTTGTTGCTGTAGTTTAAAAGGCTCAAGATCTTCTACTCACATGCTTGT
TTATCTCACATCTCTGAGCCAAAGTTATCTCACATGCTTGTTTATTCAATATTTTTCTGA
CATACGCGTAATATAGATGGCGTGCCCAAAGTGAAATCTGACCGGAGACTTCGAAAGATC
AGAGGTAACATACTTTTAGCCGTGAAGGGTGAAATGCTCAAATGTTTATTTTGTTTTTGC
TGTACCCCTTTTGTGCCAATGAAAGATCTTCCTGTCAGAGAGGGCTTAAGGATCTTCCTG
TCAGAGGAGTACATTATTTTGTTTGACAGGAGTATTTCAAGATCAGTACATTATTTTGTT
TGACAGGAGGGCTTAAGGACCTACAGTATCATGGTGATTTCGTATCAAAATCGAGGAGTA
CTCCTGTTCATTTGGAGAACTCAAACAGCAATTGATATGCATCAAAATTGGGATCAACAG
TAGCATGGGGCCTTATCATTCTGGTTTTTGGATGACTTAGTTAATCAAATTCCTCAATTG
AGGAACACCTGAACTTGTC
>TCONS_00016995 XLOC_012242 class_code "j"
TTCAAGTTCAAGCAGCCTTGCCGGTCCAAGCAATCAAGATCATCAGCAAGTCAATAACGG
AGACGGTCGAGCACTGTCATCACACTGAACCTGCAACACCAGTGAGATGACTGAAGATTG
GGTTGTGGTTGGAGTGAGAGGAGAAGCAAATCACTTGACCAGTTGAATCCTTGGGTGTAC
AAGACGGCCGAGCTGTGGCAGGTGAAGGAGCCACTGCCGCTGCCCGCGCCGAAGAAGTGC
AACTGCTCCATGGTGTTCACCCTCAAGGAGATGGAGGAGGCCACCGGCATGTTCAGGAGA
ACTTCCTCTTTGGTTTGATACACATACATTATTTAACTGTGATTTAGAGTTATGATTATT
TGATGTGGCGAACATAGAATCCTGCCTGCGCATTTCTGTGATTATTTTGTACCCTGAATC
CAAGTAAATTAAGTTGCCTGTACCAAGTTGAGTATTTAGTTCGATGAGTAATTTTCTGTC
TGGAGATGATGAGCAGAGCATAAAAATGATTGCTTATCTGTATACTGTTGTTGCTGTAGT
TTAAAAGGCTCAAGATCTTCTACTCACATGCTTGTTTATCTCACATCTCTGAGCCAAAGT
TATCTCACATGCTTGTTTATTCAATATTTTTCTGACATACGCGTAATATAGATGGCGTGC
CCAAAGTGAAATCTGACCGGAGACTTCGAAAGATCAGAGGTAACATACTTTTAGCCGTGA
AGGGTGAAATGCTCAAATGTTTATTTTGTTTTTGCTGTACCCCTTTTGTGCCAATGAAAG
ATCTTCCTGTCAGAGAGGGCTTAAGGATCTTCCTGTCAGAGGAGTACATTATTTTGTTTG
ACAGGAGTATTTCAAGATCAGTACATTATTTTGTTTGACAGGAGGGCTTAAGGACCTACA
GTATCATGGTGATTTCGTATCAAAATCGAGGAGTACTCCTGTTCATTTGGAGAACTCAAA
CAGCAATTGATATGCATCAAAATTGGGATCAACAGTAGCATGGGGCCTTATCATTCTGGT
TTTTGGATGACTTAGTTAATCAAATTCCTCAATTGAGGAACACCTGAACTTGTC
>TCONS_00017603 XLOC_012610 class_code "j"
CCCCGCCCCACGTCGCCGGCTGCATCTCCTTCCGCTGCCTCAACGTCATGAACAACTCCC
GCCTGGAGGGCCTCATCAAGACGTCCGATCTGACGTTGGTAGTACAAGGAAAGAAGTACA
GCATCAGGCTGCAGAAATATCTTTAAGAAATTTGGCAAGTAAGTTTGTTTTATTGCATAT
TTGTACTAACCTCTCCAGTTTCGTTTTCGCAGATATAAGATAATATGTTATGTAATCAAG
AGATTCATTTTAAATTTGGATTGTTCACATGTTTACTCGAAGCATATATGCTCTACTGTG
TGGAGTTGATTTTTCCCTTTTTAGCACCATCTATCTTGGAATTAGATTGGATACTGTGAG
AATATAATCATGACTATTTCTTGATGGGTACTTGCTGCATGATTTTTCCACTGCATGTCC
AAGTTTACATGTGAAAGGATCTTGCTTGATTCCATTCTACTGGTTCATCTGAATTACCGA
ATACAGATGCAGGTCTCCTGTATCTTCACTAATTTCCTCTGTAGGTTCCTGTTTAGGGAG
AAAAGAAAATCCTGTTATCCTCGTCCAGGGATAGACCATTTGGCACCAATGAATCAGCTG
TTGAGTACAAATAATGTGGGAAGTTCTTCTTTGGCAATCACGATGTGTTCGTACATATGG
TTGAAAGGATCGCGTTGATAGTGTTGCTACTTGCTACCAATGCTTTTGTTGAGGTAACAA
CTGTCAATTAAATACAACTTGATTTCGGTGTCGGTGTAGTTTGAGTTTAATTTTACATAG
GGAAGTGAGAAGCTAATGTTCTGCCGGTTTACAGAAAGTTGTCCTTGTTGATCTGCTTTC
GTTTGGGAAGATCATCCTTTCTATGATTTGTGATGTCTTCCCATATTATATTCTACTGCT
TCATTCCTTAATTTTGTACCCGAACGTCTCTGTATCGTCGGGATTTAGCTGATGATGAAT
AGTAGTACAGCGCATATCTGTTCAGTTAATTTGCAGTCCTGAACTGCTGATTGATTCTTA
AATCTGTTCATGAGGGATGACATTTGGTGCATTAAAAATGCAGTATGTTGCCATTTGAGT
AGTATTCAATCTGTTGTGCTTGTACTAAGCTGTGGCTATGTCCTATGTGCCTTCCATGTC
ACAGCTTACTGCTTGCGCAGAAGCACAGGTTGCTTTAGCCAAGCACCAATTAACAGAGAT
GAAATAGGTTGCTTTAGCCAAGCACCAATGAACTTCACTGACTCAAGTAGATTAAGTCCA
ATACCATTATTTCGTTTGTGTTATCCGTATATTTTAAGAAGTGAACTGGTTTACTAAAGT
TCAATCTGTGCACTTGTTTGTACTTGGTAGAATTACTGCTTTCTATCATGAGCTCACAAG
GAAGCCTGATTTTTGTGGGTGATCGAATAGCACCAACTAAAATCCTCAGGAAGTACAAGT
ATGCTATGAAGATCTATTGCCAGTTATGCGTATCTGAATTTTTTGTTCTATTTTCTGTAA
TATTAATATTACAAGCAAGAATAGTTATAGGCTATCAAGAATCTGAACTTTATCTCATTT
ATTGAATACAGATGCCGATCTCCTCCATTTGTGTCTGTTGTTTTGATTTAGTATTCTACT
GCCTCATTCGTTAATTTATGCCCGAATGTCTCTGTATCTTCAGGATTTAGCTGGTGATGA
ATACACCGTATATCTGTTCAGTTAATTTGCAGCCCTGACAAACTGCTGATTGATTCAATG
CAAGAGATGACATTTGGTGTTATGACAGATTCGGTGCATGGATTTGTTGTTCTTGCAGGA
GGCTGCAGACCTGTTGTGTTTGCTGCTGGGTCCTGGTTGCCCTGGAGTGTTAAATTCAGA
ACGTAAGTGAATGATCACTGTACCCCAGCCACCCGGCTTGGCACAAGATAGGAAAAGTGG
TTTGGTGTACAAGGAGACTACAACTTTTTTGTTAAGGACTGCTGGGGCCAAGTCTGGTGG
ATCTGTTTAATTTTTGTAGCAGAGCAGTTCCGCTCTCTGTTTATTGCCCAAATGCGGTAC
ATAGGGCAGGAGGGGCAGGGCGGAGGTTCGACCTCCTGCACCTTCCATGCCAGGCCTATC
TTTGTCATTCTCGGCGGCCGGCCGAGCTCTGCGCTCCGGTGAGTCTGATCCAACCTAGAC
TCAATTTTATGTGGTCTGGAATTTTATCATTAAGAAGGTTCAATACTTCAATTAGGAAGA
ACAAAAAATGAATCGTTGAGTTTGCTAATGTGCTCATTCATCAGGCAAAGTTAtattccc
tccatttctaaatataagtcatacagatgtatatagacatattttagaatatagatgcac
tcattttgctctgtatgcagttcatattggaatctctacaaggacttatatttaggaatg
gagggagtaTATAGGTGCTTATATAGAAAATTTACTTACTCTCATTCAGTAGTGTGGCCA
TCTTGGAAGAAAATGTTGTTGTAACAGTGCGTAGAAGGAGAGCGATTTCACGGAGGTAGG
CAGTTGTAGATTAATCATTTCTTTTGCGATAATACTACTAGGATAATTGTTTTCTTGTCT
ACTTGACCTGATATAAATTAGCTGTCAAATCAAGTGCATACAAGGTTTTATAGCTAAACA
TACTATATATTCAGTAGCCGCCGCCAAGATGGGCCAGCTTAGTGTTTTCTTTGCATATAT
TTTCCTGTTGTTTCCAGAAGCAAGTTTGACCCCTTGCTTCCTGCTCTTGTGTAGTGTACT
GAATTTTCTGTTGTTGCAGGAACAACCAAAACATGCTTGAGATCTCAGTaaaaaaaaGGA
TTTTGTTTTACTGTGTTTGCTCTAAAAAATTGTTCTGGCCATTTCACTGGGGATGCAGTG
GAGATTTTTCAGAGGGAGGGGGAGAAAggggggggggATGTTTGCAAAACTAAGAAGAGC
AGAACAGAGTTGGGCACAACTACGACAAGCAGAAGATTGGTGAACGGGATGAAACAGTCG
ATACCAATGAGAATGTCGTTGGTGCTAACAAAAGGTGACACCTCCAGTATGTCCTTGCTA
TTTTTTCCGTCTAGATCTAATATGTGTTCCTACAAAGAGTAAATAGCAACATCAGTGCTG
GCCTTCCATCTGAATCTGAGACATTGAATGAGATCCTGTCATTGCTAAGAAAAGCTAAGG
AGGTCACCACCAAGAATACCAAGGCCGCGTCGACGGACTCAGCGGGAAGGAAAGCAACAA
GCTGCTGGGGGTCAGGATGACAAAGATTGGTTCAACGTCGGCTGCTTCGTTGTGCCAGTG
CCACACTTAGGCTGGTACATGCACGTACGACCATGGCGTCGGCGCCACTTCTTCATCTTC
TCCCGAACTGGCCCATCCTCGCCATTTCCACCGGGATAAGCGAGTTGGAGGAAGATGGAG
AGGTGAGCTGGTTCTACTCATTGACAGGAAATTATTTGGGCATAACTTCCTTTTTGCAAC
AAGAAATGAAAATGTTCCCATGAGATTGATTGATCGTGCCCCGCTTT
>TCONS_00017605 XLOC_012610 class_code "j"
TTCCCGAGCACGCAACCTCTCCTTCCCTCTCCAGAAAAACACCATCCTTCGACCTGGATC
GGCTCATGTGACCGTCGGGCCTTGTCGCCACCGACGCCGACGCCTGCAAACGGCGGCAGG
CTGGATCTTGATGGCGTGCTCGTAGCGCTGCCCACCATCTGCGTGATCTGGGCCGACGGG
TTCATCTCCTCCCACCTCTGTGAGAATCTCATGGCCGAGACCCCGCACTCCGTCCTCATC
GTCGACCACCTCGTCGACCCACCCCCGCCCCACGTCGCCGGCTGCATCTCCTTCCGCTGC
CTCAACGTCATGAACAACTCCCGCCTGGAGGGCCTCATCAAGACGTCCGATCTGGTGCGc
ccctccccacctcccctcccttccccGCTCACTCCTGTCCTTTAAGCGGATTGGTCTGCA
AAATTTTGTTATTGTCTCCTTTAGTGTTCTTCAGCTTGCTTCATTTAATTGGGTTGGGTG
AAGACGTTGGTAGTACAAGGAAAGAAGTACAGCATCAGGCTGCAGAAATATCTTTAAGAA
ATTTGGCAAGTTCCTGTTTAGGGAGAAAAGAAAATCCTGTTATCCTCGTCCAGGGATAGA
CCATTTGGCACCAATGAATCAGCTGTTGAGTACAAATAATGTGGGAAGTTCTTCTTTGGC
AATCACGATGTGTTCGTACATATGGTTGAAAGGATCGCGTTGATAGTGTTGCTACTTGCT
ACCAATGCTTTTGTTGAGGAGGCTGCAGACCTGTTGTGTTTGCTGCTGGGTCCTGGTTGC
CCTGGAGTGTTAAATTCAGAACGTAAGTGAATGATCACTGTACCCCAGCCACCCGGCTTG
GCACAAGATAGGAAAAGTGGTTTGGTGTACAAGGAGACTACAACTTTTTTGTTAAGGACT
GCTGGGGCCAAGTCTGGTGGATCTGTTTAATTTTTGTAGCAGAGCAGTTCCGCTCTCTGT
TTATTGCCCAAATGCGGTACATAGGGCAGGAGGGGCAGGGCGGAGGTTCGACCTCCTGCA
CCTTCCATGCCAGGCCTATCTTTGTCATTCTCGGCGGCCGGCCGAGCTCTGCGCTCCGGA
ACAACCAAAACATGCTTGAGATCTCAGTaaaaaaaaGGATTTTGTTTTACTGTGTTTGCT
CTAAAAAATTGTTCTGGCCATTTCACTGGGGATGCAGTGGAGATTTTTCAGAGGGAGGGG
GAGAAAggggggggggATGTTTGCAAAACTAAGAAGAGCAGAACAGGTATATTTTGCTTG
AGTCCTCACCATAATTGTTGCATTTTCAGATCTTTCATCCCAACTGAATTAACTCTACGT
TTCCTTAGAGAGGTTGCAATTTGGTCATAGTAAATTTGGTGTCATATGATAGCTATTACC
CTTTTGTTTTGGCTGTGACTGAAACCTTATATTTAGGAGGTGATCTTCTGGCTTTGGTAG
TTTGACTTTATTTGACAGTATTTCTTTTGATATCCAGCAATCTGGAACATGAAACTATGA
TCTACTGAAGATGAAAAGATGAACACATAGCCTACTTCGATTAGCTAATTCTGTGATGTT
GCTTGTTGTTAAGTAGTGCAGCATTTGTACTGTCAGATTTAGTCTGGGCATCTTATTTTT
CTGCCATTCCAAATTTTCCTGTTTATTTAAGTATTAGTCAGTACACCCACATaaaaaaaT
CATTCACTTCTAATACTATCATATCGCACTCTTACAACAAGTGCATCCCAACCTCCCCTA
TGGACAACTCGCTGGGTACTCTTGTGTATCTATCTTAAACATGCATCATTTGAATTATTT
ATTCACTCAGGATGACACTTGACAAAATTCATCGGCAGTAAATTCACCTATGTTGCATAC
ATAGTGATTCACCTAAACTTCATATGCACTAATTCCTCTGTCACTCCTATGTTAAAGAGT
TGGGCACAACTACGACAAGCAGAAGATTGGTGAACGGGATGAAACAGTCGATACCAATGA
GAATGTCGTTGGTGCTAACAAAAGGTGACACCTCCAGTATGTCCTTGCTATTTTTTCCGT
CTAGATCTAATATGTGTTCCTACAAAGAGTAAATAGCAACATCAGTGCTGGCCTTCCATC
TGAATCTGAGACATTGAATGAGATCCTGTCATTGCTAAGAAAAGCTAAGGAGGTCACCAC
CAAGAATACCAAGGCCGCGTCGACGGACTCAGAATTTCAAGTGTCATTGCATTGTCGAGT
ATGTTCAGCGGGAAGGAAAGCAACAAGCTGCTGGGGGTCAGGATGACAAAGATTGGTTCA
ACGTCGGCTGCTTCGTTGTGCCAGTGCCACACTTAGGCTGGTACATGCACGTACGACCAT
GGCGTCGGCGCCACTTCTTCATCTTCTCCCGAACTGGCCCATCCTCGCCATTTCCACCGG
GATAAGCGAGTTGGAGGAAGATGGAGAGGTGAGCTGGTTCTACTCATTGACAGGAAATTA
TTTGGGCATAACTTCCTTTTTGCAACAAGAAATGAAAATGTTCCCATGAGATTGATTGAT
CGTGCCCCGCTTT
>TCONS_00017606 XLOC_012610 class_code "j"
CTTTCTTTCCCGAGCACGCAACCTCTCCTTCCCTCTCCAGAAAAACACCATCCTTCGACC
TGGATCGGCTCATGTGACCGTCGGGCCTTGTCGCCACCGACGCCGACGCCTGCAAACGGC
GGCAGGCTGGATCTTGATGGCGTGCTCGTAGCGCTGCCCACCATCTGCGTGATCTGGGCC
GACGGGTTCATCTCCTCCCACCTCTGTGAGAATCTCATGGCCGAGACCCCGCACTCCGTC
CTCATCGTCGACCACCTCGTCGACCCACCCCCGCCCCACGTCGCCGGCTGCATCTCCTTC
CGCTGCCTCAACGTCATGAACAACTCCCGCCTGGAGGGCCTCATCAAGACGTCCGATCTG
ACGTTGGTAGTACAAGGAAAGAAGTACAGCATCAGGCTGCAGAAATATCTTTAAGAAATT
TGGCAAGTAAGTTTGTTTTATTGCATATTTGTACTAACCTCTCCAGTTTCGTTTTCGCAG
ATATAAGATAATATGTTATGTAATCAAGAGATTCATTTTAAATTTGGATTGTTCACATGT
TTACTCGAAGCATATATGCTCTACTGTGTGGAGTTGATTTTTCCCTTTTTAGCACCATCT
ATCTTGGAATTAGATTGGATACTGTGAGAATATAATCATGACTATTTCTTGATGGGTACT
TGCTGCATGATTTTTCCACTGCATGTCCAAGTTTACATGTGAAAGGATCTTGCTTGATTC
CATTCTACTGGTTCATCTGAATTACCGAATACAGATGCAGGTCTCCTGTATCTTCACTAA
TTTCCTCTGTAGGTTCCTGTTTAGGGAGAAAAGAAAATCCTGTTATCCTCGTCCAGGGAT
AGACCATTTGGCACCAATGAATCAGCTGTTGAGTACAAATAATGTGGGAAGTTCTTCTTT
GGCAATCACGATGTGTTCGTACATATGGTTGAAAGGATCGCGTTGATAGTGTTGCTACTT
GCTACCAATGCTTTTGTTGAGGTAACAACTGTCAATTAAATACAACTTGATTTCGGTGTC
GGTGTAGTTTGAGTTTAATTTTACATAGGGAAGTGAGAAGCTAATGTTCTGCCGGTTTAC
AGAAAGTTGTCCTTGTTGATCTGCTTTCGTTTGGGAAGATCATCCTTTCTATGATTTGTG
ATGTCTTCCCATATTATATTCTACTGCTTCATTCCTTAATTTTGTACCCGAACGTCTCTG
TATCGTCGGGATTTAGCTGATGATGAATAGTAGTACAGCGCATATCTGTTCAGTTAATTT
GCAGTCCTGAACTGCTGATTGATTCTTAAATCTGTTCATGAGGGATGACATTTGGTGCAT
TAAAAATGCAGTATGTTGCCATTTGAGTAGTATTCAATCTGTTGTGCTTGTACTAAGCTG
TGGCTATGTCCTATGTGCCTTCCATGTCACAGCTTACTGCTTGCGCAGAAGCACAGGTTG
CTTTAGCCAAGCACCAATTAACAGAGATGAAATAGGTTGCTTTAGCCAAGCACCAATGAA
CTTCACTGACTCAAGTAGATTAAGTCCAATACCATTATTTCGTTTGTGTTATCCGTATAT
TTTAAGAAGTGAACTGGTTTACTAAAGTTCAATCTGTGCACTTGTTTGTACTTGGTAGAA
TTACTGCTTTCTATCATGAGCTCACAAGGAAGCCTGATTTTTGTGGGTGATCGAATAGCA
CCAACTAAAATCCTCAGGAAGTACAAGTATGCTATGAAGATCTATTGCCAGTTATGCGTA
TCTGAATTTTTTGTTCTATTTTCTGTAATATTAATATTACAAGCAAGAATAGTTATAGGC
TATCAAGAATCTGAACTTTATCTCATTTATTGAATACAGATGCCGATCTCCTCCATTTGT
GTCTGTTGTTTTGATTTAGTATTCTACTGCCTCATTCGTTAATTTATGCCCGAATGTCTC
TGTATCTTCAGGATTTAGCTGGTGATGAATACACCGTATATCTGTTCAGTTAATTTGCAG
CCCTGACAAACTGCTGATTGATTCAATGCAAGAGATGACATTTGGTGTTATGACAGATTC
GGTGCATGGATTTGTTGTTCTTGCAGGAGGCTGCAGACCTGTTGTGTTTGCTGCTGGGTC
CTGGTTGCCCTGGAGTGTTAAATTCAGAACGTAAGTGAATGATCACTGTACCCCAGCCAC
CCGGCTTGGCACAAGATAGGAAAAGTGGTTTGGTGTACAAGGAGACTACAACTTTTTTGT
TAAGGACTGCTGGGGCCAAGTCTGGTGGATCTGTTTAATTTTTGTAGCAGAGCAGTTCCG
CTCTCTGTTTATTGCCCAAATGCGGTACATAGGGCAGGAGGGGCAGGGCGGAGGTTCGAC
CTCCTGCACCTTCCATGCCAGGCCTATCTTTGTCATTCTCGGCGGCCGGCCGAGCTCTGC
GCTCCGAGTTGGGCACAACTACGACAAGCAGAAGATTGGTGAACGGGATGAAACAGTCGA
TACCAATGAGAATGTCGTTGGTGCTAACAAAAGGTGACACCTCCAGTATGTCCTTGCTAT
TTTTTCCGTCTAGATCTAATATGTGTTCCTACAAAGAGTAAATAGCAACATCAGTGCTGG
CCTTCCATCTGAATCTGAGACATTGAATGAGATCCTGTCATTGCTAAGAAAAGCTAAGGA
GGTCACCACCAAGAATACCAAGGCCGCGTCGACGGACTCAGGTGCGTGCGCTCGTTGGTG
GTTTTAGTCTCATAGCTCATTACACCTAGCCTCTATTTGCTCAATCTTTCAGAATTTCAA
GTGTCATTGCATTGTCGAGTATGTTCAGCGGGAAGGAAAGCAACAAGCTGCTGGGGGTCA
GGATGACAAAGATTGGTTCAACGTCGGCTGCTTCGTTGTGCCAGTGCCACACTTAGGCTG
GTACATGCACGTACGACCATGGCGTCGGCGCCACTTCTTCATCTTCTCCCGAACTGGCCC
ATCCTCGCCATTTCCACCGGGATAAGCGAGTTGGAGGAAGATGGAGAGGTGAGCTGGTTC
TACTCATTGACAGGAAATTATTTGGGCATAACTTCCTTTTTGCAACAAGAAATGAAAATG
TTCCCATGAGATTGATTGATCGTGCCCCGCTTT
>TCONS_00017607 XLOC_012610 class_code "j"
CTTTCTTTCCCGAGCACGCAACCTCTCCTTCCCTCTCCAGAAAAACACCATCCTTCGACC
TGGATCGGCTCATGTGACCGTCGGGCCTTGTCGCCACCGACGCCGACGCCTGCAAACGGC
GGCAGGCTGGATCTTGATGGCGTGCTCGTAGCGCTGCCCACCATCTGCGTGATCTGGGCC
GACGGGTTCATCTCCTCCCACCTCTGTGAGAATCTCATGGCCGAGACCCCGCACTCCGTC
CTCATCGTCGACCACCTCGTCGACCCACCCCCGCCCCACGTCGCCGGCTGCATCTCCTTC
CGCTGCCTCAACGTCATGAACAACTCCCGCCTGGAGGGCCTCATCAAGACGTCCGATCTG
ACGTTGGTAGTACAAGGAAAGAAGTACAGCATCAGGCTGCAGAAATATCTTTAAGAAATT
TGGCAAGTAAGTTTGTTTTATTGCATATTTGTACTAACCTCTCCAGTTTCGTTTTCGCAG
ATATAAGATAATATGTTATGTAATCAAGAGATTCATTTTAAATTTGGATTGTTCACATGT
TTACTCGAAGCATATATGCTCTACTGTGTGGAGTTGATTTTTCCCTTTTTAGCACCATCT
ATCTTGGAATTAGATTGGATACTGTGAGAATATAATCATGACTATTTCTTGATGGGTACT
TGCTGCATGATTTTTCCACTGCATGTCCAAGTTTACATGTGAAAGGATCTTGCTTGATTC
CATTCTACTGGTTCATCTGAATTACCGAATACAGATGCAGGTCTCCTGTATCTTCACTAA
TTTCCTCTGTAGGTTCCTGTTTAGGGAGAAAAGAAAATCCTGTTATCCTCGTCCAGGGAT
AGACCATTTGGCACCAATGAATCAGCTGTTGAGTACAAATAATGTGGGAAGTTCTTCTTT
GGCAATCACGATGTGTTCGTACATATGGTTGAAAGGATCGCGTTGATAGTGTTGCTACTT
GCTACCAATGCTTTTGTTGAGGTAACAACTGTCAATTAAATACAACTTGATTTCGGTGTC
GGTGTAGTTTGAGTTTAATTTTACATAGGGAAGTGAGAAGCTAATGTTCTGCCGGTTTAC
AGAAAGTTGTCCTTGTTGATCTGCTTTCGTTTGGGAAGATCATCCTTTCTATGATTTGTG
ATGTCTTCCCATATTATATTCTACTGCTTCATTCCTTAATTTTGTACCCGAACGTCTCTG
TATCGTCGGGATTTAGCTGATGATGAATAGTAGTACAGCGCATATCTGTTCAGTTAATTT
GCAGTCCTGAACTGCTGATTGATTCTTAAATCTGTTCATGAGGGATGACATTTGGTGCAT
TAAAAATGCAGTATGTTGCCATTTGAGTAGTATTCAATCTGTTGTGCTTGTACTAAGCTG
TGGCTATGTCCTATGTGCCTTCCATGTCACAGCTTACTGCTTGCGCAGAAGCACAGGTTG
CTTTAGCCAAGCACCAATTAACAGAGATGAAATAGGTTGCTTTAGCCAAGCACCAATGAA
CTTCACTGACTCAAGTAGATTAAGTCCAATACCATTATTTCGTTTGTGTTATCCGTATAT
TTTAAGAAGTGAACTGGTTTACTAAAGTTCAATCTGTGCACTTGTTTGTACTTGGTAGAA
TTACTGCTTTCTATCATGAGCTCACAAGGAAGCCTGATTTTTGTGGGTGATCGAATAGCA
CCAACTAAAATCCTCAGGAAGTACAAGTATGCTATGAAGATCTATTGCCAGTTATGCGTA
TCTGAATTTTTTGTTCTATTTTCTGTAATATTAATATTACAAGCAAGAATAGTTATAGGC
TATCAAGAATCTGAACTTTATCTCATTTATTGAATACAGATGCCGATCTCCTCCATTTGT
GTCTGTTGTTTTGATTTAGTATTCTACTGCCTCATTCGTTAATTTATGCCCGAATGTCTC
TGTATCTTCAGGATTTAGCTGGTGATGAATACACCGTATATCTGTTCAGTTAATTTGCAG
CCCTGACAAACTGCTGATTGATTCAATGCAAGAGATGACATTTGGTGTTATGACAGATTC
GGTGCATGGATTTGTTGTTCTTGCAGGAGGCTGCAGACCTGTTGTGTTTGCTGCTGGGTC
CTGGTTGCCCTGGAGTGTTAAATTCAGAACGTAAGTGAATGATCACTGTACCCCAGCCAC
CCGGCTTGGCACAAGATAGGAAAAGTGGTTTGGTGTACAAGGAGACTACAACTTTTTTGT
TAAGGACTGCTGGGGCCAAGTCTGGTGGATCTGTTTAATTTTTGTAGCAGAGCAGTTCCG
CTCTCTGTTTATTGCCCAAATGCGGTACATAGGGCAGGAGGGGCAGGGCGGAGGTTCGAC
CTCCTGCACCTTCCATGCCAGGCCTATCTTTGTCATTCTCGGCGGCCGGCCGAGCTCTGC
GCTCCGGTGAGTCTGATCCAACCTAGACTCAATTTTATGTGGTCTGGAATTTTATCATTA
AGAAGGTTCAATACTTCAATTAGGAAGAACAAAAAATGAATCGTTGAGTTTGCTAATGTG
CTCATTCATCAGGCAAAGTTAtattccctccatttctaaatataagtcatacagatgtat
atagacatattttagaatatagatgcactcattttgctctgtatgcagttcatattggaa
tctctacaaggacttatatttaggaatggagggagtaTATAGGTGCTTATATAGAAAATT
TACTTACTCTCATTCAGTAGTGTGGCCATCTTGGAAGAAAATGTTGTTGTAACAGTGCGT
AGAAGGAGAGCGATTTCACGGAGGTAGGCAGTTGTAGATTAATCATTTCTTTTGCGATAA
TACTACTAGGATAATTGTTTTCTTGTCTACTTGACCTGATATAAATTAGCTGTCAAATCA
AGTGCATACAAGGTTTTATAGCTAAACATACTATATATTCAGTAGCCGCCGCCAAGATGG
GCCAGCTTAGTGTTTTCTTTGCATATATTTTCCTGTTGTTTCCAGAAGCAAGTTTGACCC
CTTGCTTCCTGCTCTTGTGTAGTGTACTGAATTTTCTGTTGTTGCAGGAACAACCAAAAC
ATGCTTGAGATCTCAGTaaaaaaaaGGATTTTGTTTTACTGTGTTTGCTCTAAAAAATTG
TTCTGGCCATTTCACTGGGGATGCAGTGGAGATTTTTCAGAGGGAGGGGGAGAAAggggg
gggggATGTTTGCAAAACTAAGAAGAGCAGAACAGGTATATTTTGCTTGAGTCCTCACCA
TAATTGTTGCATTTTCAGATCTTTCATCCCAACTGAATTAACTCTACGTTTCCTTAGAGA
GGTTGCAATTTGGTCATAGTAAATTTGGTGTCATATGATAGCTATTACCCTTTTGTTTTG
GCTGTGACTGAAACCTTATATTTAGGAGGTGATCTTCTGGCTTTGGTAGTTTGACTTTAT
TTGACAGTATTTCTTTTGATATCCAGCAATCTGGAACATGAAACTATGATCTACTGAAGA
TGAAAAGATGAACACATAGCCTACTTCGATTAGCTAATTCTGTGATGTTGCTTGTTGTTA
AGTAGTGCAGCATTTGTACTGTCAGATTTAGTCTGGGCATCTTATTTTTCTGCCATTCCA
AATTTTCCTGTTTATTTAAGTATTAGTCAGTACACCCACATaaaaaaaTCATTCACTTCT
AATACTATCATATCGCACTCTTACAACAAGTGCATCCCAACCTCCCCTATGGACAACTCG
CTGGGTACTCTTGTGTATCTATCTTAAACATGCATCATTTGAATTATTTATTCACTCAGG
ATGACACTTGACAAAATTCATCGGCAGTAAATTCACCTATGTTGCATACATAGTGATTCA
CCTAAACTTCATATGCACTAATTCCTCTGTCACTCCTATGTTAAAGAGTTGGGCACAACT
ACGACAAGCAGAAGATTGGTGAACGGGATGAAACAGTCGATACCAATGAGAATGTCGTTG
GTGCTAACAAAAGGTGACACCTCCAGTATGTCCTTGCTATTTTTTCCGTCTAGATCTAAT
ATGTGTTCCTACAAAGAGTAAATAGCAACATCAGTGCTGGCCTTCCATCTGAATCTGAGA
CATTGAATGAGATCCTGTCATTGCTAAGAAAAGCTAAGGAGGTCACCACCAAGAATACCA
AGGCCGCGTCGACGGACTCAGTGTCATTGCATTGTCGAGTATGTTCAGCGGGAAGGAAAG
CAACAAGCTGCTGGGGGTCAGGATGACAAAGATTGGTTCAACGTCGGCTGCTTCGTTGTG
CCAGTGCCACACTTAGGCTGGTACATGCACGTACGACCATGGCGTCGGCGCCACTTCTTC
ATCTTCTCCCGAACTGGCCCATCCTCGCCATTTCCACCGGGATAAGCGAGTTGGAGGAAG
ATGGAGAGGTGAGCTGGTTCTACTCATTGACAGGAAATTATTTGGGCATAACTTCCTTTT
TGCAACAAGAAATGAAAATGTTCCCATGAGATTGATTGATCGTGCCCCGCTTT
>TCONS_00017608 XLOC_012610 class_code "j"
GAAAGAAAAGGGGAGATGAACCTCGAGCCCCACGCACCCCACGCACCTTTCTTTCCCGAG
CACGCAACCTCTCCTTCCCTCTCCAGAAAAACACCATCCTTCGACCTGGATCGGCTCATG
TGACCGTCGGGCCTTGTCGCCACCGACGCCGACGCCTGCAAACGGCGGCAGGCTGGATCT
TGATGGCGTGCTCGTAGCGCTGCCCACCATCTGCGTGATCTGGGCCGACGGGTTCATCTC
CTCCCACCTCTGTGAGAATCTCATGGCCGAGACCCCGCACTCCGTCCTCATCGTCGACCA
CCTCGTCGACCCACCCCCGCCCCACGTCGCCGGCTGCATCTCCTTCCGCTGCCTCAACGT
CATGAACAACTCCCGCCTGGAGGGCCTCATCAAGACGTCCGATCTGGTGCGcccctcccc
acctcccctcccttccccGCTCACTCCTGTCCTTTAAGCGGATTGGTCTGCAAAATTTTG
TTATTGTCTCCTTTAGTGTTCTTCAGCTTGCTTCATTTAATTGGGTTGGGTGAAGACGTT
GGTAGTACAAGGAAAGAAGTACAGCATCAGGCTGCAGAAATATCTTTAAGAAATTTGGCA
AGTAAGTTTGTTTTATTGCATATTTGTACTAACCTCTCCAGTTTCGTTTTCGCAGATATA
AGATAATATGTTATGTAATCAAGAGATTCATTTTAAATTTGGATTGTTCACATGTTTACT
CGAAGCATATATGCTCTACTGTGTGGAGTTGATTTTTCCCTTTTTAGCACCATCTATCTT
GGAATTAGATTGGATACTGTGAGAATATAATCATGACTATTTCTTGATGGGTACTTGCTG
CATGATTTTTCCACTGCATGTCCAAGTTTACATGTGAAAGGATCTTGCTTGATTCCATTC
TACTGGTTCATCTGAATTACCGAATACAGATGCAGGTCTCCTGTATCTTCACTAATTTCC
TCTGTAGGTTCCTGTTTAGGGAGAAAAGAAAATCCTGTTATCCTCGTCCAGGGATAGACC
ATTTGGCACCAATGAATCAGCTGTTGAGTACAAATAATGTGGGAAGTTCTTCTTTGGCAA
TCACGATGTGTTCGTACATATGGTTGAAAGGATCGCGTTGATAGTGTTGCTACTTGCTAC
CAATGCTTTTGTTGAGGTAACAACTGTCAATTAAATACAACTTGATTTCGGTGTCGGTGT
AGTTTGAGTTTAATTTTACATAGGGAAGTGAGAAGCTAATGTTCTGCCGGTTTACAGAAA
GTTGTCCTTGTTGATCTGCTTTCGTTTGGGAAGATCATCCTTTCTATGATTTGTGATGTC
TTCCCATATTATATTCTACTGCTTCATTCCTTAATTTTGTACCCGAACGTCTCTGTATCG
TCGGGATTTAGCTGATGATGAATAGTAGTACAGCGCATATCTGTTCAGTTAATTTGCAGT
CCTGAACTGCTGATTGATTCTTAAATCTGTTCATGAGGGATGACATTTGGTGCATTAAAA
ATGCAGTATGTTGCCATTTGAGTAGTATTCAATCTGTTGTGCTTGTACTAAGCTGTGGCT
ATGTCCTATGTGCCTTCCATGTCACAGCTTACTGCTTGCGCAGAAGCACAGGTTGCTTTA
GCCAAGCACCAATTAACAGAGATGAAATAGGTTGCTTTAGCCAAGCACCAATGAACTTCA
CTGACTCAAGTAGATTAAGTCCAATACCATTATTTCGTTTGTGTTATCCGTATATTTTAA
GAAGTGAACTGGTTTACTAAAGTTCAATCTGTGCACTTGTTTGTACTTGGTAGAATTACT
GCTTTCTATCATGAGCTCACAAGGAAGCCTGATTTTTGTGGGTGATCGAATAGCACCAAC
TAAAATCCTCAGGAAGTACAAGTATGCTATGAAGATCTATTGCCAGTTATGCGTATCTGA
ATTTTTTGTTCTATTTTCTGTAATATTAATATTACAAGCAAGAATAGTTATAGGCTATCA
AGAATCTGAACTTTATCTCATTTATTGAATACAGATGCCGATCTCCTCCATTTGTGTCTG
TTGTTTTGATTTAGTATTCTACTGCCTCATTCGTTAATTTATGCCCGAATGTCTCTGTAT
CTTCAGGATTTAGCTGGTGATGAATACACCGTATATCTGTTCAGTTAATTTGCAGCCCTG
ACAAACTGCTGATTGATTCAATGCAAGAGATGACATTTGGTGTTATGACAGATTCGGTGC
ATGGATTTGTTGTTCTTGCAGGAGGCTGCAGACCTGTTGTGTTTGCTGCTGGGTCCTGGT
TGCCCTGGAGTGTTAAATTCAGAACGTAAGTGAATGATCACTGTACCCCAGCCACCCGGC
TTGGCACAAGATAGGAAAAGTGGTTTGGTGTACAAGGAGACTACAACTTTTTTGTTAAGG
ACTGCTGGGGCCAAGTCTGGTGGATCTGTTTAATTTTTGTAGCAGAGCAGTTCCGCTCTC
TGTTTATTGCCCAAATGCGGTACATAGGGCAGGAGGGGCAGGGCGGAGGTTCGACCTCCT
GCACCTTCCATGCCAGGCCTATCTTTGTCATTCTCGGCGGCCGGCCGAGCTCTGCGCTCC
GGAACAACCAAAACATGCTTGAGATCTCAGTaaaaaaaaGGATTTTGTTTTACTGTGTTT
GCTCTAAAAAATTGTTCTGGCCATTTCACTGGGGATGCAGTGGAGATTTTTCAGAGGGAG
GGGGAGAAAggggggggggATGTTTGCAAAACTAAGAAGAGCAGAACAGAGTTGGGCACA
ACTACGACAAGCAGAAGATTGGTGAACGGGATGAAACAGTCGATACCAATGAGAATGTCG
TTGGTGCTAACAAAAGGTGACACCTCCAGTATGTCCTTGCTATTTTTTCCGTCTAGATCT
AATATGTGTTCCTACAAAGAGTAAATAGCAACATCAGTGCTGGCCTTCCATCTGAATCTG
AGACATTGAATGAGATCCTGTCATTGCTAAGAAAAGCTAAGGAGGTCACCACCAAGAATA
CCAAGGCCGCGTCGACGGACTCAGCGGGAAGGAAAGCAACAAGCTGCTGGGGGTCAGGAT
GACAAAGATTGGTTCAACGTCGGCTGCTTCGTTGTGCCAGTGCCACACTTAGGCTGGTAC
ATGCACGTACGACCATGGCGTCGGCGCCACTTCTTCATCTTCTCCCGAACTGGCCCATCC
TCGCCATTTCCACCGGGATAAGCGAGTTGGAGGAAGATGGAGAGGTGAGCTGGTTCTACT
CATTGACAGGAAATTATTTGGGCATAACTTCCTTTTTGCAACAAGAAATGAAAATGTTCC
CATGAGATTGATTGATCGTGCCCCGCTTT
>TCONS_00017609 XLOC_012610 class_code "j"
GAAAGAAAAGGGGAGATGAACCTCGAGCCCCACGCACCCCACGCACCTTTCTTTCCCGAG
CACGCAACCTCTCCTTCCCTCTCCAGAAAAACACCATCCTTCGACCTGGATCGGCTCATG
TGACCGTCGGGCCTTGTCGCCACCGACGCCGACGCCTGCAAACGGCGGCAGGCTGGATCT
TGATGGCGTGCTCGTAGCGCTGCCCACCATCTGCGTGATCTGGGCCGACGGGTTCATCTC
CTCCCACCTCTGTGAGAATCTCATGGCCGAGACCCCGCACTCCGTCCTCATCGTCGACCA
CCTCGTCGACCCACCCCCGCCCCACGTCGCCGGCTGCATCTCCTTCCGCTGCCTCAACGT
CATGAACAACTCCCGCCTGGAGGGCCTCATCAAGACGTCCGATCTGTGTTCTTCAGCTTG
CTTCATTTAATTGGGTTGGGTGAAGACGTTGGTAGTACAAGGAAAGAAGTACAGCATCAG
GCTGCAGAAATATCTTTAAGAAATTTGGCAAGTAAGTTTGTTTTATTGCATATTTGTACT
AACCTCTCCAGTTTCGTTTTCGCAGATATAAGATAATATGTTATGTAATCAAGAGATTCA
TTTTAAATTTGGATTGTTCACATGTTTACTCGAAGCATATATGCTCTACTGTGTGGAGTT
GATTTTTCCCTTTTTAGCACCATCTATCTTGGAATTAGATTGGATACTGTGAGAATATAA
TCATGACTATTTCTTGATGGGTACTTGCTGCATGATTTTTCCACTGCATGTCCAAGTTTA
CATGTGAAAGGATCTTGCTTGATTCCATTCTACTGGTTCATCTGAATTACCGAATACAGA
TGCAGGTCTCCTGTATCTTCACTAATTTCCTCTGTAGGTTCCTGTTTAGGGAGAAAAGAA
AATCCTGTTATCCTCGTCCAGGGATAGACCATTTGGCACCAATGAATCAGCTGTTGAGTA
CAAATAATGTGGGAAGTTCTTCTTTGGCAATCACGATGTGTTCGTACATATGGTTGAAAG
GATCGCGTTGATAGTGTTGCTACTTGCTACCAATGCTTTTGTTGAGGAGGCTGCAGACCT
GTTGTGTTTGCTGCTGGGTCCTGGTTGCCCTGGAGTGTTAAATTCAGAACGTAAGTGAAT
GATCACTGTACCCCAGCCACCCGGCTTGGCACAAGATAGGAAAAGTGGTTTGGTGTACAA
GGAGACTACAACTTTTTTGTTAAGGACTGCTGGGGCCAAGTCTGGTGGATCTGTTTAATT
TTTGTAGCAGAGCAGTTCCGCTCTCTGTTTATTGCCCAAATGCGGTACATAGGGCAGGAG
GGGCAGGGCGGAGGTTCGACCTCCTGCACCTTCCATGCCAGGCCTATCTTTGTCATTCTC
GGCGGCCGGCCGAGCTCTGCGCTCCGGTGAGTCTGATCCAACCTAGACTCAATTTTATGT
GGTCTGGAATTTTATCATTAAGAAGGTTCAATACTTCAATTAGGAAGAACAAAAAATGAA
TCGTTGAGTTTGCTAATGTGCTCATTCATCAGGCAAAGTTAtattccctccatttctaaa
tataagtcatacagatgtatatagacatattttagaatatagatgcactcattttgctct
gtatgcagttcatattggaatctctacaaggacttatatttaggaatggagggagtaTAT
AGGTGCTTATATAGAAAATTTACTTACTCTCATTCAGTAGTGTGGCCATCTTGGAAGAAA
ATGTTGTTGTAACAGTGCGTAGAAGGAGAGCGATTTCACGGAGGTAGGCAGTTGTAGATT
AATCATTTCTTTTGCGATAATACTACTAGGATAATTGTTTTCTTGTCTACTTGACCTGAT
ATAAATTAGCTGTCAAATCAAGTGCATACAAGGTTTTATAGCTAAACATACTATATATTC
AGTAGCCGCCGCCAAGATGGGCCAGCTTAGTGTTTTCTTTGCATATATTTTCCTGTTGTT
TCCAGAAGCAAGTTTGACCCCTTGCTTCCTGCTCTTGTGTAGTGTACTGAATTTTCTGTT
GTTGCAGGAACAACCAAAACATGCTTGAGATCTCAGTaaaaaaaaGGATTTTGTTTTACT
GTGTTTGCTCTAAAAAATTGTTCTGGCCATTTCACTGGGGATGCAGTGGAGATTTTTCAG
AGGGAGGGGGAGAAAggggggggggATGTTTGCAAAACTAAGAAGAGCAGAACAGAGTTG
GGCACAACTACGACAAGCAGAAGATTGGTGAACGGGATGAAACAGTCGATACCAATGAGA
ATGTCGTTGGTGCTAACAAAAGGTGACACCTCCAGTATGTCCTTGCTATTTTTTCCGTCT
AGATCTAATATGTGTTCCTACAAAGAGTAAATAGCAACATCAGTGCTGGCCTTCCATCTG
AATCTGAGACATTGAATGAGATCCTGTCATTGCTAAGAAAAGCTAAGGAGGTCACCACCA
AGAATACCAAGGCCGCGTCGACGGACTCAGCGGGAAGGAAAGCAACAAGCTGCTGGGGGT
CAGGATGACAAAGATTGGTTCAACGTCGGCTGCTTCGTTGTGCCAGTGCCACACTTAGGC
TGGTACATGCACGTACGACCATGGCGTCGGCGCCACTTCTTCATCTTCTCCCGAACTGGC
CCATCCTCGCCATTTCCACCGGGATAAGCGAGTTGGAGGAAGATGGAGAGGTGAGCTGGT
TCTACTCATTGACAGGAAATTATTTGGGCATAACTTCCTTTTTGCAACAAGAAATGAAAA
TGTTCCCATGAGATTGATTGATCGTGCCCCGCTTT
>TCONS_00018460 XLOC_013190 class_code "u"
GAAAATGTCTAATCTGAAGGTATGGATGGAGAATTTGTTTGGCATAGAGTACACTGATAT
CTTTCTGTCGTGTTTCATCTGTCGAGCATGAATGTATGCGAAGTTCACTTTTATGTTGCA
CCTACTGTTAGATCTAGAGTATCACTGGCTGAATCTTCTGTTTGTTTTCAGTGTTGAAGC
ACAAAATAGAAGGGGGTGAATGAGGAGGCAATGGTTGACGGCAACCATGGGAGGAGGTCG
GGGCGTCGAAGAGTATTGAGTTGGCGAATCCGGCGAGATGTGGTTCAAGCAAATGTTGAT
GATGCGGCAATGAGAAGACCCTCTCTGTGAGCCCTATCCCTCTCACTTGGAGTCTCGGTT
TTTGTTTCTGGTGCTCCCTATTTCTCTCCTTCATTTTAGTGTTCGGTTCGTTGAAAACAC
CAGCTGCTAAGGTTCTTTAGACCGTTGTGAGAAAGCATCCATACTTCCATAGGAAAAATC
TTGCACTTACCAAATAGAAGTCTCAAAGTAGAGAGTGCAAGGAATATTTGATCATTGGCC
AGATGTGGTGATGTGCATCTGTTGAATGAACCGTCCGTCCGGTCACCTCTATTTTATTTT
GTGCTGATTATTGGTGAGTTTCAAACTTCCAATTTGATAGATCCTGCAGAAGAAGAGCAT
GGAGAACATCTCCCTCTTCCTATATATCTCAAATTGGACTTACAGGTGATCGATCCATGG
AGTTGAAGTGTTTGTCAAATTGCTTGCCAGGGTGATTAGGATTTTATAGGTCACTATTTG
ATTTCTGTCATAATATTTAAACTACTACTGATCTTCTAAAATGTTATTTGTTATTTCTTT
CAGCTATCAGCTGGTCAGTTTTGATGTGTTTTCGACATTACGAGCCTATCACTTTTGATG
TGTTGGTATTACAATGAAACGGAGTTGCCATTTCAGTTTGCATCTACACTCTACTATTTA
TGCTTTTGAAGTACATGTCATTGCACAACTATTGATATATGATTCATATAGAACTTGATG
AATTGCAGAGTTATACTTTCACAATTTTATAAGATACTGAAACCAGTTCGCCTTCTTTTT
GATGAGGAGGTTCTCTTAGAAAATCGGCACCTGAAGGTCACTATTTTAATTCCTATAATC
AATGGCTACAAAATGCTTCTAGCTCTACAATGAGGTTGGTAATGCAACTTATGTCATTAG
TACTATACTGGTTCTTTTAATTGAACAAAATATGTAACCAGTTTTTCAGTTGTGAATACC
TTTTTCTTAGAACAATGCATCTATTACGTACACAATATAATGATAGAATTGACAATATTG
TTGTATAGCCTATTGGAGTATAACATGCCCTATTGATTTTATTTATGAAAAATCCTGGTT
CGTTGCATGGTCTTGTTATCATAACTCTGCTTCATCAAGTTTTATTCTGGATCAGGCTGC
TTTGCACACCGCGTGAACTCTGCTTTGCACTTGCAGCGATCGCGCCATTTCTGGAAGCGG
CAAGGGCGGTGGGTTGTACCTGTGCCGGTGCCATCACTTGACGCTCCACCTGGATGGCGC
CGGGCTGGGAGCTGCGGGAAATACGTGTATTGAGGACCACGGTGTGCGGGTCATGTGCCT
GATGCTAGACGCGATGGTCGGGCACCAGACTGTCATCGGCAACTACAAACAACAGAACAT
GCGAGTCGTCTACAACCTTGATAGAGCCATGCTATCCTTTGTGTCGGCGCACTATAACTG
TTCTGAACAAAGGAAGAACTTGTAATCACATGAAATATGCCAATGTGGCAGTGGTACTGA
ACTGAAGCAACGATTTCTTTGAATGAAATGTGAACTGGAATGTAGAGCTGAC
>TCONS_00018461 XLOC_013190 class_code "u"
TTCTCTATCAACTGGTGATGAACAGATTAATGTGTCCATGCATCTTGTTAGTTAGTAATA
TTAAGAAAAGGAAGGTTGTTGCTGCCGTGAAAGAACTCTAAAAAATGAACAAAAGTTGAT
GGATGAGCTACAGAGGATGGTCGATGATATGTGTTTGTACCATAGCCTTTGCACTCTCCT
GGCATCAATTCTGTATGTAACCGTACTATGTCTGGCATAATTGGAGGACGAGGCAAGTCG
ATAAGTTGAGAAGGTCAACCGGTTGAAGCGAATCTCATTGTGTTACCTGATAACTCTTTC
ACTTTGATTAGTGGAAGCAAGTAAGCTGTTGTTCTACGTACATGGAATGAAGGGTGAGGT
GGACAAGCTCAAGCAGATCAATAGGTTTCTATATTATTCCACATATATGGGTTTGTGTGA
TGTTATTTTGGATTACTAAGATGTTTCATCTATAATGGAAATTATTGGCCATTAAAAATT
AGTCTTGATTTACTATGGCAATAGTTATTGGTTACAGCCATTAAAAAGACTGATTAGTTC
TATCAGATTATTTAAACTGCAACAAGGAATGAACATTACAGTTCTCTTTGAttttttttA
TGTTTCCTCTTTTGTCTGATCTGAAATAATATGTCACGTCTAATATATTCTACCCTACAT
CATCAATTCCTTATACATTGCTCACAGGAGAATATTGTAATGGCACTTCATTAATTGGTG
GTAATAGACACAACTCCAGTCTTGCCATGTTAGTACAATTAATTTATTTCAATTCCAAAC
ATGTATCATTTGTAGAAGATGTGCCACGAGTTAATGGACAGCTGGCCTTTGCAAGAGCAT
TGGGAGACATGAGCTGCTACTCGTACACACGTATTAGCTTTTGCACTGTCAAATTAGTTT
AATTTGAAACTTGGATGAAACAACCAAACAAACTTGATCTATCTCGATCCTGTTAATTGA
GCTATGCAGGGCACAATAAACATTCTGTTTTCTTATTTCTCTATTCCTCTTTATCGCTTT
AGTTACACCAGTTTACTTTGTCATGTAATTTTTGTTCCATCATTATTGCAAAATATAGTT
CAATCTGATCACATGGAGGAAAATGTCTTGAACCAATTGTTTGGTATCCACTAATGTGCA
ATTCAGTTGTAAGAAAATGTCTAATCTGAAGGTATGGATGGAGAATTTGTTTGGCATAGA
GTACACTGATATCTTTCTGTCGTGTTTCATCTGTCGAGCATGAATGTATGCGAAGTTCAC
TTTTATGTTGCACCTACTGTTAGATCTAGAGTATCACTGGCTGAATCTTCTGTTTGTTTT
CAGTGTTGAAGCACAAAATAGAAGGGGGTGAATGAGGAGGCAATGGTTGACGGCAACCAT
GGGAGGAGGTCGGGGCGTCGAAGAGTATTGAGTTGGCGAATCCGGCGAGATGTGGTTCAA
GCAAATGTTGATGATGCGGCAATGAGAAGACCCTCTCTGTGAGCCCTATCCCTCTCACTT
GGAGTCTCGGTTTTTGTTTCTGGTGCTCCCTATTTCTCTCCTTCATTTTAGTGTTCGGTT
CGTTGAAAACACCAGCTGCTAAGGTTCTTTAGACCGTTGTGAGAAAGCATCCATACTTCC
ATAGGAAAAATCTTGCACTTACCAAATAGAAGTCTCAAAGTAGAGAGTGCAAGGAATATT
TGATCATTGGCCAGATGTGGTGATGTGCATCTGTTGAATGAACCGTCCGTCCGGTCACCT
CTATTTTATTTTGTGCTGATTATTGGTGAGTTTCAAACTTCCAATTTGATAGATCCTGCA
GAAGAAGAGCATGGAGAACATCTCCCTCTTCCTATATATCTCAAATTGGACTTACAGGTG
ATCGATCCATGGAGTTGAAGTGTTTGTCAAATTGCTTGCCAGGGTGATTAGGATTTTATA
GGTCACTATTTGATTTCTGTCATAATATTTAAACTACTACTGATCTTCTAAAATGTTATT
TGTTATTTCTTTCAGCTATCAGCTGGTCAGTTTTGATGTGTTTTCGACATTACGAGCCTA
TCACTTTTGATGTGTTGGTATTACAATGAAACGGAGTTGCCATTTCAGTTTGCATCTACA
CTCTACTATTTATGCTTTTGAAGTACATGTCATTGCACAACTATTGATATATGATTCATA
TAGAACTTGATGAATTGCAGAGTTATACTTTCACAATTTTATAAGATACTGAAACCAGTT
CGCCTTCTTTTTGATGAGGAGGTTCTCTTAGAAAATCGGCACCTGAAGGTCACTATTTTA
ATTCCTATAATCAATGGCTACAAAATGCTTCTAGCTCTACAATGAGCGATCGCGCCATTT
CTGGAAGCGGCAAGGGCGGTGGGTTGTACCTGTGCCGGTGCCATCACTTGACGCTCCACC
TGGATGGCGCCGGGCTGGGAGCTGCGGGAAATACGTGTATTGAGGACCACGGTGTGCGGG
TCATGTGCCTGATGCTAGACGCGATGGTCGGGCACCAGACTGTCATCGGCAACTACAAAC
AACAGAACATGCGAGTCGTCTACAACCTTGATAGAGCCATGCTATCCTTTGTGTCGGCGC
ACTATAACTGTTCTGAACAAAGGAAGAACTTGTAATCACATGAAATATGCCAATGTGGCA
GTGGTACTGAACTGAAGCAACGATTTCTTTGAATGAAATGTGAACTGGAATG
>TCONS_00018462 XLOC_013190 class_code "u"
TTCTCTATCAACTGGTGATGAACAGATTAATGTGTCCATGCATCTTGTTAGTTAGTAATA
TTAAGAAAAGGAAGGTTGTTGCTGCCGTGAAAGAACTCTAAAAAATGAACAAAAGTTGAT
GGATGAGCTACAGAGGATGGTCGATGATATGTGTTTGTACCATAGCCTTTGCACTCTCCT
GGCATCAATTCTGTATGTAACCGTACTATGTCTGGCATAATTGGAGGACGAGGCAAGTCG
ATAAGTTGAGAAGGTCAACCGGTTGAAGCGAATCTCATTGTGTTACCTGATAACTCTTTC
ACTTTGATTAGTGGAAGCAAGTAAGCTGTTGTTCTACGTACATGGAATGAAGGGTGAGGT
GGACAAGCTCAAGCAGATCAATAGTGTTGAAGCACAAAATAGAAGGGGGTGAATGAGGAG
GCAATGGTTGACGGCAACCATGGGAGGAGGTCGGGGCGTCGAAGAGTATTGAGTTGGCGA
ATCCGGCGAGATGTGGTTCAAGCAAATGTTGATGATGCGGCAATGAGAAGACCCTCTCTG
TGAGCCCTATCCCTCTCACTTGGAGTCTCGGTTTTTGTTTCTGGTGCTCCCTATTTCTCT
CCTTCATTTTAGTGTTCGGTTCGTTGAAAACACCAGCTGCTAAGGTTCTTTAGACCGTTG
TGAGAAAGCATCCATACTTCCATAGGAAAAATCTTGCACTTACCAAATAGAAGTCTCAAA
GTAGAGAGTGCAAGGAATATTTGATCATTGGCCAGATGTGGTGATGTGCATCTGTTGAAT
GAACCGTCCGTCCGGTCACCTCTATTTTATTTTGTGCTGATTATTGGTGAGTTTCAAACT
TCCAATTTGATAGATCCTGCAGAAGAAGAGCATGGAGAACATCTCCCTCTTCCTATATAT
CTCAAATTGGACTTACAGGTGATCGATCCATGGAGTTGAAGTGTTTGTCAAATTGCTTGC
CAGGGTGATTAGGATTTTATAGCTATCAGCTGGTCAGTTTTGATGTGTTTTCGACATTAC
GAGCCTATCACTTTTGATGTGTTGGTATTACAATGAAACGGAGTTGCCATTTCAGTTTGC
ATCTACACTCTACTATTTATGCTTTTGAAGTACATGTCATTGCACAACTATTGATATATG
ATTCATATAGAACTTGATGAATTGCAGAGTTATACTTTCACAATTTTATAAGATACTGAA
ACCAGTTCGCCTTCTTTTTGATGAGGAGGTTCTCTTAGAAAATCGGCACCTGAAGGTCAC
TATTTTAATTCCTATAATCAATGGCTACAAAATGCTTCTAGCTCTACAATGAGCGATCGC
GCCATTTCTGGAAGCGGCAAGGGCGGTGGGTTGTACCTGTGCCGGTGCCATCACTTGACG
CTCCACCTGGATGGCGCCGGGCTGGGAGCTGCGGGAAATACGTGTATTGAGGACCACGGT
GTGCGGGTCATGTGCCTGATGCTAGACGCGATGGTCGGGCACCAGACTGTCATCGGCAAC
TACAAACAACAGAACATGCGAGTCGTCTACAACCTTGATAGAGCCATGCTATCCTTTGTG
TCGGCGCACTATAACTGTTCTGAACAAAGGAAGAACTTGTAATCACATGAAATATGCCAA
TGTGGCAGTGGTACTGAACTGAAGCAACGATTTCTTTGAATGAAATGTGAACTGGAATG
>TCONS_00018530 XLOC_013231 class_code "u"
GGTTTATAACATAACGAGCCCGTGTGGCTAAAATGGACCACAGTGTGGCTCAGTTTTCAA
CGGGTTTGTTCTTTTTCATTACATTTTTCTaaaaattacttaaattattatcacgttaca
aaaaatatacatatatttaaaacaaattacgttaaaatttcatatcatttcataaaataC
CCATGCAGtaatttaacagaaatacacataataaaattaaaaattaagaatataatttat
aatttgaaagaatgttcgcattttaataaaaaataaaagtaattttataaatgttcatat
atttaaacaaattctcatataattttaaaatTTCACATTTTTAACAAACTATTTTTGTAG
TATATCAACGTGTTCATGCTTTaaaaaaaTTGTGTTGTTTTAATAAGTTTATATAGtact
ccctccgtcccaaaataagcccagtgctaagcttcaaacacctattttgagacggagtga
gtaTATAAGTTTGTGTGTTTTCTaaaaaaaTACAAGCCCAGTGCGCCATTAGACTATGGA
TCCTCACATGAATAATACTTGAATCATATAAACATTTTAGTCATTCATAAATATTTTCAA
TTTTATGAATATGTTTTGAAATAACACGTGAATTATTTTTAAAGTGACATGAGGAttttt
ttCATTATTTTGAAATTATGTTTGTTATACAGTCATAAAGAGTACTTGTACTTTTGATAC
ATGACAACTCAATGGTTGGAGTGGCATCCGTGCCTATAAGCTTTGGTCCGATGTTCGGGT
CACAGATCCGATGGCGTTTTTCCTGGATTATTAAATTCTCTTTACTTATTTTGTTCGGCC
AAATGTTTATAAAGGTTATGAATCATCAAAGTTGTCGAGTGGCTAGCCGCATGCACTCTG
ACTGgccacacacccttgtcactgatagcgggccccatggcatgctggcccacctcctta
gcttcacggacgtatacaaaaaccatttgaaccgtatatgcatgtccatgccaagttatg
gaaccaattcaatgtattttgcaagttcaggcactaaagtgcacatccatggcaagttca
aacaccattggtgtatttacctcttttagttggtAGAGGCATGACAATCTTTTGCTTTCT
ACGCACCGTCGACAGTCCAGCCCCCTTTTCTCTGaaaaaaaaTGCCGTAAGCACCTTCAA
TCGTCCAGGCTTGTGTTTGTTCAATTTCTTTGGGGAAAGCTTCAATGGTTCTGGCCCTGT
GCAGTCCAATCATGGAAAAAATTGGAAGCGACTATGGTCAGCTGCAGCAACGATCGTTTT
TTCCCACTAATTACGAAGGCTGTTTTGTGGTGAAACAGTAGAACACAGTTTCCTGTATTG
TCAGTTTACAAAGGAAAATTGGAAGGTATGGACAATGAAAACAAGGTTCCTGCATTGTCA
GTTTCCTTCAGAATTAAGCAGTGGCTGTGGCTGTGGCTGTTACAATCCTATGGACTCTGT
GGTGTGAGTGTGACACATTTGAAAGTAGAGATGAAAGCATATATCTGCATATGTTGAATG
ATCACAACACTCTTTGAAGCCTAGATCTTCTATCTATCAGGTTTGAGATACCATCCTCTG
TTCCAGTGTGCATGGACTCCGCCATATCTGGAATTTTTTCGCCTTCACATTGTCCGTTCA
ATGAGTGCCGCGATTCATGCTGAAATCTTTCTAGCAAGTGACTCGCTTGTTTCAGGCTGC
CCCACTCTCCGCCCAGTTTATATCTTTTATTCCAGGTTTCTTTATCTTCTCCTTaaaaaa
aaTCTTTTCACCTACCTATCTTTCCCAATTCGGGGTTCAGTAGTAAACAATTGTGTTTAT
TTCCAGCTTTTTTCTCTAAATTACTTGTATAAGCTACTAGATTTTGCAGCTGTATTGTTC
AAGAGTTCTAGTGTTTTATTTATATGttttttttGGGATGTTGTACTGGAAGTATTGTGG
TGAGCAATGAAAACTTTATTTTTGTGTTGTCACTGCATTACCGTTTCAACTAGTAAAATG
TTTTCATGTGACATGTTTGCATTCTTGGTTTCTGGCGTTTACCTCATACAAAATCTTTAA
TGTACAAGCTCGGCGAATGAATATAACCACCACAAATTGTTTAGTTTTAGAGAAATCAAA
ATATATTTTACTTGGATTaaaaaaaGGATCTTCTTATGTAAC
>TCONS_00019809 XLOC_014373 class_code "u"
ATGGTCGCAAGGCTGAAACTTAACAGGTCCTGACATAGCAAGGATTGACAGACTGAGAGC
TCTTTCTTGATTGTATGGGTGGTGGTGCATGGCCGTTCTTAGTTGGTGGAGCGATTTGTC
TGGTAATTCCATTAACGAACGAGACCTCACCCTGCTAACTAGCTATGCGGAGCCATCCCT
CCGCACCTAGCTTCTTAGAGGGACTATCGCCGTTTAGGCGATGGAAGGTTGACGCAATAA
CAGGTCTGTGAAGCCCTTAGATGTTCTGGGCCGCACACGCGCTACACTGATGTATTCAAC
GAGTATATAGCCTTGGCCGACAGGCCCGGGTAATCTTGGGAAATTTTATCGTGATGGAGA
TAGATCATTGCAATTGTTGGTCTTCAACGAGGAATGCCTA
>TCONS_00020004 XLOC_014501 class_code "o"
GCCCCCACCACCCATAGAATCAAGAAAGAGCTCTCAGTCTGTCAATCCTTGCTATGTCTG
GACCTGGTAAGTTTCCCCGTGTTGAGTCAAATTAAGCCGCAGGCTCCACGCCTGGTGGTG
CCCTTCCGTCAATTCCTTTAAGTTTCAGCCTTGCGACCATACTCCCCCCGGAACCCAAAG
ACTTTGATTTCTCATAAGATCGGAAGAGC
>TCONS_00020008 XLOC_014504 class_code "e"
GTCCGAGGAGGCGGGGGGCTCATCTGGATCCGTCGGTAAGCGCTTCCCCTGTCCCTGCTT
AACTTAGCATACTCTGTTCCTAAGCAATGTTCAATACCTTGACGGTTCCTCAAGTAATCT
AGGGATTTGGGATGGTGAATTGAGTCTACACGGTATGGTTCCACTTGTTTATGCGATTGA
TCAAGGCGTTCCTTATCGCTCTGTGTCGATGGTGTAGCAGGGAACTTCTCATCGTTGACT
AGAATGATGGGAGTGCGATCTGAACTGTATTTTGTTTGGCCCTAGCAGATTTATGCACTA
TTCTTCGTCGAGATGCTAGCTTAATTTTCGTACCATCGTAGCATTGTGTGATTATATCAT
AATATCCTCTTCCTCGAGTTAGCTTAGGTTTCATATGATTTTGTTTTCGGTATGGATTGA
AACGAGTAATTATAGATGAGATCTATCTGTACGATAATCTCCACTAGATCTTGGCTCATA
CTCCTACCTGTTAGTGATTAACCTTATATCAAGTTTGTATCTGGAGGAAGCATTTAATTT
TAGGATTATTAGGTTGTTACTATCGTGTTATGCAAAACAAGCGAGAGGGATTTGTGGCAA
TGCCTTGTTTAGGCACACACATAAATTACTAATTTTGAATCATTTGCAATTTTTATTCCA
CTGTTTCCACATGAGAGTATTTGTTTCAGAGGATACAGAGCACTTGTGAAAAAGGGAAAA
CTAGGATTTCAGGTAGCCTTATTTTGTTTGCCAGC
>TCONS_00020062 XLOC_014538 class_code "u"
GCGCCACCAGCCTCCCATCGGAAGGTCGGGTCTTCCATAACGCGTAAGCCTCGGCTTCCG
CTCGCACGAGCAGAGCAGAGCAGACGCGCGCGCGGCTCTCCTTTTATATAGGAGTATCTG
AAGCGAAGCAGCATCTCTCGCCGTAGCTAGCCTAGCAGTCTCTCTCGAGCTGGAGAGGAC
ACGATCCTACGGAGCGGAGAGTGAACCGTCGATCCGTCGAGCTTTCTCCAGTTGAGCTTG
AAGAGCTTCCATGGGGAACTGCTTCGGCTCCGAGGAGGACGAAGTGGAGGCCGTCAAGCA
GGCGCCGGGCCACCGCGAGCACGGCCATGGGCGCCCCCAAGCAGCGATTGCAAGCCGCGG
TCCTCCTCCCATGGCGGCGCCCAAGGCCCACGCCGCCGTGGGGGCCAGGAGGTCCCCGGG
CTCGTCGTCCATGAGCAGCGTCACCACCCGAAGCACCAGCGCCAGCACGTCGGCGGGCGG
CG
>TCONS_00020063 XLOC_014538 class_code "u"
CGGGTCTTCCATAACGCGTAAGCCTCGGCTTCCGCTCGCACGAGCAGAGCAGAGCAGACG
CGCGCGCGGCTCTCCTTTTATATAGGAGTATCTGAAGCGAAGCAGCATCTCTCGCCGTAG
CTAGCCTAGCAGTCTCTCTCGAGCTGGAGAGGACACGATCCTACGGAGCGGAGAGTGAAC
CGTCGATCCGTCGAGCTTTCTCCAGTTGAGCTTGAAGAGCTTCCATGGGGAACTGCTTCG
GCTCCGAGGAGGACGAAGTGGAGGCCGTCAAGCAGGCGCCGGGCCACCGCGAGCACGGCC
ATGGGCGCCCCCAAGCGATTGCAAGCCGCGGTCCTCCTCCCATGGCGGCGCCCAAGGCCC
ACGCCGCCGTGGGGGCCAGGAGGTCCCCGGGCTCGTCGTCCATGAGCAGCGTCACCACCC
GAAGCACCAGCGCCAGCACGTCGGCGGGCGGCG
>TCONS_00020207 XLOC_014639 class_code "o"
GCCACACCCTGTCGTGCCAGAGGTACCAAAGGAGCACGAGTTGCCGCACCCTGCCATGCC
AGAGTTGCCGAAGCCTGAAATGCCACACCATGCCGTGCCAGAGGTGCCAAAGGAGCCCCA
TGTGTTGCACCCTGAGGTGCCGAAAGAGCCCGAGTTACCGCACCCTGCTGTGCCAGAGGT
CCCGAAGCACGAAATGCCACCGTTCCCCAAAGCCGAGCTGCCCCCAAAGCCTGAATTCCA
CTTTCCGGAACCTGAGGCCAAGCCATGATCGGACGAGCTACATCCGCATAGTGGCCATTA
TCTAAGTATTAAACTATATACTATACAtgtgtgcgcgcgacgcgtgtgttactgtgtgtg
tgattgttagagtatgtactatacatgtgtgtgttgtacatgttCTGCGCTTCAGTTCCT
GACGACAGCGTTATGTCTGAGTGGTGTTCCATGGTGGAGCTGCTCAACCTATTGCA
>TCONS_00021256 XLOC_015322 class_code "u"
TCAGTCACCACTCACAGACATCTCAaagcaagtaagcagagcaagcagtaagcaggcagc
tgcagacgacagcagcttagcaCTGTTCGTAGCACTGTTCGAGTAGCTCACTGAACTACC
CAGGTCCAGCTCCCATGGCCAGCTTCGCCTCCCAGCTCCTGGATGTGTTCTACGACCTCG
TCGAGCGCGTCACCGGCTACAGCGTCCGCCCCGACGACGACAATGATGCACAGAAGCCCA
GCAAGTTGGCATTTGTGGAGAAGTTCCAGACCGAAGAAGTAGTCGAGATCAGGTCCAGGA
ATCTCCCGGTGTCGGGGGGCTCAGGCGCCCAGGTGAACCTGGACGGCATGTAGAGCTAGC
TAGCCTCTACTAACTTTTGAGACGTGGATAATGGCCGTGGGGTTCTCGTAGCCTTAAGAT
GGTGTGCCGCCTGCTAGCGTGTTCATAACTTCAGATAATAAACTGGTGCGCGCGTGCGTG
TTCCTGTAATGTTTCAGTTTGTCACGTCCTTTCTACTGTGTGTGTTGCTCTGAACTCCAT
GATCGAGTTGTGTGGGTGTTGTTCTGTTGTGTAACTTTCCCTCtttttttCCTTTATTAC
TTTTTGCGAGTCTGTTGAGTGTAATCTGTAAGGCTAATAAAGCAGTAACCTGATGAACAT
GTTTGTTA
>TCONS_00021500 XLOC_015487 class_code "u"
TTGTGATTGGTTGTTAGAGGAAAGAGCCTGTAAAAGTCTGTAAATCTTTGTATGTCTAGC
ATTTTTGCAATAATTATTAGCCAGTCTGTGACCGGTTCTCTTTGATATGCTTGTTAGTTA
TTTCTACTAATTCATGTGGGGGCTTCACATTGGGGGAAATTTTCAAAGAATATCGTAAGA
TAGTTTTCTTCTCTTTTGTAAGTATGCTTACTGCTCAGTTTCATGTCCCTTTATGGACTT
TCAGTAATTCATGTTTGTTTTCTCTAAAGGTATGGAAACTTTCTACATGGTGCTGCTACA
TGATCGATACATATCATATGTGGCTGCGTCGCTGAGGGAAACTGGAGATTCTGTCCACCA
AAAATCTGAGCCGTCGTTGCTACCGCAACCACGTCGTCGACACCGCTGCCAGGGTGAGCA
CACATCTCATCGGTGACTGCATAACCTGTCCTCCTATCGTGCTGATCTGAGGCCGAGGAG
AGTCGTCTTCATGGTGTGTATCTTGGATTGTTGAACTAGCTGCAAGAAATTGACTTGTAA
AATATGAACGGGTTTTTTCTGTATTCTGTTTGTGACATATGAACTGCTTGTGAAGTCATC
ATATTTTTGCAGCATCAGTTTACCAAATATATACTACCAATGTAAACTAATATGATGTGA
ATAAaatacgagcatttacattaacagatataaactgatgctgcaaaaatataatcaatg
ttgaaattag
>TCONS_00021501 XLOC_015487 class_code "u"
AAGCAATCACAACCAAGTTAAAACTATCCCAATCGATCGAGCTCTCCTCCTCCACCACCG
TAGCATCTCTGCCTCATCGCACGacacacacacacacacacacTTCGCATTTCCCGGCCG
TGTTCTTACGtttttttCTAGACCTTCTTTGCTATATTTCATGGCACCGCCGACGCCACC
TATTCTTGTTCTGATTGTAGATTCTGATGGAGGGATCAGGATTATCTGTATTCAAGACGA
GGCCACGCAGTAGCAGCTGGTGCGCACATACCTACTTTGCTATCTTTATATGCAAGAGGA
GCTCGCGTTTGCATGGTATGGAAACTTTCTACATGGTGCTGCTACATGATCGATACATAT
CATATGTGGCTGCGTCGCTGAGGGAAACTGGAGATTCTGTCCACCAAAAATCTGAGCCGT
CGTTGCTACCGCAACCACGTCGTCGACACCGCTGCCAGGGTGAGCACACATCTCATCGGT
GACTGCATAACCTGTCCTCCTATCGTGCTGATCTGAGGCCGAGGAGAGTCGTCTTCATGG
TGTGTATCTTGGATTGTTGAACTAGCTGCAAGAAATTGACTTGTAAAATATGAACGGGTT
TTTTCTGTATTCTGTTTGTGACATATGAACTGCTTGTGAAGTCATCATATTTTTGCAGCA
TCAGTTTACCAAATATATACTACCAATGTAAACTAATATGATGTGAATAAaatacgagca
tttacattaac
>TCONS_00021502 XLOC_015487 class_code "u"
CCAAGTTAAAACTATCCCAATCGATCGAGCTCTCCTCCTCCACCACCGTAGCATCTCTGC
CTCATCGCACGacacacacacacacacacacTTCGCATTTCCCGGCCGTGTTCTTACGtt
tttttCTAGACCTTCTTTGCTATATTTCATGGCACCGCCGACGCCACCTATTCTTGTTCT
GATTGTAGATTCTGATGGAGGGATCAGGATTATCTGTATTCAAGACGAGGCCACGCAGTA
GCAGCTGGTGCGCACATACCTACTTTGCTATCTTTATATGCAAGAGGAGCTCGCGTTTGC
ATGGTACGTGCGCAGATCGGTGGCAGTAACCGATCCtttttttCGTTTTCGGTTGCATTG
TTATGCTTTTGATCCACCGGGATATGCTTCCTGTAAGATGTATAGTCTGCTTGCTTCAGA
GGTTATGAGCAAATGTGGAGGCTCAGTTTTGCGGAGTGGACTTACTTAGCATCACCTCAA
TTAGAAGTTTCCTAGCAATAATACGGCAATGCTACACGTACAAACAGTTTACAGGCTTTT
ACAGGGTGGGTTAGTCTTCATTGGCCAACAGGTGAGCGGGACGGCC
>TCONS_00022552 XLOC_016209 class_code "j"
GTTCATACCAAAAAAGGTTCAGACGTCTCAAGCCGCTAAGGCCTACATCTCCCTGCCAAT
GGTTGACAGCCGGTGCCAACATGGCTGTGGTGAGTTCGTTGGCCTAGTCCCTATGCTCCG
ATGAGGTCAAGCCCATTGTCATATTTGTCGCCGCAACTTCAGATTGCTGCCGCCAAGGGA
CGGTGGCATGAAGCAGTTGAGTAGGTGTGCGTGGTGAGCAGCTACTGAACTTCTTCAGAC
ACTACAAAATATAGTCCCACACAGCCTCTCAACACCACTTCTTGAACCTGCTTGAACCTT
CATGGCCCAGGCCGTTTACTGCCTCCACACAAGGCCGTTCGATGATGCAACGCTCAAGCT
GATCACCCTTGCCAGCACCCTAGACTCCCA
>TCONS_00024500 XLOC_017751 class_code "j"
TCACACTGCCGCCTCCCTCGACTCGACTCCGCTCTTCCTCCGCCCCGCCCCGCCCTGCCG
TCCgaggagaggagaggagaggagaCCAAGGAGATTTGCCGTTTTTTCTCTTCACGACGC
AGCCGCTGCCGCTGCGAGGAAACAAAACAATCCCGTGAGGCAAGGACGGTTGTGAAGCAA
AGGGGTGACAAAGCCTTCTGCAGCATGGAGTGCAGGGAGAACTTCATGGAAGATGAGATG
GAAGGTGAACCTTCGATAGGTCACTCTGATCCCAGCTGCCCATCCTTTGACAATCGTCGC
ATTTTCCAACTGATCCAGTGACCAGCGAGCATCAGTAAACACTTGATGTGGTCGTATCTG
AAGCGCTGTCTGAGGTTAATAAGCTGCAGCCATGGATGTGATCATGCTGATCAAGTTTTT
GCCTGAAGATTTTGTCTGCTGCGGCACTGATGAATTTACCCCCCTTAATGATTTCTTTAT
TTTCGTTACCTGGATCCTCAAATTTTTGGAGGAGCCTGAACGATGACTGTGCTTCTGGTC
ATATTATTATTTTGATCGGAAAAGGGTGTGTGCGTGTGTTTGCCTGAGCCCCAATTTCAA
TTGGACGTCATTTTGTCGACGCCTATTGAGTATTGTGTCATGTATCTGAACCTAAGCTTC
TACATGTATTTGCATGTGGTACACAATAATATTTGAGTATACTATCTTGTTCACCTTTCT
TTCTGTGTTGGGTCTTCATTTGATGATTAGAGTTCTTATATGGCAAGAACTATCTGATTC
TTGGCAGGAGTAGTGTCTGTTTGTGGCTGTGCAAATCATAACCCCCATGACTGGTACATT
GAGATGCTGC
>TCONS_00024538 XLOC_017776 class_code "j"
tgtgtgtgtgtgtTGATTTTTAATTTGTGCGTCTGTCAGTTCGTTCACGCTCGTGAGGTG
TTTGTTCTTATGTCTCTTCGATTTTCCTTTCTTTCTTCTCTTGTATGAGATTTCAGAATC
CCAGAACCCACATACATCAGCTGAAGTAAGATCTTAACAGTTTTGACAGTGTTGACGCCC
AGGATAATCGAGCATCTGACTTGACTTGTTGGTCAGTGACAGGGTTTGGTGACCATGCAC
TGAGATTCTCAACCACATTGCTAAGTTTGGTCGGTTCTTGTTTTGCTTCTTTGAGCTTTT
AATTTGTGCCTCTGTCAGTTCGTTCAGGCTCATTAGGTGTTTGTTCCTGCTTCAAttttc
ttttctttttcctcttgtatgatttttggagcaaggttggtcggtcggtttttcttttgC
TTCTTTCAGATCTTGTAGAAATAATGATGCCAGTTTTACATGTGCTGCAACAGATAATGA
GGTAGATAGATGACATGGCTGAAGCCAAAGTTCTGTGTGGGTATGACATAACAGAAAATG
ATAGAAATCATTGTAGGTATAACAGGGCACtttttttAAAACTATAACTGAATGAACAGA
TCGACCAAACAATTAGGAACTGGATTCACGCAGTAGAAGGAAGTAAACAGAAGGTATAGT
TAAACTAAAAATAAAGGATTTCTACCAAAATTATGAGCAGCACTAACAGTACTATGAACT
GAATCAAAAGAAGAGAAACAAATGTTCAGAAAATTCAAACAGAGCAGCAGAGGTTAATTC
AGTTTTGAGTAATCAGAGTAGCATAGAAGAGTAAAAACTCATTGTTGCTGAATATAGAGT
GTGCTTATCATGATTTACTTCCTCACAGAACTAAGCAGTGTGGTTGACTTACATTATGGT
ATGCTTCCTCAGGGATTGGCATCATCGGTTCATAATCAAGTTTGACTCGTTATCTAATCT
GCTGGGCATATCGACTCTGCGGCTAAGTGATGGTGAAAGACTTGAAGTAGATCATGCTAG
CATTTTCCCAATGTGATGACTATGACCAATAGTTAGCCTGCACATCTTACTTTCAATGCC
TTCGATCACACCGTCGCCACCTAAAAGGTATGCGCCCTTGCCCCCTTTTATTCTCTTGCC
CTTTCCGCCTTGCTGGGAGAAGATGTATGTGTGTTCTGTTTTAGACAATGGTGTTCATGT
AAGCGCGTTCACGCCATGTTCCCAAGTACTATGTTCTCTTTTATTTCTGGAATCGTGTCT
ATTCGCACAAGTACTATGCACACAGCAACACATGGTCTATACTGCTGCAAATTGTTCTGC
GTTAGCTTTGAATCTGTTAGTGAAGTTGTTATTGTATGGTAACGGTGTACTTTTATGGGC
TGATTAATAGAATGGATCTGTATGTGCTATAGATAGCTAATCCTTTGCAACAATTTAATA
AGATGCTGAAATCAAAGGCGTGGCCTCTATTTGATCAGCACGGTATGCTATAAAACCGAG
AAGAAGAGAAGGAGGAGTATGGGTGTGATTTGCTTCTGTTTTCGTTATATAATTGTAGGC
TCTGTTGGTACCAAAttttttttCTGGTGTAAATTTTTGCTCTTGCGATTTGTCTCTTGT
AATTATCTTGAATCCTACAGTCAGTTGCATTTTTGGTACCATGTGAGAGTTTGGTCCTGC
AATTCGGTTCCTACAGTCAGTTGCATTTTTCTTGTATGAAATTAAAGTGTCGTAGTTTAT
CAATATCACCCGAATTGGACCATCTGACATTTCATAAGCTTTATCAGTACTATGTTCTCC
TTAGCTGTACTGCTGCTCCAACTGAAGGTTTGCTCTCAGTTTCAGATCTCCCTGAGTTAT
TCCAGAATCTATTATGCTCTTTTACATTGAATTCCTTGGGTTGAAACTGTGAGCTGTGCC
TATTTTTAATTCTAAAATATATCTGCTTTGTCTAGAGAAGGTAGAACGACAAGGTTATTC
AGATGTTTTACAGTATCTGATATGCCCCTTAATTAGTAAGGTGGGCTCACAAGCTTGGGT
CCTGAGCCACAAGAACTCGAGAAAGGCATCATACATTCCtttttttGCAAGGCACTGACA
ACTTCAGATACGATTGCCCATGGACATGTCTCAGAATCCCGCATGTCAACAACTGGTAGC
CAAAGATCTTCATGGAACTGAGTGGCATTTTCGTCACATTTTTTGTGATGATTTTACAAT
TTGAGTATTCAGCTTGAATACCCTTTAAACTTTCTGTCGTTCTGTTCTTATTGTTTTCGT
ATAGCGGTAGATGTCACAATTGAATGTTGAATTCTTATCACTGCAGAAAATTGCAGCATA
TAGTGATTCATTACTTCTTGAGTATGTTGAACTGTATCCCTGTCTGGTTCTATATCATGC
>TCONS_00024539 XLOC_017777 class_code "o"
NNCCGACACACCAAACCGGCAGCTGCCTGGTCGCCGGGGCCGACCCTAGAATAAATTACG
AAGCAGCGCCGCGGTCTCCAGGTAGTAGCAGCTCCCCCCAGAGCCACACATCTCTCCTAC
GTGCTGTTGGTTGGTTGGATTGGATCGGCATGGAGAAGGAAGCGACGACGCCGCGGCCGG
TGTGCGCGCAGGAGGCGCTGGCGCTGCTCAACTGCGCCGCCGAGAACCCCTACGACCGCG
ACAAGTGCCTCGCCCTCCTCGACGCGCTCCGGGAGTGCATCGCCCAAAAGGTAATTATAG
GCCCAAGTGCATCGCGTTTGGTGGACCGTTTGCTCATTCTTGCCGATACAACTATGATTG
ATACAAACTATGATTTGTGATCCTGTACTGAAGGTCTTACATCTTAATAATTCCTTGGAA
GGAAGATATTACCCACCACTGAGTAATCTTATCTTTGTGCCTAGCTGTTTTTAGGATGGA
CAATTGTGGGACTCCATAGCTCCCAAACATGTGTATCTCACATCATTGCTTCCGTGTAAT
TTCGAGCAAAATGAGCACCATGTCACATAATTCCTTGTCCAGTTGGAACAATCTTGCATG
CTAAAGGGATACATACTTTTGTTGGATGGTAGAGATATCAACTTGCCGATCAAAGCCTGG
TTAAGTGTGAGAAGTTAGAAAGGCTTAGTTAAATCACTTGTTTGTACTCGGAGTTACAAG
TCTGAAACTACTTGTCTGTACCACTTAGCCAGTAACAATTTATTAGTGCTCGAGGTAATT
CCCCTTTGAAAAGCAAAGTGGAAATACCAAAGTCTTTTAATAGTTTGTCTCCTTTGAGGA
TTCTGTGATATTCGGTACCGGTAGTTAAATGACGCCGTATTATTAAAAAGCAACTTGTCT
AAAATATGTTCGTCAGGTGGATATGTGTTATCTAGCAGAATGACTACTCCAAAAAGTTAT
caacaacaacaacaacaacaaAGCCTTTAGTCCCAAACAAGTTGGGGTAGGCTAGAGCTG
AAACTCATAAGATCTTTCTTTTGGGTTTCATCTCCATAAGAGTGGCTGAGTTTTGACGTT
GGCTCGCCAAGCCTATCACAACCCTCCTCCTTTACCCGGGCTTGGGACTGGCTATGTCGA
GAAAACATAGGCGGAGTTCCAAAAAGTTATCAAAACATGCAAAATAAATTGACAACACGA
GATGCACCTATTATGTCATGACATTTTTAACACATTGAGAGaaaaaaaaTCGATGCAATC
AATAGTAGCTGAACAACCGGAACCGAATCCTCTGCAAACCTTTAAAGCCTCCTGTTTTTC
TCGTCTCTCAGCTCCTCTTGTCCACTGTCTTGGTCCCACAGTTAGTCGAACCCTAGGTCG
CCTCCTGTTTCTCAATGTATGGGCAATTTTGATATGAAAATTTGTCACATTATCCATCTG
CCTACATTGCATGGAATGCACCTTTCGATTTTATACTGGTTGCTCCCTATTGTTGCAGTG
TCGTTTTCTATTTTTCCCCTGTGGCCATGAGAAGTTACTACATCACAATATGGCTACACT
CTGCAGAAATTGGGTGCTAACAGAAATAATAATATTAGTCACGATCAGTTTGTTTCATAA
AGAAGATGCAACTGGTCTTTGTGTGGATGTATTTTTGCTGTTATTATCCAACTAAATTTG
TCTTTTCTTGTCTCATGTTTTCCTCCAGGTAAGTCATCGCGAAGTATATTTCTGTCTTAT
AAGATGTATTGTCTTGTTCAAATTTCTCTAAAT
>TCONS_00024902 XLOC_018036 class_code "u"
GTGGATGCGCTGCTGCAGCTCGTCTAGCGTCGACCTGGTCTTTTTCGTGGGAGCCCCTTC
TCGCTCAGGCTATTTCTTCTCCCTTTAGGATTGGCTTTCTCCGCTTGGTGGAACTAACAG
AAGTTTCAATTTCATAGATGTGAGGGCCTACATAAGAAAAGCTCCCATGGGAGCTTCTGC
CCATACTCCGAGTTGAATTTACAGGTGATGTATCCATGGAGACAAGATGTTTGTAAAATT
GCCTGAGAGGGTTGTGTGGATTTTACAAGTTGTTATTGCTATTACTTATCTTGTAAATTG
TTTGTTATTCCTTTCACCTATTATGTGGTTACTTTTGAGGTGTTTTTTGGTTATGTCATG
ACACAGGCTTATCAAACGGCGGCGTTGCCTCTAGCATCAGACACGGTGTGGCTGGTTGTT
GTGTTTTACACCCACAGGAAGGCCCTTCGCTCAGCTGGAGTTTCCTTAGAAAATGCGCCT
GGCCGTGAGGGGTTGTGGAAGGGTGCCCTTGACGAGCAGGACAATACCACGTCCCTTGCT
CATCGGTCTGACTGACATGGCCATCTTCATAAATGGGATGGAGAGCTGTTGAGGGAGGCC
CTGTCATGGACTGGCCGAGACTGTCGAGCATCGTGTTGAAAATCCTCAGAGAGGTTGCGA
TATGCTTTGTCAACCAATGGATGCTGGCCGAGGTCGCCCAGGTCGAGAGCGCGCCCACCA
GCCTGAAGCTCATCCACAAGCCCTGAACTCAAGGTCAGCAACGGAGATGGGTGTCCCTAC
CAGTGGCTCTTCAAGAGAGAGGAGCAAGAACATGATGGCGGCGGGGTGTTCGGTTTGTGG
TCCACTTCGATGCGGGATGTGGAGGCGCGATCCGACAAAGCCTCCCGATGCTCCAACCAC
TCTTCCCATCAACGCCAAGGAGCAGCAGCCTCCGCAGGTCAGTGGTGCC
>TCONS_00024903 XLOC_018036 class_code "u"
TGACTGACATGGCCATCTTCATAAATGGGATGGAGGTGAGTACCTGACTTTTTGGACTCA
TTTTGTAAAATGGATCGTGTTAACACTTGTTTATATGAAGCTACAAAGAGATCAATAGTG
ACCATTGGGATTGATGGAAAATTGAAATTATGATGTATATCTGCAGTACATGACCTTCGT
ACTCATATTCAAATTATACCACTAAATTAATGCTGATAAGATAACCTGATCTTTAATGAG
TGGGCTAGAAATTTGAAGTATTATTTGTTTGAAATAGCACCGAAGCGTCAAAAGATTGTT
TGCTTTGGCTGAAGATATACAAATTTTCCCTCCCATTTACTAGTCTGATGTTTTGAGGAT
TTTGATAGTACCGAGCTTCCTTTCTTCAGGAGCATAAGATTAAGAAAAG
>TCONS_00024960 XLOC_018078 class_code "u"
TGGAAATTGCAAACTTACAAATATTTCGGCGCCCACCAAAATCTTAGAAGTTCCGTCAAA
ATTTTGTTTAAATTTTAGCTCTATGCAACGCTAAACACTACAATTGATAACTTGTAACAT
AAGGAACATCGGAAACTATGCAAATGCGAGGGGTAAAACAGAGATCAATGAACATACCCA
GTTTTAATACGAACCTACGAGATAACAATAAAATTGCACATATAGAATTATAGATGCATA
TATAACAAGGCAAATGTATTAGTTAATCTGCAGAAAAACACATTGCTGCTCGTACAATCT
ACCAACCCTCACGAGTAAACTAACACAGTAGTACGAAATGGCAGAGCACTCCACGTCACG
CACACAGTGCAGCGAACAGATTAACCAAAGTAACTAAACGACCAAATCAACCAGCCGCCG
GCCGGCGGTACGTCTAGAATCGGTTCATGAGGCCCTTGAACCAGTTCTTCACCCCGCCCT
CCGCTCCAtggtggtggtggtggtgCTGGCGGGGnnnnnnnnnnnCCGCCATGGCTGAAC
CTCCTTCTCATGATCGCCTCGCTCAGCCTCCTAGCCAGTTCTTCCACCTCGTCGACCTCG
TTGTCGCTGTCATGCGCGTGGTGGTGGTGGAAACGTCGGAACAGCTTCATCTTCGGGCCT
TCATCCTTGTCCTGCTGGTGGTCGTCCTCCTCCTCCACGTCCTGGTCGTGATGGTGACGA
AGATGGTGGCGGTGGTGGAAGCGTCCGAACAGGTTCATGCTCGCGCCTTCATCCTTGTCC
TGCTCGTGGTCGTCGTGCTCCTCCCCGTCCTCCTCGTGGTGGTGGCGAAGATGGTGACGG
TGGTGGAAGCGGATGCCGTGGCGGAACCnn
>TCONS_00025015 XLOC_018111 class_code "u"
CTGAGTGCCATGACCTCAAGTTCTAAGATCTGTGTGGTTATCGGGACGTCGATGATAAGC
TCTTGCAAGATAAGTTTCCTGGGCTGAAAACCATCGGCCCCCGTGTGGCGACTGCTATCA
GAATCGCTTTAGGAAGGATTGCACCCATGACTGCGATTACGACTACATCTACTTATGCAA
AAGTTCATGGACGTCATGAGAACCGCGTCTGGGAGGCGTGCATCGTCCATGAACTGTTCC
CATGAGTAGATGTATTCATCACCCGAGTCATCGGTGCACTCCTCGCAGAAGTGGTTCTCA
TAGCAGTCGCCCATGCGGGGGCCGAGACTTTTCAGCCAAGGATTCTTCTCTTGCAAGAGC
GTATCGTCGACATCCCAGCAACCACGCAGATCTAAGAACTTGAGGTCAAGGCACTGGAAG
GCGATCTTAACGACAACCATAGTCTTAATGAGCATGTATCCTATCTCGAGGTGGCAGAGC
TTTGGCAAGTTGCTTCCCATAGCATGGGCCTCGTGATTCTATGGTGTGCATGACTAGCCG
ATGTCTGATGAGGGATTTCTATTTCTTGCCAAATGCATCCAGAGCACGAGCACCAATCTT
TGTGCAGCTGCTTACATCCAGGAATGTAACCCTAGACGGTCTTTGTGCAACATCTTCCAC
TATGCAGTCGCTGATCTCACTCCTTGGAATCTCGAAAGTACTGAGAGATTGCGCACTTCC
AAAAGTAAACATGGTAGGGTCAGTATGGTTTAACAAAATATTGTGGATAGGGTCATCGGT
AAACAAAGTATTATATAAATGATGCATGACCCTTATTCTAGTAGGGTCGATAATTGGAAT
GTAACaaaaaaaTTGAAATGGACTCACCACGATCAATTAAATGATATTAACCACATCTAT
GAACTAAGTTTCTAACACTATCCCAATGAGAAAATAGTTTAGAGCCAAAAAGACTGGAGC
ATTGTAGAGTTTGGAAATGGTTGGTAATATAATTTTGAACATGTTCTTCTGCACTAATGT
GTAGCATCTAGTACCTTGTTCGCAACATTTCTCACTATCTGAAAACAGATGTTTGTTTAC
TTGAAAACACTCTCCTGTAAG
>TCONS_00026170 XLOC_018919 class_code "j"
GTCCATTCGGTTTCGATCTGACCAGGGGCCTCCTTATCCTCTGGTCTACGATTCGAGCTG
CGCTCTTGCGTGGGCACAATTTCGTCTGGGTTTCTGTCGAGCAACCGAGATCTGATGTGC
TCTGCTCTGCTCGGTGCTGGAAGAAGAATTTTGTTTTTCAAGAGAACAATAAGCTTCGAG
AGGAACTGTTTGGTGGCTTATACCTGTTTATGCAAACATGGTTTTACTTGTTTCATTAAC
CTGTAAGCATTAGATTCATTAGCACCGTACAATATAGTTCAGAGAGCCCTGAGATGTCTG
TTTATTCAGAGGACACACTTGATAGGCGCAGATTCAGaaaaaaaaaCCGATAGATAGGCA
GGTGCCTTGCATATTTATAAACTAATTTGAGATTGCCATTTATATTTGGCTGCTAAATTC
TTTTCTGCAGGTATATTCCCACATTGAACTGAATTATTGCTATATTCGGTTGATTCAGAC
ATATTGTATCTTCAATGGCTTTCACTGCTGGGCAAAATCAAGCGATGGAAGGCCTTGTGG
TTGTCGTTCCCATGGCTGTGCCGTTCACGTTTATGCAGGGTTTAAAGTTTGATTTAGGAT
GAGCACACAAGTTTGATGTTTGCAGTTACAGATTTTTGTCAAAGCCCGCTGAAACGAAGT
TTAGTTCAGCAGACCATGTATGTTGGAAGAAAGCAAATTTCTTGCCTTCTGAATCCTCCG
TAGCCATCATATTTTATTTCAGACCGAATTGTCCCAGCTCAGTGTATCTCAGCGAAGTAG
CGGGTTCATGCAAGGCCTGGCCGACGGCAACGACTTTAGGGGCTGCCGTGATTTGCATAC
TTCATCTAGGTAAATTGTGCTAGCTTTCAGATTATTCATTTTCGTTTTACCCTGTCAAAG
ATCTTCTCAGATTAGTTAACCAAGCTATGTAATGATGGTGTTGTGATTCCGAGGGCTCCG
TTGGAGGATCAGCTTTGGTTCAGAGGCAGGTTTTGGGCATACCGCAGCACAAGCAGAGGC
ATATCTCAGTCGATGCTACTGCAGTTGATGATGCCCTGAAGCTTCCTTCAGTAACTGGTA
TCACCTGACGTCGGTGTGGTTTTGTGTTCAGAGAAGATGAGCTGTTGTATTCTTCTTTCA
TATAGTTGTTGCAGGTTCTTCCAGATCTAAATCCATAGACAAAGCACTGATTGTTTGCTC
TCTTGGGAGTTGTTATAATTTGCACAGCTATTTTTTAAGATTCATTTTGCTTACATTTAT
TTAGTGAAGCTCCTGCAAAAGTCAATATTCATTTAGTATAGCACAATTTTATTGGCAGCT
ATACATGGCTTTGCATCCCAAGTTAAATGTTAAGTTTGCTTGACCTTGTGGCCTAGATGG
GTATTGTTAAGCATTTTTCCCTAAAAAGGGCAATTCCTTATTCATAGGATATATTGAATT
CACTGCACATTGGTACATCGCGTGAAATCTGTAATCAAATGTTACTCGTATTGCATATTG
ATTGTTTTTGTGCAGGCTTGTACGCTTGATTTTATTTCAAGATTTATTGGTATTCTTCTT
AGATGAGACTCAGCGTGCCGCTGTTCTCTAAGGTCGTTGAGTGCTGAGAACAGGCAATAT
AATTAGGCTTTTAACGAGAAGTTGGAGGAGATAAAAACTTTCAGGAAGTGTTTAGGCGAG
TTCCATGCCGAAAATAATGTTATGTGAGCAGAGAGTGCAGGCTTGTGCTCTTCTGTTGAA
GAGCTTGAGCATGAGGTATGATCAGCCCTTTGATAACTCTACCTCTTCTCATTTGGAATT
CTGAttttttttttGCATTTTCTCCTTTCATTCTTCCTGGATCAAGAGATTGAATTAACA
CATAAGTCATGAGAGCATATCTTTAGACGAGGAGAGGTG
>TCONS_00027154 XLOC_019725 class_code "u"
CTGAGGTCTGTGTGGACAGTGCCTGCTTCATCAATGCAGATGGTTCCTGCTTCATCTAGG
CAGACAGTGCCATTTCCATCCATGCTGAGAGTGGTTCCTTCATCGATGGGCGGCAACTCA
TCACCCGTTTGCACCGAGGTCTGAGAGTCCATGAGCAGCANCCCCCCTTTCTCTATCAAC
TGGTGATGAACAGATTAATGTGTCCATGCATCTTGTTAGTTAGTAATATTAAGAAAATGA
AGGTTGTTGCTGCCGTGAAAAGTTGATGGATGAGCTGCAGCGGATGGTCGATGATATGTG
TTTGTAACATAGCCTTTGCACTCTCCTGGCATCAATTCTGTATGTAACCGTACTATGTCT
GGCATAATTGGAGGACGAGGCAAGTCGATAAGTTGAGAAGGTCAACCGGTTGAAGCGAAT
CTCATTGTATAACCTGATAACTCTTTCACTTTGATTAGTGGAAGCAAGTAAGCTGTTGTT
CTACGTACACGGAATGAAGGGTGAGGTGGACAAGCTCAAGCAGATCAATAGGTTTCTATA
TTATTCCACATATATGGGTTTGTGTGATGTTATTTTGGATTACTAAGATGTTTCATCTAT
AATGGAAATTATTGGCTATTAAAAATTAGTCTTGATTTACTATGACAATAGTTATTGGTT
ACAGCCATTAAAAAGACTGATTAGTTCTATCAGGTTATTTAAACTGCAACAAGGAATGAA
CATTACAGTTCTCTTTGAttttttttttATGTTTCCTCTTTTGTCTGATCTGAAATAATA
TGTCATGTCTATATATTCTACCCTACATCATCAGTTCCTTATACATTGCTCATAGGAGAA
TATTGTAATGGCACTTCATTAGTTGGTGGTAATAGACACAACTCCAGTCTTGCCATGTTA
GTACAATTAATTTATTTCAATTCCAAACATGTATCATTTGTAGAAGATGTGCCACGAGTT
AATGGACAGCTGGCCTTTGCAAGAGCATTGGGAGACATGAGCTGCTACTCGTACACACGT
ATTAGCTTTTGCACTGTCTAAATTAGTTTAATTTGAAACTTGGATGAAACAACCAAACAA
ACTTGATCTATCTTGATCATGTTAATTGAGCTATGCAGGGCACAATAAACATTCTGTTTT
CTTATTTCTCTATTCCTCTTTATCGCTTTAGTTACACCAGTTTACTTTGTCATGTAATTT
TTGTTCCATCATTATTGCAAAATATAGTTCAATCTGATCACATGGAGGAAAATGTCTTGA
ACCAATTGTTTGGTATCCACTAATGTGCAATTCAGTTGTAAGAAAATGTCTAATCTGAAG
GTATGGATGGAGAGTTTGTTTGGCATAGAGTACACTGTGATATCTTTCTGTCGTGTTTCA
TCTGTCGAGCATGAATGTATGCGAAGTTCACTTTTATGTTGCACCTACTGTTAGATCTAG
AGTATCACTGGCTGAATCTTTTGTTTGTGTTTAGTGTTGAAGCACAAAATAGAAGGGGGT
GAACGAGAAGGCAATGGTTGACGGCAACCATGGGAGGAGGTCGGGGCATCGAACAGTATT
GAGTTGGCGAATCCGGCGAGATGTGGTTCAAGCAAATGTTGATGGTGCGGCAATGAGAAG
ACCCTCTCTGTGAGCCATATCCCTCTCACTTGGCGTCTCGGTTTTTGTTTCTGGTGCTCC
CTGTTTCTCTCCATTTTGGTGTTCGGTTCGTTGAAAACACCAGCTGCTAAGGTTCTTTAG
ACCATTGTGAGAAAGCATCCATACTTCCATAGGAAAAATCTTGCACTTACCAAATAGCAG
TCTCAAAGTAGAGAGTGCAAGGAATATTTGATCATTGGCCAGATGTGGTGATGTGCATCT
GCTGAATGAACCGTCCGTCCGGTCACCTCTATTTTATTTTGTGCTGATTATTGGTGAGTT
TCAAACTTCCAATTTGATAGATCCTGCAGAAGAAGAGCATGGAGAACATCTCCCTCTTCC
TATATATCTCAAATTGGACTTACAGGTGATCGATCCATGGAGTTGTAGTGTTTGTCAAAT
TGCTTGCAAGGGTGATTAGGATTTTATAGGTCACTATTTGATTTCTGTCATAATATTTAA
ACTACTACTGATCTTCTAATATGTTATTTGTTATTTCTTTCAGCTATCAGCTGGTCAGTT
TTAATGTGTTTTCGACATTACGAGCCTATCACTTTTGATGTGTTGGTATTAGAATGAAAC
GGAGTTGCCATTTAAGTTTGCATCTACACTCTAATATTTATGCTTTTGAAGTACATGTCA
TTGCACAACTATTGATATATGATTCATATAGAACTTGATGAATTGCAGAGTTATACTTTC
ACGATTTTATAAGATACTGAAACCAGTTCGCCTTCTTTTTGATGAGGAGGTTCTCTTAGA
AAATCGGCACCTGAAGGTCACTATTTTAATTCCTATAATCAATGGCTACAAAATGCTTCT
AGCTCTACAATGAGCGATCGCGCCATTTCTGGAAGCGGCAAGGGCGGTGGGTTGTGCCTT
TGCCGGTGCATCGCTTGACGCTCCACCTGGATGGCGCTGGGCTGGGAGCTGCGGGAAATA
CGTGTATTGAGGACCACGGTGTGCGGGGCATGTGTCTGATGCTAGACGTGATGGTCGGGC
ACCAGACTGTCATCGGCAACTACAAACAACAGAACATGCGAGTCGTCTACAACCTTGACA
GAGCCATGCTATCCTTTGTGTCGGCGCACTATAACTGTTCTGAACAAAGGAAGAACTTGT
AGTATTGATCACGTGAAATATGCCAATGTGGCAGTGGTACTGAATTGAAGCAACGATTTC
TTTGAATGAAATGTGAACTGGAATGTAGAGCTGACAAAAAGGGTTGCTGGATGGGCTACT
ATATTGCTCTGTGTTATTTACAGCTGTGATCTTGCATGTAGTATAGGAAAGAAAGTGGAA
TGGACGCCACCTATCTGGCACCGCTGAGTTTCCGCTCAGGAGGCGCACCACGGGTGCGCC
CCAACCACCAGTTCATATTACTTGTCGCTATGAATCCCTCCGATTGGAGGGAGTACTATA
TTTACCTTCCTAATTCTTTGTCCTAATGAGATGAAAACAGCCTCCTTTACCACTCTAGGG
GACGGGAGTATGCGTGTTGAATACAGCTAGGACAAAATGATCTACGATTGAATCCATAGC
TATTTTTAGGATTTGGC
>TCONS_00027155 XLOC_019725 class_code "p"
CTGAGGTCTGTGTGGACAGTGCCTGCTTCATCAATGCAGATGGTTCCTGCTTCATCTAGG
CAGACAGTGCCATTTCCATCCATGCTGAGAGTGGTTCCTTCATCGATGGGCGGCAACTCA
TCACCCGTTTGCACCGAGGTCTGAGAGTCCATGAGCAGCANCCCCCCTTTCTCTATCAAC
TGGTGATGAACAGATTAATGTGTCCATGCATCTTGTTAGTTAGTAATATTAAGAAAATGA
AGGTTGTTGCTGCCGTGAAAAGTTGATGGATGAGCTGCAGCGGATGGTCGATGATATGTG
TTTGTAACATAGCCTTTGCACTCTCCTGGCATCAATTCTGTATGTAACCGTACTATGTCT
GGCATAATTGGAGGACGAGGCAAGTCGATAAGTTGAGAAGGTCAACCGGTTGAAGCGAAT
CTCATTGTATAACCTGATAACTCTTTCACTTTGATTAGTGGAAGCAAGTAAGCTGTTGTT
CTACGTACACGGAATGAAGGGTGAGGTGGACAAGCTCAAGCAGATCAATAGGTTTCTATA
TTATTCCACATATATGGGTTTGTGTGATGTTATTTTGGATTACTAAGATGTTTCATCTAT
AATGGAAATTATTGGCTATTAAAAATTAGTCTTGATTTACTATGACAATAGTTATTGGTT
ACAGCCATTAAAAAGACTGATTAGTTCTATCAGGTTATTTAAACTGCAACAAGGAATGAA
CATTACAGTTCTCTTTGAttttttttttATGTTTCCTCTTTTGTCTGATCTGAAATAATA
TGTCATGTCTATATATTCTACCCTACATCATCAGTTCCTTATACATTGCTCATAGGAGAA
TATTGTAATGGCACTTCATTAGTTGGTGGTAATAGACACAACTCCAGTCTTGCCATGTTA
GTACAATTAATTTATTTCAATTCCAAACATGTATCATTTGTAGAAGATGTGCCACGAGTT
AATGGACAGCTGGCCTTTGCAAGAGCATTGGGAGACATGAGCTGCTACTCGTACACACGT
ATTAGCTTTTGCACTGTCTAAATTAGTTTAATTTGAAACTTGGATGAAACAACCAAACAA
ACTTGATCTATCTTGATCATGTTAATTGAGCTATGCAGGGCACAATAAACATTCTGTTTT
CTTATTTCTCTATTCCTCTTTATCGCTTTAGTTACACCAGTTTACTTTGTCATGTAATTT
TTGTTCCATCATTATTGCAAAATATAGTTCAATCTGATCACATGGAGGAAAATGTCTTGA
ACCAATTGTTTGGTATCCACTAATGTGCAATTCAGTTGTAAGAAAATGTCTAATCTGAAG
GTATGGATGGAGAGTTTGTTTGGCATAGAGTACACTGTGATATCTTTCTGTCGTGTTTCA
TCTGTCGAGCATGAATGTATGCGAAGTTCACTTTTATGTTGCACCTACTGTTAGATCTAG
AGTATCACTGGCTGAATCTTTTGTTTGTGTTTAGTGTTGAAGCACAAAATAGAAGGGGGT
GAACGAGAAGGCAATGGTTGACGGCAACCATGGGAGGAGGTCGGGGCATCGAACAGTATT
GAGTTGGCGAATCCGGCGAGATGTGGTTCAAGCAAATGTTGATGGTGCGGCAATGAGAAG
ACCCTCTCTGTGAGCCATATCCCTCTCACTTGGCGTCTCGGTTTTTGTTTCTGGTGCTCC
CTGTTTCTCTCCATTTTGGTGTTCGGTTCGTTGAAAACACCAGCTGCTAAGGTTCTTTAG
ACCATTGTGAGAAAGCATCCATACTTCCATAGGAAAAATCTTGCACTTACCAAATAGCAG
TCTCAAAGTAGAGAGTGCAAGGAATATTTGATCATTGGCCAGATGTGGTGATGTGCATCT
GCTGAATGAACCGTCCGTCCGGTCACCTCTATTTTATTTTGTGCTGATTATTGGTGAGTT
TCAAACTTCCAATTTGATAGATCCTGCAGAAGAAGAGCATGGAGAACATCTCCCTCTTCC
TATATATCTCAAATTGGACTTACAGGTGATCGATCCATGGAGTTGTAGTGTTTGTCAAAT
TGCTTGCAAGGGTGATTAGGATTTTATAGGTCACTATTTGATTTCTGTCATAATATTTAA
ACTACTACTGATCTTCTAATATGTTATTTGTTATTTCTTTCAGCTATCAGCTGGTCAGTT
TTAATGTGTTTTCGACATTACGAGCCTATCACTTTTGATGTGTTGGTATTAGAATGAAAC
GGAGTTGCCATTTAAGTTTGCATCTACACTCTAATATTTATGCTTTTGAAGTACATGTCA
TTGCACAACTATTGATATATGATTCATATAGAACTTGATGAATTGCAGAGTTATACTTTC
ACGATTTTATAAGATACTGAAACCAGTTCGCCTTCTTTTTGATGAGGAGGTTCTCTTAGA
AAATCGGCACCTGAAGGTCACTATTTTAATTCCTATAATCAATGGCTACAAAATGCTTCT
AGCTCTACAATGAGGTTGGTAATGCAACTTATGTCATTAGTACTATACTGGTTCTTTTAA
TTGAACAAAATATGTAACCAGTTTTTCAGTTTTGAATACCTTTTTCTTAGAACAATGCAT
CTATTACGTATACAATATGATGATAGAATTGACAATATTGTTGTATAGCTTATTGGAGTA
TAACATGCCCTATTGATTTTATTTATGAAAAATCCTGGTTCGTTGCATGGTCTTGTTATC
ATAACTCTGCTTCATCAAGTTTTATTCTGGATCAGGCTGCTTTGCACACCGCGTGAACTC
TGCTTTGCACTTGCAGCGATCGCGCCATTTCTGGAAGCGGCAAGGGCGGTGGGTTGTGCC
TTTGCCGGTGCATCGCTTGACGCTCCACCTGGATGGCGCTGGGCTGGGAGCTGCGGGAAA
TACGTGTATTGAGGACCACGGTGTGCGGGGCATGTGTCTGATGCTAGACGTGATGGTCGG
GCACCAGACTGTCATCGGCAACTACAAACAACAGAACATGCGAGTCGTCTACAACCTTGA
CAGAGCCATGCTATCCTTTGTGTCGGCGCACTATAACTGTTCTGAACAAAGGAAGAACTT
GTAGTATTGATCACGTGAAATATGCCAATGTGGCAGTGGTACTGAATTGAAGCAACGATT
TCTTTGAATGAAATGTGAACTGGAATGTAGAGCTGACAAAAAGGGTTGCTGGATGGGCTA
CTATATTGCTCTGTGTTATTTACAGCTGTGATCTTGCATGTAGTATAGGAAAGAAAGTGG
AATGGACGCCACCTATCTGGCACCGCTGAGTTTCCGCTCAGGAGGCGCACCACGGGTGCG
CCCCAACCACCAGTTCATATTACTTGTCGCTATGAATCCCTCCGATTGGAGGGAGTACTA
TATTTACCTTCCTAATTCTTTGTCCTAATGAGATGAAAACAGCCTCCTTTACCACTCTAG
GGGACGGGAGTATGCGTGTTGAATACAGCTAGGACAAAATGATCTACGATTGAATCCATA
GCTATTTTTAGGATTTGGC
>TCONS_00027156 XLOC_019725 class_code "u"
TGAAGGTATGGATGGAGAGTTTGTTTGGCATAGAGTACACTGTGATATCTTTCTGTCGTG
TTTCATCTGTCGAGCATGAATGTATGCGAAGTTCACTTTTATGTTGCACCTACTGTTAGA
TCTAGAGTATCACTGGCTGAATCTTTTGTTTGTGTTTAGTGTTGAAGCACAAAATAGAAG
GGGGTGAACGAGAAGGCAATGGTTGACGGCAACCATGGGAGGAGGTCGGGGCATCGAACA
GTATTGAGTTGGCGAATCCGGCGAGATGTGGTTCAAGCAAATGTTGATGGTGCGGCAATG
AGAAGACCCTCTCTGTGAGCCATATCCCTCTCACTTGGCGTCTCGGTTTTTGTTTCTGGT
GCTCCCTGTTTCTCTCCATTTTGGTGTTCGGTTCGTTGAAAACACCAGCTGCTAAGGTTC
TTTAGACCATTGTGAGAAAGCATCCATACTTCCATAGGAAAAATCTTGCACTTACCAAAT
AGCAGTCTCAAAGTAGAGAGTGCAAGGAATATTTGATCATTGGCCAGATGTGGTGATGTG
CATCTGCTGAATGAACCGTCCGTCCGGTCACCTCTATTTTATTTTGTGCTGATTATTGGT
GAGTTTCAAACTTCCAATTTGATAGATCCTGCAGAAGAAGAGCATGGAGAACATCTCCCT
CTTCCTATATATCTCAAATTGGACTTACAGGTGATCGATCCATGGAGTTGTAGTGTTTGT
CAAATTGCTTGCAAGGGTGATTAGGATTTTATAGGTCACTATTTGATTTCTGTCATAATA
TTTAAACTACTACTGATCTTCTAATATGTTATTTGTTATTTCTTTCAGCTATCAGCTGGT
CAGTTTTAATGTGTTTTCGACATTACGAGCCTATCACTTTTGATGTGTTGGTATTAGAAT
GAAACGGAGTTGCCATTTAAGTTTGCATCTACACTCTAATATTTATGCTTTTGAAGTACA
TGTCATTGCACAACTATTGATATATGATTCATATAGAACTTGATGAATTGCAGAGTTATA
CTTTCACGATTTTATAAGATACTGAAACCAGTTCGCCTTCTTTTTGATGAGGAGGTTCTC
TTAGAAAATCGGCACCTGAAGGTCACTATTTTAATTCCTATAATCAATGGCTACAAAATG
CTTCTAGCTCTACAATGAGGCTGCTTTGCACACCGCGTGAACTCTGCTTTGCACTTGCAG
CGATCGCGCCATTTCTGGAAGCGGCAAGGGCGGTGGGTTGTGCCTTTGCCGGTGCATCGC
TTGACGCTCCACCTGGATGGCGCTGGGCTGGGAGCTGCGGGAAATACGTGTATTGAGGAC
CACGGTGTGCGGGGCATGTGTCTGATGCTAGACGTGATGGTCGGGCACCAGACTGTCATC
GGCAACTACAAACAACAGAACATGCGAGTCGTCTACAACCTTGACAGAGCCATGCTATCC
TTTGTGTCGGCGCACTATAACTGTTCTGAACAAAGGAAGAACTTGTAGTATTGATCACGT
GAAATATGCCAATGTGGCAGTGGTACTGAATTGAAGCAACGATTTCTTTGAATGAAATGT
GAACTGGAATGTAGAGCTGACAAAAAGGGTTGCTGGATGGGCTACTATATTGCTCTGTGT
TATTTACAGCTGTGATCTTGCATGTAGTATAGGAAAGAAAGTGGAATGGACGCCACCTAT
CTGGCACCGCTGAGTTTCCGCTCAGGAGGCGCACCACGGGTGCGCCCCAACCACCAGTTC
ATATTACTTGTCGCTATGAATCCCTCCGATTGGAGGGAGTACTATATTTACCTTCCTAAT
TCTTTGTCCTAATGAGATGAAAACAGCCTCCTTTACCACTCTAGGGGACGGGAGTATGCG
TGTTGAATACAGCTAGGACAAAATGATCTACGATTGAATCCATAGCTATTTTTAGGATTT
GGC
>TCONS_00027193 XLOC_019748 class_code "c"
ATCTAATTAACTAACCCCAGTGCGTTAGACACCACTCACGAAAATGCCGATGTTGCCCAG
CTCCTTCACCACCTCCTCCTCATGGCAATCACACCAAGATGCCTCCTCGATTTGCACTAA
CCAGGAACCAGACTACGACCATCCTTACTACTTCGGCATTGAGGAGGTAGCCGTGGACGC
CGACGAGCTGGAGCTCGGCCTCCGGGCTCACAAGGCGACCAGGGTCGACTACCTCAGCTC
GCCGTACCAGGCGTCTTGGCCACCGGCGCAGGCCGACCTCGAGTCGTCGCGCGTCAGGAA
GACGAAGCAGTTCCGGGACGTCCTTGAGACGTGCAAGCAGAAGGTGGAGGCCATGGAGGC
CATGGAACGGTCGTCATCGCCGGTCGGCAGTGGCGGGTTCGAGGAACAAGGTGAGGCGCT
GGTCGCCGTGGACGACGTCCGGGCCGGCGGTGGCGGCAGCGGAG
>TCONS_00028407 XLOC_020477 class_code "u"
CCGAAAGCAGCGGCTCCAGCCAATGATCCTCCATTTCATGGCTAGCCTTCCACAACACAG
CACGCCAAAGCCCTACCAATGGCGGCTATATATACCCGACGTGTCCATCTCTTCCTTCCC
[truncated: 5,384 more rows]

## Sheet: Sheet1
NO.	LncRNA and sequence
1	>TRAES3BF021800100CFD_t1 cdna:pseudogene chromosome:IWGSC2:3B:139248447:139250020:-1 gene:TRAES3BF021800100CFD_g transcript:TRAES3BF021800100CFD_t1
	CTACACTTCTTGCTGGTACCGCTGGTGGCGCAAGGCCACATCATCCCCATGGTGGACCTG
	GCGCGTCTCCTCGCCGCGCGGGGGCCGCGCGTCACCGTCGTCACCACGCCTGTCAACGGC
	GCGCGGAACAGGGTCACCGTCGACAGCGCCCGGAGAGCGGGCCTCGCCGTCGAGCTCGCG
	GAGCTCCCCTTTCCCGGACCGCAGCTGGGGCTGCCGGAGGGGCTGGAGAACCTCGACCAG
	CTGCTCGACGACGTCAGCAGTGCCATGTACCTCGCCTTCTTCCAGGCCATCTGGAAGATG
	GCGGAGCCGTTGCAGGGGTACGTCCGTGCGCTGCCGCGCCGGCCGGACTGCCTCGTCGCC
	GACATGTGCAACCCGTGGACGGCGGGCATTTGCACGGCGCTCGGCATCCCGAGGCTGGTG
	CTACACTGCCCGTCCGCCTATTTCCTCCTGGCCGTGCACAACCTGTCCACGCACGGCGTG
	TACGACCGCGTCCGCGACGACGAGATGGAGCCGTTCGAGGTGCCGGACTTCCCGGTGCAC
	GCCGTCGGGAACACGGCCACGTTCCGGTGCTTCTTCCAGCACCCCGGCGTGGAGAAGGAG
	CAGCGCGACATTCTCGATGCCGAGGCCACCGCTGACGGCCTTCTGATCAACACGTTCCGC
	GGCGTTGAAGGCATCTTCGTCGACGCGTACGCGGCGGCGCTCGGCAAGAGGACGTGGGCC
	ATCGGTCCGACGTGTGCCTCCGGCATCTTGGACACGGAAGCCGACGCCATGGCCGGCCGC
	GGCAACCGCGCGGACGTCGATGTCGGCCACGTCGTCTCATGGCTCGACGCCGGGCGACCG
	GCGTCCGTGCTGTACGTCAGCTTCGGCAGCATCGCGCAGCTGCCAGGGAAGCAGCTCGCC
	GAGCTTGCGCGCGGCCTCGAGGCGTCGGGGCGGCCGTTCGTCTGGGCCATCAAAAGGGCC
	AAGGCCGACGTCGGCGTGAAGGCGCTGCTCGACGACGAGGGGTTCGAGTCGCGCGTCGAG
	GACAGGGGCCTAGTCGTGCGCGGGTGGGCGCCGCAGGTGACCATCCTGTCGCACCCGGCG
	GTGGGCGGCTTCCTCACGCACTGCGGCTGGAACGCCACGCTGGAGGCCATCTCCCACAGC
	ATGCCGGTGCTGACGTGGCCCTGCTTCGCCGACTAGTTCTGCAGCGAGCGGCTGCTCGTG
	GACGTGCTCCGCGTAGGCGTCAGGTCCGGCGTCAAGGTGCCCGCCAAGAACGTCCCCGAG
	GAGGCCGAGGGCGTCCAGGTGCCGAGCGGCGACGTGGAGAAGGCCATTGCCGAGCTGATG
	GACGGCGGGCCCGAGGGGACGTCGAGGAGGTCCAGAGCCAAGGAGGTCGCCGCGAAGGCG
	AGAGCGGCCATGGAGGAAGGCGGGTCGTCGTACTCCGACCTGACGGACATGATCCGCTAC
	GTCTCGGAGCTGTCGAAATGGAGCCACGAGAGGGACGCAAGCTCGATGACCCTTCCTTTC
	GCGGCGGCAGAGCTCCGAAGCAACGACGGCGAGAAGATCCAAGCCGGTGCTGCATTGTCA
	CTACAGTCCTCA
2	>TRAES3BF024700270CFD_t1 cdna:pseudogene chromosome:IWGSC2:3B:50687513:50687870:1 gene:TRAES3BF024700270CFD_g transcript:TRAES3BF024700270CFD_t1
	ATGTGTTCCAATTTCTGGCCTTGCACCGACCATCCAACGGACCATGGACTAAACGGCCAC
	TGCCTGAAAGGACTATGCTATGTCCAGGGGACCGCTGCCCTCCACAAGGTACATATTGCG
	CCTATGGGCCGCTATAACTATCCAAGAAGACACTCGAAAAAGGAAGGATAAATAAACCTA
	CCCGGTGGACTACCGAGCTACAAGTCCTACAACACAGGAGCGGGATTCTCTAAAAAGCCA
	AGGTCTTAGGTGGCCAAGAGGGCCCACTTGGAGACTTGGGATCTCAGCAGGAAATGTGAA
	GGTTGTTTCAAGCCGGCCGGCGAAAGAGAATCCAAAAGTTTTGTTCTGATCTGA
3	>TRAES3BF026700070CFD_t1 cdna:pseudogene chromosome:IWGSC2:3B:217565259:217568288:1 gene:TRAES3BF026700070CFD_g transcript:TRAES3BF026700070CFD_t1
	ATGCCGCTGGGCAAGTACTACTGCGACTACTGCGACAAGGAGTTCCAGGACACCGCCGCC
	GCCCGCAGGCGCCACCTCCAGGGCGCCCAGCACCACCGCGCCCGCGCCCTCTGGTACGAC
	TCCGTCCGCCGCCAAGAGTCCCACGGCGGCGCATCTCCCCTCCTCCAGCCCGACGGCGCT
	ATCCTCGGCCAGGGCGTCTGCAACCACTTCGTCCGCACGGGAACATGCAAGTTTGGGGAT
	GCGTGCAGGTACTTCCATCCGAAGCCACATGCTGTGAACCCAGCATTTGCTCCGTCTGGG
	CCTGTTCCAGGAGCAATGGGGCAACAGTCTAATTTTCTTGGAACTCAACCAAATTTTGTT
	GGATATCAGGCGATGGAAGGAAATTCTTTCTCAGGGAACATACTAAGGGGCCACACTTCT
	TGGGGCAACTTACCTCCATCGCTATAACCTCCCCCCGAAGGTGGCTATCCTCCGCTTCCT
	TTTGTCGACTGGGGTTGA
4	>TRAES3BF051200090CFD_t1 cdna:pseudogene chromosome:IWGSC2:3B:157060262:157065395:-1 gene:TRAES3BF051200090CFD_g transcript:TRAES3BF051200090CFD_t1
	ATGCCCTGAGGCAGCTCGCAGCGGTGCACCGCCTCCGGGCCGCCGGCCTCGATGGTCTCC
	GCCTCCGCCTCCGAGGACGAGCTCGCCCTCCTCACCGGCCCGCAGCTCGTGATCCACCTC
	ACCAAGACCCACCGCAGAGCCGACTTCGATGCGGTTTCGCGCATCCTCGCCGCGCGGGAC
	CGCGATAGGGCCACGCTCGAGGCGAAACTGGCGGCTGCGGATGCCCAACTCGAGGCAGCG
	AGGGCGCGCTTGGTGGGGGTCGACGAGGTCCACTCCAACCTAAAGGCCGCGCTCAGGGAG
	CTCAAAGCACAGGAGGAGAAGACAAAGGCGCTAGCTGGCGCGTACCGCCGGCCGCGGGAC
	GAGACCGAAGAGATGGCGCTCGTGCCCGGTGACGCCGCCCCGGAAGTGGTGCATCAGGAC
	GAGGGGCGCGTCAAGGAGGCCAAGGAAGGGGAGGGGAACGACGTCGACGACGACATTATT
	GACTTGTGCAGCGACGGGGAGGAAGGGGAGAGGACGGCGGTGGCCGGCGAGATGGAAATG
	GAAGGGAACGAAGATGGGGATGACAAAGTGCCGCTGAGCCAGCGCTTCAAGCGACTACGT
	CGAGCCGTGCCCGGTGAGTTGGAATCGGGGAAGGGAGATGGACAAGGGCAAATCGATTCG
	GTCAGTACTCTGGGAAATGATCAGCAGAAATCTTCGTTTGTAAAGATGGAGGGGCAGATG
	ACAAGAGCTGGGAAGATGGCCTGTATGCCCGAGGCTTCAAAGGTGGCAGCTTCCGTGCAG
	GAGAGTGCAGTTGTGAAATCAGAAAAGTTCGATGATGAGATGCCCAGGACAATGCTGCTT
	CCTTCTCCGGGGCTTCTTAGCAAGAGCCCTCTACAGAAGGGTTCTTCCAAGAGTGACTAT
	TGTAAAGCCGGAACTGGCGAAAAAGAAGGCTCATTTGATGGTGTTCCAGCTAGTGGAGTC
	AATCAGCTATTGAAGGGGGATGCAAAAATGAACAAGACACCAATGGTTGAATCATCGGAC
	AAATGTGGCAACAAGGTCATTGGTGCTGAAAAATGTTCACCTCTATTAAGACTGAGTGAG
	GAACGGATGATATCGAGGATTGGAGTTCCATTTGAACCTTGCAATGGCAACAACAAGTAT
	GTCCAGGTAAAAAGGGAGGCGGGCTCGTTGCCTTCAACAATTACCAGTGAGTGGGACTCT
	GAAGGACATCTGTGTAACTCAGTTTGCAATCATGTGGAGATAGCTATGCAAGCTCTCTGT
	GCTCTTTATCGCCAAAGGAAGTTAGCAATGGGGGATGCAAGAGAGGAATACAGGGCACAT
	ACGTTGGCGGAATTTCTTTTGGATGGTGATCTGCAGGGACCAATGAGAAAAACTGTTGCG
	GAACTAGAGAATCATGATGCGACAAATCCACTTTTTCTTATCCAAGTAACAATCAGTTGC
	TCTGGGCAGTTGTACGATATTTTCAGGAAGAAAGAAGACCCATACTTCTGTTGA
5	>TRAES3BF052700300CFD_t1 cdna:pseudogene chromosome:IWGSC2:3B:750101389:750101826:1 gene:TRAES3BF052700300CFD_g transcript:TRAES3BF052700300CFD_t1
	ATGTTGTTGCCAGTGCTTTCCCGGGCCGAGCCGGAATTCTTTATTAGAACGCCGACAGGC
	AAAGCCCGAAGGAAGGCTGCTATCCGCTCGGCCTTCTTCCTTTTTGATGAAAAACAAATC
	GACATCTCAATCTCCGAAAGTGTTTTCCTTACCCAGCTAATATCCCCCCCTTCGTCGAGC
	CTTTCCTTTAGTGGTAAGGGATATGCACCTTATCTGAACGTCGGCAGGCATTCCGGAATT
	CTCCTTTTTTGGCCCCGGGTGAACATAGGCTCAAACATGATTGGAGGGGTCCAAGCTACG
	CCATGCGTTCAATAAAAAAGCAAGCCTCTAGGAAGCTGCAGGGATTACAAAAAGAGGGTG
	CTTTCCTGTGTTGCACTGAAAAAAGGACAAAGGAGAAGACGCTCTTCGACTTTCTTTCTT
	CCTCCCGTGCCCACCTAA
6	>TRAES3BF053100050CFD_t1 cdna:pseudogene chromosome:IWGSC2:3B:9389606:9391086:1 gene:TRAES3BF053100050CFD_g transcript:TRAES3BF053100050CFD_t1
	ATGGAGGAGGCGAACGGCGTCGTGATCCGCGGCGTCACGGCCGAAGGGGCGGGGGCGGAG
	GCTGGCCGCCCGCCGCACGTCGCCATGCTGGTGACGCCCGGGATGGGCCACCTGATCCCG
	CTGGCGGAGCTGGCCAAGCGCCTCGCCGCGCGCCACGGCGCCACGGCCACGCTCATCACC
	TTCGCCTCCACCGCCTCCGCCACGCAGCGGGCCTTCCTCGCCTCCCTCCCACCGGCCATA
	ACCTCCCTGTCCCTCCCGCCCGTCGACCTCTCCGACCTGCCCGCCGACGCCGCCATCGAG
	ACGCTCATGTCCGAGGAGTGCGTCCGCATAGTGCCCGCGCTCACCAATATCCTCTCAGGG
	CTAAAGGACACGACAAGGCTGGTGGCGTTCGTCGCCGACCTCTTCGGGGCCGACTCCTTC
	GACGCCGCGGTGGCCGCCGGCGTGGCGAGGCGGTGCCTCTTCTTCCCGACCAACCTCCAC
	GTGCTCACCCTCATCCTCCACCTCCCGGAGCTGGACGCCTCAATCCCCGGCGAGTTCCGA
	GACCTCGCGGAGCCCGTCAGGCTGCCCGGCTGCGTGCCCATACCGGGGCCCGACATCCTC
	TCGCCGCTCCAGGACAAGTCCAACCCCTGCTACCGCTGGATGGTGCACCACGGCCGGCGC
	TACCGCGACGCCGAGGCCATCCTCGTCAACTCCTTCGACGCCGTCGAGCCGGACGCCGCG
	CGGAATCTCCGTACACCACAACCCGGCCGCCCTCCGGTGTACACCATCGGCCCGCTCATA
	AAGACCGACGCCGCCGACGCCACGGATGACAAAAAAGAGCCGCGCGCGGCGTGCCTTGAC
	TGGCTCGACCGGCAGCCGCCGAAGTCGGTCATCTTCGTCTCCTTCGGCTCCGGCGGCTCG
	CTTCCGGCGGAGCAGATGCGGGAGCTGGCGCTGGGGCTGGAGCAGAGCGGACAACGCTTC
	CTATGGGTGGTGCGGAGCCCGAGCGACGAGGGCGCCGTGAACGCCAACTACTACGACGCG
	GAGAGCAAGAGGGACCCGCTGCCCTACCTCCCACAGGGGTTCGTCGAGCGCACCAAGGAG
	GTAGGCCTCCTCGTGCCGTCGTGGGCCCCGCAGATAAAGGTGCTGGCCCACGAGGCCACG
	GGGGGCTTCCTAGTGCACTGCGGGTGGAACTCGGTGCTGGAGAGCCTGGCGCACGGCGTG
	CCGATGGTCGCGTGGCCCCTCTTCGCCGAGCAGCGGCAGAACGCGGTGGTGCTGAGCGAG
	GGGGTCGGCGCCGCGGTACGGGTGCCGGACACGAAGAGGAGGGAGGAGATCGCCGCGGCG
	GTGAGGGAGGTGATGGCAGGGCAGGGCAAGGGCGCTGAGGTGCGGGCCAAGGTGGCGGAG
	CTGCGGAAGGCGGCGGCGGCGGGCCTCTGCGAGGGGGGCGCCGCCACGACGGCGCTGGAC
	GAGGTGGTGCGCAAGTGGACAGGTGGCGGGGACGAGTAG
7	>TRAES3BF060500060CFD_t1 cdna:pseudogene chromosome:IWGSC2:3B:4162435:4162711:-1 gene:TRAES3BF060500060CFD_g transcript:TRAES3BF060500060CFD_t1
	CAAAAATGTCTCAGGGCTCAAGTGATTCACCGAAGCGACGAGACCTTGAAAGCACTTTTT
	CAAGTGTCAGTAGCGGGACGTTCTGTCAATCAGGGAAGGTTTTTGGTGACAAGACCTGGA
	GATATCAGAAGTGAGAATGCTGACATGAGTAGCGAGAAATCCTGTGAAAAACACGATCGC
	CTGCCAGTGGAAGGCTTTCTGCGTTCAGTCAATCTACGCAGAGTGAATCGGTCCCTAAGG
	AACCCCCGAAAGGGCTGCCGTCCGATGGGTACACGA
8	>TRAES3BF117100150CFD_t1 cdna:pseudogene chromosome:IWGSC2:3B:176406033:176406442:-1 gene:TRAES3BF117100150CFD_g transcript:TRAES3BF117100150CFD_t1
	ATGGCCCGCACCAAGCAGACGGCGAGGAAGTCCACCGGCGGCAAGGCGCCGAGGAAGCAG
	CTGGCGACCAAGGCCGCCCGCAAGTCCGCCCCGGCCACCGGCGGCGTGAAGAAGCCCCAC
	CGCTTAGCTCCGACCGTCGCGCTCGGTGAGATCCGCAAGTACCAGAAGAGCACGGAGCTG
	CTCATCCGCAAGCTCCCCTTCCAGCGCCTCGTCCGGGAGATCGCCCAGGACTTCAAGACC
	GACCTCCGCTTCCAGTCCTCCGCCGTCTCCGCCCTGCAGGAGGCCGCCGAGGCCTACCTC
	GTGGGCCTCTTCGAGGACACCAACCTCTGCGCCATCCACGCCAAGCGCGTCACCATCATG
	CCCAAGGACATCCAGCTCGCCCGCCGCATCCGTGGCGAGAGGGCCTAG
9	>TRAES3BF177500010CFD_t1 cdna:pseudogene chromosome:IWGSC2:3B:380217975:380218315:-1 gene:TRAES3BF177500010CFD_g transcript:TRAES3BF177500010CFD_t1
	ATGAACCACGGCGAACCCTCAGACGACCCTTCTAAGATAAGGGGGGAGATCCTCAGTAGT
	GGTGACCCTTTGACTCTTCCACTGACTTATATATGTACCAAATGCTCATACGGGAAAGTG
	AACTCCTGGGTCTGGGGGTTGCTCCGATAAAAAATCCTTTCTTTTTCGTCCACTCTAGGG
	GGTGCGGACACACCTGCGTGGATTACAGGTGACGGTTACAAGAATGGCAGGGAAGTTAAG
	AGTACCCGACGACATTCAGGGATGAATGTAGACCCATCGGGCGGGGATAATCATTCCGGT
	CCTGGGAGAGGTGGCGACACCAGTCTGAGCTGA
10	>Traes_1BS_B58657408.1 cdna:pseudogene chromosome:IWGSC2:1B:22897650:22900080:1 gene:Traes_1BS_B58657408 transcript:Traes_1BS_B58657408.1
	ATGGCGTTCGCCGGACGGGACCCCGGGCCCTCACGGCCCGCTCTCCTCATCCTCCTCAAC
	ACGCTACCGCTGCTCGTGCTCCTCACCTTCTCCTCCGCCGCGCCCCCGGCGGCGTCGTCT
	CCCGCGGCTGTGCACAACAACAACTGGGCCGTGCTCGTCTGCACATCCCGCTTCTGGTTT
	AATTATAGACATATGGCCAACACGCTGTCTTTGTACAGGACTGTTAAGAGATTAGGAATA
	CCTGACGAGCGGATAATACTTATGTTGGCGGATGATATGGCTTGTAATCCTCGTAACAAT
	TATCCTGCCCAAGTGTTCAACAATGAGAACCACCAGCTTAATCTTTATGGTGACAATGTT
	GAGGTTGATTACCGAGGTTACGAGGTTACAGTTGAAAACTTTTTGCGAGTTTTGACTGGA
	AGACATGAGAGTGCTGTACCAAGATCAAAGCGTCTCTTAAGTGATGAAGGAAGCCATATT
	CTTTTGTACATGACTGGGCATGGTGGGGATGAATTTCTAAAGTTCCAAGATAATGAAGAA
	CTTCAGAGCCATGATTTAGCAGATGCAGTAAAGCAAATGAAGGAGAAACATAGGTTGAAT
	TGGTTAATTATCAACATTTGGATGTTGGCTTGCGCCCCTTCATTTCTGGCTTCATTGGTT
	CTGACCATTTCACCTTGGTCTTCCTTTCAGATTTAAAGAGTTGTTGATTATGGTAGATAC
	CTGCCAGGCTGCTACTCTGTTTTCACAGGTTTGTTGCTAGTTGCCACAAGTTCGTCTTGA
	CACATACGAATCACGGATATACATATTATCCATTTCATTTTGTAACCGTCCAATGTTTTT
	TACTTTTTGGGTACA
11	>TCONS_00001188 XLOC_000823 class_code "u"
	ATCACACGCCTGACAACATCTCCAGTTCCCTCCCAGCACCAGAGTCATCTTTGCTACTAT
	TTCATTGCAGTAACGTCCGTCGAGGAAGCAAATGGCGGTTACTCTGAAGCTCAGGATCCT
	CGCCGTGGCGGCAGCCGCCGCCATCATGGTCGGCACGGTCTCCGCAGCCGATGGACCAGC
	TCCCGCACCGGCCTCCGGCGCATCGGCTGCTGCCCCGGCTGTCGCCATGGCGTCCCTGAC
	TGCGCTCATCTTCGGTTACTTCTTCTGAGgttatcttcagagccactgcattgatccata
	tatggtcgttactca
12	>TCONS_00001202 XLOC_000833 class_code "c"
	nnGCCGAGCCGGCTGCGGGAGATGTTCCCGTCGCTCTCCGCCGCGGGCTTCGACGTCCTC
	AGCGGGCTGCTGGCATGCAGGCCGGACAGGAGGCTCACGGCCGCGGACGCGCTCCGGCGG
	CCCTGGTTCACGGACGCCGAGTCGGCCAACGCCGACCAGCCTCTCAACGCCTGCCGCTTC
	ACGGCGCGCGTCGGTGGCGTCGCTGACGCCATCGTTGTGTAGAAAGCTCCAGATTCGCCA
	TGATTCAACATTCTTTTAATCGGCTGGAGATTCGCTTGGCAGAGTGTACAGTTTTGGTGG
	CGGCTTTGGCGCTCCTGTCCTCTGCTCTGCGTTGTTGCACTGTCGTCTTCAGTTCCGTTT
	AGGCTGGTGGGATAGCCGGTGAAGTGGCACGGGTTCCTCGAGGGTCCTGCCGATTAGTTC
	ATCATTTTTTCCCTCCTCTTGTTTATGTTGTCCTTGCAAAGCAATCGCAGCGAGCATCTT
	GTGATACTGTAAACAAAGCAATACTACAATAGGGGCAAAGCTCTCATGTCCGTGAAAAAC
	TGTCCTTGTTGCTTCAAATCTGTCCGAATTTCACAAGCTGCCTGCAAGCATAC
13	>TCONS_00001343 XLOC_000928 class_code "u"
	GGAGCAAATGTGAAATACACAATGAGGATGCCAACACCCAACAGACCCATACATGCACAT
	CCTTGCCATTGCAGGACTTAGGATCAAGCACCAAACCACATCACACCAAAACTTGGACAT
	CCAAATTACTCTAGCTGTCAGCAGCATGAACTTCTTGAACTATCCTACCTATGTACACAG
	ACAGACGCACGCTCCAGAGAACTACTCTGTCAAGCCTAGCTAGAATCAAGGATCAGATCA
	GGAGCAGAAGAGCAGAGGTGGATCTGCTAGTGCTAGTCGTGGTAGCAGAGGAGCGCGACG
	ACGCATCGGCGGATGATGTAGAGCCTGGCCTTGTGCTCCCTCAGCATCCTGCTCAGCCCT
	CGTGATCCTCCTGACCCCTTGTGCTTGCCGCCATGGCTCTTCACCCTGTACTCCATCTCG
	AGCTAAAAGGGGCGCCTGAACAAGAGGGTGGTTGAGCTTGCTAGGCTCTGCACTCGCACT
	GCTACCAGAAACGGAGGTGACTCTGCTCATCTGCTGTGTGGTTG
14	>TCONS_00001344 XLOC_000928 class_code "u"
	CATCCTTGCCATTGCAGGACTTAGGATCAAGCACCAAACCACATCACACCAAAACTTGGA
	CATCCAAATCAGCTGTCAGCAGCATGAACTTCTTGAACTACCCTACCTATGTACACACAC
	GCCTAGCTAGAATCAAGAATTAGATGGGGAGCAGGAAAGCAGAGGTGGATCTGCTTAGTC
	GTGGTAGCAGAGGAGCGCGACGACGCATCGGCGGATGATGTAGAGCCTGGCCTTGTGCTC
	CCTCAGCATCCTGCTCAGCCCTCCGGATCCTGATCCTCCCCGGTGCTTGCCGCCATGGCT
	CTTCACCTTGTGCTCCATCTCGAGCTAGAACGGGCGCCTGGACAGGAGGGTGGTTGAGCT
	TGCTAGGCTCTGCACTTGCACTGCTACAAGATGTGGATCTGCCTCTGCTCATCTGCTGTG
	TGGTTGTGGGCTTGTGGCCAAATGCGCAGCGCTTGCGGTGCTTATATAGCATGGAAATGG
	CCAGCTGGGAGAGAGGGGCAAGCTTTGCCTACTTGCGCATATCATAAGCTCATAATAACC
	CGG
15	>TCONS_00001562 XLOC_001072 class_code "e"
	AAGCACGGATGCAATGCATGCCTGTACCTGATGTGACCGGTTCTTCAGGGGTACTAGCGC
	TTCTTAGCTGATCCATCTTTCGGGTTTTTCAGTCTGAGTACTTCGCAATCTACAAGTATG
	TACTCCTCACTACTCCGCAAGCATGGTGAACTTCGTTCATGGCCATATGCTGCTGGGAAC
	TCAATCTGGAATTATGCTGCTGTAAACTAAAGAGTGCATTCGATGAATTTGTGATGAATT
	GATATATACAttttttt
16	>TCONS_00002281 XLOC_001557 class_code "e"
	cacacacacacacacagagagagagacagagagagGAAAGAGGGGGAATTGGGGAGCGGG
	CAAACCTGAATCCCGGCGCGGGAGGAGCGGGACACGGGCGCCTTCTTCTTGTCCTTGTCC
	TTGTCGGCGGCGCCCTTGGCCGCCGTCGTCTTCGCCGCAAGCAGCCCCTTGCCTCCTTTC
	CCGGCCATCTCCCTTTGCAGCAGAGCCTCCTACCTGCACGACCACCGAAACCATCAGCAA
	AACCAAGCAAGCAAAAGATATTTCAAGCTACACCGTCGGGGATCCCCTGCCCCACCTGGC
	TTCCTCTCGCCTCTCTCtgtgtgtgtgtgtgtgtgtgtgtgtgtgtgtgtgtgtgtgATA
	ATCGATAGTTCTATTCTCCGGACCGTTCTCGCGGGTGAATTGTTAGATCTCTAAGTGTTT
	CCTGCCGCTGATCTGGTGCCATGTTGCACCTTTTGTTTGTACGAGATTTGTTGTAGAATC
	TTATTGCGTTCTGTTGTCAGTATTGATTATCGATTTGTATGAGTAATGATTATCGGTTAG
	CTGGTTTGTTTAGGATGTCTCCCCCATCTTAGTCGTAGTTTAGCTGTTCTATTGTAAACT
	ATGTCAGATCTATGTTTTGCACTCCTGCAATGTTATGACAGTATACTGATTGCAGGCTTC
	AGTACCATGCACTGGCAAAAGT
17	>TCONS_00002695 XLOC_001839 class_code "e"
	TCACTTTTAATCCCGTCTCATCATCTGTCTCCCGTTGTTTGCTAGCCACTTGCGACGACT
	CCAAAACCTCGCCACCAAGGAAAAAGAGAAGTCGCCGTCGCCGTCCTCGACCGATCCGAT
	GGAGTCCGAGAAGGCGTCGCGGCCGGCGTCGCTCCTGGGGACGCTCCGGACGGCGGTGAA
	GAAGGTGCGGTTCCTGCTCTCCTTCAGCGCCACGCGGTGGATCATCAACTCCATCGCCGG
	CCGCCGGAGCGCGCCCGGCGCGACGGCGCCGCTCCGCCTCAGCTTCGGGTCCAGGCGGCC
	GGGCCTGCTCGACGCGGAGGACGACGACGACGGCTCCCCCGCGTCCACCACCGGGCCGTC
	CAGGACGGTGAGCCTCGGGTCGGGCGGCGTGTCGCGGACGAGCAGCGCGGTGgcggcgtc
	ggagtactcgcggtccgcgtcgtcgggcgcgacgtcgtcgtcgagcggggggtcgtcgcC
	GGCCGnnnnnnnnnnnnnnnnnnnnnnnnnnnnnnnnnnnnnnnnnnnnnnnnnnnnnnn
	nnnnnnnGAGCGGCAGGTGTCGCTGCAGCTGCGGTACTGCCGGGTCGACAGCCTGCAGGA
	GAGGTCGCCTACCCGCAGGGTTTCTTGACCGATTTGATCCCCCGTATATGCATTGCGATT
	CTTGTTCATTTCGTGTCAAAACAGGTGTGTGTATGTGGATTTAGATGGGTGTTTTTTCGT
	TCCATCATTTCTGCGCGTCTTCTAGGATATTAATTTGTTCTGTATTTCTGTAAGATCGAG
	ATTACAGAGTGCGAGTAGAAATAAACAGAGTTCTTTGAGAACTTGGGGGAGAATCGAGTA
	CTCTCCTCAACATTGAAAAATATCTTAGTATGTACTACATCATTCACAAAATCTGAGGAG
	AATAGGCTGAATAGCAGGCCTTGATATGCAGCCCTTCTATCTTTTTACAACAGCAACTGT
	AATCTGGATTTCATCCAACCAAAACAATTAGCCAAGCGTGCTCACGTTATAATTTACCTA
	GC
18	>TCONS_00004793 XLOC_003448 class_code "o"
	CTGCGAGAAGCTCATGGAGGCCCTCAACCCCATCCTCAGGCAGCTTCAGTTCCTCTCGCA
	GCTCTAACCAATCAACCGTCTGCATGTGGAATGCGTACGTAGAGTACGTACGTGGCCTAC
	AGCCCAGTGTACTCAGTCCGGGAAGAGAAGGGAATAACATGTCCTACCTCCCAATTACTC
	ACTATACAACAACTGATCTCTCTCTCCATATATGTTGTATGTGCTTACTCTTGTTTACAT
	GCACGTAGAGATCAAGACGCATGTGCAAATACATGATACATATAGTCGTCCTTGTAATTT
	CGTCGTTTATAAGTTAATAACACA
19	>TCONS_00005774 XLOC_004117 class_code "u"
	AACGATCCAACAAACGAAGCGCATGTCGCTTCGACCGCGACCCCAGGTCAGGCGGGACTA
	CCCGCTGAGTTTAAGCATATAAATAAGCGGAGGAGAAGAAACTTACAAGGATTCCCCTAG
	TAACGGCGAGAGACCGATAGCGAACAAGTACCGCGAGGGAAAGATGAAAAGGAGTTTGAA
	AAGAGAGTCAAAGAATGCTTGAAATTGCTGGGAGGGA
20	>TCONS_00007435 XLOC_005462 class_code "u"
	AACTAAGCCTACGTGGTTTGTGAACCAGACCCCGATATTTCCTTTGAGGCCTAAAATGCA
	TTGCAGCCCGACACATGACTGTTGGGGCTACCTCCCGGGCCTTCATCAGTTTGCTGATGC
	ACACATGGACTAGGGTGATTAACTAGGCCCCATATGATAGTAAGCACTACTCGCAAATTG
	TTTGCGCCATGATATATGTGCATCCGGGTTAGCACATTGGACTCGGTCCCTGTCAGCTGG
	TAGGACAGGACCAAATTGTTACCTTAAAAAGTGATGTGTTATTTTGTTTAGAAAAATCTT
	ACTTTTAATACAAACACTTTTCAGTATACTTTCGACAAAGCATGCAACTACAACCGCCAT
	GAAGGAAAAACCAAAGTCAAGCAAGTGAAGCTGAATTTCCTTGGGCTTCCACTGCGTCCA
	GTAAGTCTTTCTGCAATTCGTGTTCCTGTTGTCGAGTTCCTTGTCCACCGAAGTTTTGTC
	GCTCTAATCATTTCTTGGTTTTCATTTATATATCCTTTCCTTGCACTGTAAATATATAAT
	GCTTTTAACACTCC
21	>TCONS_00007579 XLOC_005569 class_code "e"
	ATCGATTGATCTGTGGGTAGGGGAGGGGTAACGGCATGGTCATGGCCGTGGATGGATCGA
	GGCGGTGGCGGTGGTTGGCGGTGTGGGATTCTTCGCGAGGGTCCCATGACCGTACCTTCT
	TTTTGCCCTTTTCCCCAATCCTTTTTGGACGCATTGCAACTTGCGAGGGGAGAGAAGGGG
	AGACTAATTGTCTTGAGAAAATAATTCAAGGTAGTACACTCGCTGGCTTGGGCTTGTCGT
	CGCGTCCAATTGTCCTGGTTGGTTGGGGTTGATGGGGGCTGTGGCTTTCACTGCCGCCGT
	TGCGCGGGGCATGTTGCGTCGCCCGGGCTCCATTATGATGTGAAGGCAGATTGATTGCTT
	GGGTTTGTTTGATTGGTGCACTGCGCTATCCCTATCCAATCCCTCAGTTGGTTCCATCCA
	TCATCAGAGATGAAAACGCACAGCGGCAGCTCAGCTAATCCATTATTGGGTTATAGTTTA
	CGTTCTTGTTGCCACCATTATTAGCACTAGTAATGGCCATGTGCACATGCTTTGTACTTG
	TCCATGTATGCATTCTCGATTTGCGTCTCAACAGTTGTTTTTCCTTACCTTCTTCCTTCT
	TTATTTAAACTTCCACCGGTCAATTGTACTATTGTGTTAGGATTTACACAGGGTTTGGGG
	TTTCAAGCTTGGATTATGCGGTTCCTACTTTCTGTAGCCGTGTCATTTTGTTCCATGCTG
	TCAATTTGAGCTGCTAATGATGGGTGGGATGTTCGGTTAAAAAAGTGATGGATGGATGAT
	ATGTCATTTTCCAACTAATGTTTGGTGGTGCATAAATGGAATCACACCTTCGTGTCTTCT
	CATTTCTCCTTGTCGCCCAGGATTCTTATACAGAAAGTTGAACCGCTCTATTTCCTATTT
	TAACTTGCAAGACAAATGTACTAGCTATTTTGTAAAGCAACCCGAGCAGTGTTTTCAGCT
	GTTCTTGCTTTAGTTTTGGTGTTCC
22	>TCONS_00008289 XLOC_006011 class_code "u"
	TAAATGCACGCCAACACTCAAAAAATTGGTGAGGCCGCGGTTGATAGATGCTATCCAACC
	AGCCCCAAAAGCAACTAAATTAAAATAGTCTAATATAACTCGTCTTTTTACTAGTACATA
	CGAAACATTATGATGCTCTAAGATaaaacaaaaaacacaacaaaactttatttatgtaac
	atcctaaaataaaacaagacaacTTAGACAGAACTAGTAAGCGTGACATGAATCTCCAGA
	TGACAACGCACAACACGTCAGATGTGTCAATTTCAAAGTGTTTGTCGTGTGAACAAGAAA
	TTCACATGGTTGTAACGAAACAATAGATTAATGAAAGAAAAAGATTTGGGAGAGTAAGGA
	GCTATAACAATCTTACAGTAATTTACAGGGAAAAAAGGATGGTCACGAATCAAAACAGCC
	TTGTACTTCGTCGGTGGTTTAATGGTTAACCACGCTGCACTTCTTCCTGATCTCGCCCTG
	GCTTCCGGTGAGCGGGTTGGCGTTGCCCATCTTGATCATGGAGGCGGCGAAGTCTGCGAA
	GAACTCGTCCTTGAAGGCGCCGGTGGCATGGCGCTGGACGTAGGCGCGGGTGAAGGGGTC
	GGTGAGGAGGGCGCCGTCAGAGTGGAAGAGGCCCCTCCGCTTGCTCACCAGCTTGAAGTA
	GTCGGTGTCGAAGGTCTTGAAGCTGCCGGGGTCCATCTCCACGAGGGTGGTGTTGTCGTT
	GAGGCTGGCACACTTGCTTTTTAGCCGCATCATGTACTGCGGCTCCAGCGAGGGGTCGAT
	GTCGCTGGGGTTCACGGCGGCGAAGAGCTGGGTGAGCACGGTGAAGTTGGAGGTCGGGGG
	TGGCAGAGCGTCAGTCTCGTTGGAAATGGACACGCTGCCGTCTCGCCGGCCGAGAGGAAC
	TGTCCAGAATGGACCCTTGCTCTGGAGAAACCATG
23	>TCONS_00008381 XLOC_006085 class_code "u"
	GAGCAATCGAGCTTCGCGAAGCTACTACTTTGTACGTGGCGGCAAGGTACGAGCACCGCC
	GCGCGACGTGTCCCGTTGCTTCTGCCTATAAATGCCGCCTGCTCCAATCTCCTTTCCAAC
	ACAAGCAGTCGATTCATCCAAGCCAGAGTTGAGCAATACTAGCAGTGAGATTTGGCCCTT
	CCGATCGAGTGATTTCAGTTCGTGTTTGTTAGTGAGAGAGAAGACAAGCGGAGATGGCCT
	CCAACCAGAACCAGGCGAGCTACATGGCCGGCGAGACCAAGGCCCGCACCGAGGAGAAGA
	CCGGGCAGATGATGGACAAGGCGGGnn
24	>TCONS_00008658 XLOC_006270 class_code "u"
	CGGCTAGGCCATGGGGATTCACCCCGGGCTGCGGCGGCAGCTAGTAGCAAAGCAGCTGGA
	GTCACCGGACTGCCGCCGGTCAACCATCGACGGCCACACTACCGCCCCAATCTTGCTCAT
	CACCGTCGTGGTCGACAACGCTTTCCGCGCCACGAGCGCCATCCAATGGCACAGCTTCTG
	CCAGGGGCCGATGACTGGCATGTCGCCGGCGGACGGTATCAAGGGCTTGACGTCCACGTA
	CTACTATTATGTGGATGATCGCGCATGCTATGACCGAGACTGCGCTGCAAAGTTCACCGG
	CGCCCAGGGAGGTGAGGCCGGTCCGACCGTCGGCGGCCACGCTTGCACCGCCAAGGAACG
	TGCTGTCCGCCACAGAAGTCAGGGGCTGTCCTCCGGCCAACGAGCGGACACCGCCGCCAG
	ACATGATGAAGTCAACGTGCTGCGGAAAGACGAGAGACAGACCGCCTGCGGTTGTGCACG
	CCGCGAACCAAAATGTCAGGTACATTCTCTTGGTCAGGGGCCATATGCGTGCACCACAGC
	GCAACTCATGGCCAACTGTCCTATCATCAGAGAAGAAGGCGCGGTCGAGGAGCTCCTCCG
	ATGGTCCGGCCTGACATTGGAGGCCGTATCCTCGTGGATTGCTGGTATATGCGGGGGCAG
	GGACCATGCCACGTGCCCAGATCCCTGAATCTCTACTCTTGGCCCATAACCCTGTTATCT
	ACCTCAATGGCGAAGGTCCAGTCGGGGAGCCTTGAGGAGAGGGCACATTAAGCGTGAGGT
	TTGGAGGTCAAGCGAATTCACGTGTCTCACAGGCTTTGAGCTTCCGGCTGCCTAGAGTTA
	ATACTATTTGTTTTCACTATAAATAAACATTATACATTTTCTCTGATAttt
25	>TCONS_00008797 XLOC_006361 class_code "u"
	GGCAACCCAAGGTGTGTATGCCCCTACTTCCCCAAGGTACTCAAGCCCCATGCCTGGGGC
	GACTTCAGCCACTGGACAATAGTTCCGCCTTAATTTGTTCCATATATGTGTTGCAGTATC
	AATGCATTTTCCATTCAACTTTCTAAAGATTTCTGTTCACAGATGTGTGCTGCTGTGAGG
	CATGTAGCACCACTTCTCCTGTGGTTCATGTTTTCTGTACCTCTTGATATTTGACTTTGT
	GAAACTAACCGAATTGTACTAAAGATAGGCGTCATGGTCTCATGGAATGGACATCATGGG
	GCTTATTAGGAACTCTGAGTTCAGCGGGCACCATGCCGAAAGAGGTCAATCTCTTCCAAT
	ACACAATTGCTGAGGTATGTATCAATGCCTAAAGGTTAAAAAAGACCCAGGTTACACCAT
	ATGGTTTAGGTTGCTCACCTTGGTGGCTGACTAGGCGTTCAAAAATCTTAGTGAGAGTAT
	AAAGGACATTGTTGATGGTGCAATAATGGAACACAACAAGTtgtgtgtgtgtgtgtgtgt
	gtCGCACGACTTGGGAGTCTACATCTAAGAGTTCCTTTCAGTTTTCTATCATAAACATTT
	CTTTATAAAAGTTATGTTGGACACTTATCTTCTCTTTACTTATCGTTTCGTGGGACTACG
	AAAAAGTTCATCTGTGTGTAACTACAAGGTTCTCGAAGTCCGCCCTCTCATTGACAGGGT
	GAAAGTTGTGGAATTTTTGCTTTAACTGTCTGGAGTAAGATGACAGGACATACAAAGATG
	CATTCAAGTTGAAGATTCAGAGTTGCAAGGCAGGCACAGTTAACAGGGATAAGAAACTAT
	AGAAGATTTATCAAACCAGATATATGGGCTTGGTTATGCACTGAATAATTGTGGAGGATC
	TCAGGTAATTAGGCCATACAACAAAATTAAATTTTACTTGCTTTTAAATGTTTAGGGGGC
	AGATGATGTTTCATATGCTAGACTGAAGTACGCACCTTTTAAGAGTATCACTGATACTCC
	AGTCACCCATAAAAATGGAAGTACTAAAAATTAGTTTGCAAGGAAAATAACTAAATAGTG
	AGTCCGAGCAAACCTACTGCCTAGATTACATGAGATCATTTTAGCTCTAAGAGTTTCTTT
	TATCtttttttACATTCTGGTAAACATGTGGGTGAATAACTGTTAGAAATTGTTCTGTAT
	GTACACGTGCATTCTACTAGAACTGGTGCTTGAAAGAATAAAAAGTTCTATAATATTTGT
	AAGCCAAGCGGTGGAAAAGCTCACTCCTCACAGTAGATTACCATCGTCTACGTATCTGCT
	TTGTTGAAACAGAGTCCACAGGTTTACTCATGTCATCTGTTTTTTGTTGTTTGAGGGAAG
	GTTTGTTAGGAGCCCATCTCTTCTGCAGCAAGCCCTGCAGAAAGAGAGCTAGATATAATG
	GTACTTGCTAGCCTTTTAATGGACACTTCCTTTTGGCCTTTTTTAGTTTCTCTAATTAGG
	TAAGATACTTCAATGAGTGAGAATTTTTTGTTCCCTCCCTTTTTCATTGTCTCTTGAGTT
	TTGCTTTGTGGTGAGAGGAGGATAGAGAGATACCCAATTGCCGTGGGGATCAGAGATTAG
	GTGAGGTCACATTGTTTGTCTCGGCTTTACAGTGTGAGGTAAAGGAAGAAAATAAAGTAA
	TGGTAGAATATTACAATCATATATCTAGACATATCTCTACTCCTAATGGAGCAGTTGGAA
	AATAAAAGCCGGGAGAAGTATGTCCCCTCCGTCCTCCTCCCGCGACGCGCGTCACGG
26	>TCONS_00008798 XLOC_006361 class_code "u"
	GTGCGGACCTCGTTCAGTTCATGATGCATTGCCTCGTTCAGTTTCTGCTATGTTCTTAAA
	CCGTTCTTCTTTTCATGTACTAATGTATGTCCTGCTAGGAGTAGTACCACTGTAGTCTTC
	TTTCTCTGTACTCCAAATTCTGAAAGAGGATGTCAATTATGTGATCGGAAAGATACCACC
	TATATAAAAAGAAAAGTAACCAATCGTCATCACTACAAGGTATTCAAGTAAGGAAGCATG
	CGTTTGTTGAGTTATGCAAGGCCATGCTTCCGTGTTTTGTGTGGATGCTGGAACGCACAG
	GCATCTTATCTTCTTGCTCCTTTATACCAAATTTTGGTATTTTATCTTTTTAACTGACAG
	AACCACTCTATATTTGTCGGCATGGAAATTGGAATAGACATTGTAGATCCAGTGTGAGAA
	TATCATAGCTGCGCTAAGTAAATGTACTATTGTTTAGAATGATAGTCCCGCTAttttttt
	tAAAGTTAGGATGGTTTGCCTTACTAATTGTACAGTTTTAAtttttttGTTGTTGTTCAA
	TTTGCTCTCTGCCATATTATTCTATTTTTGAGAGTTCATGAAGTCATTCTGAAATGTTAT
	TTTTCATGTTGCTCAGCTTCTTTTCTCTACGCTCTGTCAGGCTGCAACAGCCTAAGTTTC
	TATTTTCTATCTGGGCTCCACTGGCAGTAGTAGGATGCTCATTGGCAACCCAAGGTGTGT
	ATGCCCCTACTTCCCCAAGGTACTCAAGCCCCATGCCTGGGGCGACTTCAGCCACTGGAC
	AATAGTTCCGCCTTAATTTGTTCCATATATGTGTTGCAGTATCAATGCATTTTCCATTCA
	ACTTTCTAAAGATTTCTGTTCACAGATGTGTGCTGCTGTGAGGCATGTAGCACCACTTCT
	CCTGTGGTTCATGTTTTCTGTACCTCTTGATATTTGACTTTGTGAAACTAACCGAATTGT
	ACTAAAGATAGGCGTCATGGTCTCATGGAATGGACATCATGGGGCTTATTAGGAACTCTG
	AGTTCAGCGGGCACCATGCCGAAAGAGGTCAATCTCTTCCAATACACAATTGCTGAGGTA
	TGTATCAATGCCTAAAGGTTAAAAAAGACCCAGGTTACACCATATGGTTTAGGTTGCTCA
	CCTTGGTGGCTGACTAGGCGTTCAAAAATCTTAGTGAGAGTATAAAGGACATTGTTGATG
	GTGCAATAATGGAACACAACAAGTtgtgtgtgtgtgtgtgtgtgtCGCACGACTTGGGAG
	TCTACATCTAAGAGTTCCTTTCAGTTTTCTATCATAAACATTTCTTTATAAAAGTTATGT
	TGGACACTTATCTTCTCTTTACTTATCGTTTCGTGGGACTACGAAAAAGTTCATCTGTGT
	GTAACTACAAGGTTCTCGAAGTCCGCCCTCTCATTGACAGGGTGAAAGTTGTGGAATTTT
	TGCTTTAACTGTCTGGAGTAAGATGACAGGACATACAAAGATGCATTCAAGGTAAGCTCA
	AGTGAAATTAGGTGTTCATAAGACAATTCTTTCAAGTTGCGACCTACATTGTGGTGTCTC
	CGTTCATCAAGTTCTGAGCACCAGCTCCAGTGAAATTAGATGTTCATCCAGCCATACTCC
	TAGGTGGATTTCTTTGGTGTGCTTATTATTGTGTAGTTAGTGGTTATGCACATGCCTCAT
	CATCTGATATTTCTGCAGTAGTTACTGAAAGCAATCTGAGGACAAAGCTTTGATTGTTGT
	TGTAGTTGAAGATTCAGAGTTGCAAGGCAGGCACAGTTAACAGGGATAAGAAACTATAGA
	AGATTTATCAAACCAGATATATGGGCTTGGTTATGCACTGAATAATTGTGGAGGATCTCA
	GGTAATTAGGCCATACAACAAAATTAAATTTTACTTGCTTTTAAATGTTTAGGGGGCAGA
	TGATGTTTCATATGCTAGACTGAAGTACGCACCTTTTAAGAGTATCACTGATACTCCAGT
	CACCCATAAAAATGGAAGTACTAAAAATTAGTTTGCAAGGAAAATAACTAAATAGTGAGT
	CCGAGCAAACCTACTGCCTAGATTACATGAGATCATTTTAGCTCTAAGAGTTTCTTTTAT
	CtttttttACATTCTGGTAAACATGTGGGTGAATAACTGTTAGAAATTGTTCTGTATGTA
	CACGTGCATTCTACTAGAACTGGTGCTTGAAAGAATAAAAAGTTCTATAATATTTGTAAG
	CCAAGCGGTGGAAAAGCTCACTCCTCACAGTAGATTACCATCGTCTACGTATCTGCTTTG
	TTGAAACAGAGTCCACAGGTTTACTCATGTCATCTGTTTTTTGTTGTTTGAGGGAAGGTT
	TGTTAGGAGCCCATCTCTTCTGCAGCAAGCCCTGCAGAAAGAGAGCTAGATATAATGGTA
	CTTGCTAGCCTTTTAATGGACACTTCCTTTTGGCCTTTTTTAGTTTCTCTAATTAGGTAA
	GATACTTCAATGAGTGAGAATTTTTTGTTCCCTCCCTTTTTCATTGTCTCTTGAGTTTTG
	CTTTGTGGTGAGAGGAGGATAGAGAGATACCCAATTGCCGTGGGGATCAGAGATTAGGTG
	AGGTCACATTGTTTGTCTCGGCTTTACAGTGTGAGGTAAAGGAAGAAAATAAAGTAATGG
	TAGAATATTACAATCATATATCTAGACATATCTCTACTCCTAATGGAGCAGTTGGAAAAT
	AAAAGCCGGGAGAAGTATGTCCCCTCCGTCCTCCTCCCGCGACGCGCGTCACGG
27	>TCONS_00008799 XLOC_006361 class_code "u"
	GCTGTGCGGACCTCGTTCAGTTCATGATGCATTGCCTCGTTCAGTTTCTGCTATGTTCTT
	AAACCGTTCTTCTTTTCATGTACTAATGTATGTCCTGCTAGGAGTAGTACCACTGTAGTC
	TTCTTTCTCTGTACTCCAAATTCTGAAAGAGGATGTCAATTATGTGATCGGAAAGATACC
	ACCTATATAAAAAGAAAAGTAACCAATCGTCATCACTACAAGGTATTCAAGTAAGGAAGC
	ATGCGTTTGTTGAGTTATGCAAGGCCATGCTTCCGTGTTTTGTGTGGATGCTGGAACGCA
	CAGGCATCTTATCTTCTTGCTCCTTTATACCAAATTTTGGTATTTTATCTTTTTAACTGA
	CAGAACCACTCTATATTTGTCGGCATGGAAATTGGAATAGACATTGTAGATCCAGTGTGA
	GAATATCATAGCTGCGCTAAGTAAATGTACTATTGTTTAGAATGATAGTCCCGCTAtttt
	ttttAAAGTTAGGATGGTTTGCCTTACTAATTGTACAGTTTTAAtttttttGTTGTTGTT
	CAATTTGCTCTCTGCCATATTATTCTATTTTTGAGAGTTCATGAAGTCATTCTGAAATGT
	TATTTTTCATGTTGCTCAGCTTCTTTTCTCTACGCTCTGTCAGGCTGCAACAGCCTAAGT
	TTCTATTTTCTATCTGGGCTCCACTGGCAGTAGTAGGATGCTCATTGGCAACCCAAGGTG
	TGTATGCCCCTACTTCCCCAAGATAGGCGTCATGGTCTCATGGAATGGACATCATGGGGC
	TTATTAGGAACTCTGAGTTCAGCGGGCACCATGCCGAAAGAGGTCAATCTCTTCCAATAC
	ACAATTGCTGAGTTCATCTGTGTGTAACTACAAGGTTCTCGAAGTCCGCCCTCTCATTGA
	CAGGGTGAAAGTTGTGGAATTTTTGCTTTAACTGTCTGGAGTAAGATGACAGGACATACA
	AAGATGCATTCAAGTTGAAGATTCAGAGTTGCAAGGCAGGCACAGTTAACAGGGATAAGA
	AACTATAGAAGATTTATCAAACCAGATATATGGGCTTGGTTATGCACTGAATAATTGTGG
	AGGATCTCAGGTAATTAGGCCATACAACAAAATTAAATTTTACTTGCTTTTAAATGTTTA
	GGGGGCAGATGATGTTTCATATGCTAGACTGAAGTACGCACCTTTTAAGAGTATCACTGA
	TACTCCAGTCACCCATAAAAATGGAAGTACTAAAAATTAGTTTGCAAGGAAAATAACTAA
	ATAGTGAGTCCGAGCAAACCTACTGCCTAGATTACATGAGATCATTTTAGCTCTAAGAGT
	TTCTTTTATCtttttttACATTCTGGTAAACATGTGGGTGAATAACTGTTAGAAATTGTT
	CTGTATGTACACGTGCATTCTACTAGAACTGGTGCTTGAAAGAATAAAAAGTTCTATAAT
	ATTTGTAAGCCAAGCGGTGGAAAAGCTCACTCCTCACAGTAGATTACCATCGTCTACGTA
	TCTGCTTTGTTGAAACAGAGTCCACAGGTTTACTCATGTCATCTGTTTTTTGTTGTTTGA
	GGGAAGGTTTGTTAGGAGCCCATCTCTTCTGCAGCAAGCCCTGCAGAAAGAGAGCTAGAT
	ATAATGGTACTTGCTAGCCTTTTAATGGACACTTCCTTTTGGCCTTTTTTAGTTTCTCTA
	ATTAGGTAAGATACTTCAATGAGTGAGAATTTTTTGTTCCCTCCCTTTTTCATTGTCTCT
	TGAGTTTTGCTTTGTGGTGAGAGGAGGATAGAGAGATACCCAATTGCCGTGGGGATCAGA
	GATTAGGTGAGGTCACATTGTTTGTCTCGGCTTTACAGTGTGAGGTAAAGGAAGAAAATA
	AAGTAATGGTAGAATATTACAATCATATATCTAGACATATCTCTACTCCTAATGGAGCAG
	TTGGAAAATAAAAGCCGGGAGAAGTATGTCCCCTCCGTCCTCCTCCCGCGACGCGCGTCA
	CGG
28	>TCONS_00009538 XLOC_006859 class_code "e"
	CGGGTGAGCACTCCTCCCATCCCACCATTAACCACCCCCCATCGCACCATCACTATCCAC
	CTCTGCCCGCATTGTCTCCCCGCCCACACGCACCTACACGCGCTGTACCTCTTCTTTCTC
	CGCTCGGTGCATACACTGCCTTTATGGCCTACTGCCCTTCTTGCTCGGTCTGGGTGCTTT
	GCTCCTGCCCCCAGACCCTGACCCAGCAGCTCAGCTCAGCTCCCACCTGCCCCAAAAATG
	GCAGCCTTGTGGAAGCTTTGTGCAGCAGGACTGCAGGAGGGTGCAGCTGGGCTCCATGGC
	ACTGCGCATGCCAGTTGCGTTTTGGGGCAAAGCCATGCCGGTCGCGTCGTGTTTCACAGG
	AACGGAAGCTCCTTTTCCAATCCTTTTCGAAAGGGCAGATGCTTCCATGCCCTCCATGGC
	CATGGGGTAGGGAGCTGGGGGCTGGGGCCTCACTGCCTTCCCCAGCTGCAACAAGCAGCT
	GGGTGACTAGTACTGTATCACATTATTGCCACCTTTAAGTTTATACCGTTTTTTACTAGA
	TCAGAACTATTATTTGTGCAGTGGCTGTATTATATATTTGTATTATGCATTGTCCAGTTC
	TTGAAAGGCCTGGCTCTGGATATGTGTATGTGTAGATGGATAGATAGCTGTGGCTCTAGG
	CCTTGCTCAGTTTCTTTAGCTTTACATGGGGAAAGTAAGATCAACCTGTTGCTCTGGTAG
	TGGTAGTACTACTGCTTGTTTGACTGCTTTGAACTGGAGGAATTAATGTGGCTCTCTCTC
	ATTTGGTCCCCtttctttttcttttttGCTGCCAGGATCATCCCAAGATCACTCATGCCC
	AGAGAGGTGAGTCAAAGGCTGCAACCTCTATTTTGTTGCCATTGCATTGCATGGTCTGCT
	CTCCACTTCTGAACCTTGACTGGGTGTGCAAGCTAGCTGCCAGGATATTTATTGTTCAGC
	TTCAGCATGATGAATGATGATGCATCACCatatatatatatTTGAATCTAATGTCCAAAA
	CTTGTGTGAATCTTATGTAGTTTGATTTTCTTCTTAATGTAGCTTGATTATATTAAATGC
	TATTAATACTGCAAGAAATAACTATATATGCAATCTGCACTATACACTCTTAGGCAGATA
	TTTGTGTTTATTATATGGATTAGAAATTAGTTTCCACACCTTTACTGGTTGTAAAGAGGC
	CTTATCAATCTGTATCTGTTGTGATGACTGTCTTTATTCTGCTTTTCAATACACCTGCAA
	CATGACCTGTACTACTACTACTTAGTCTAGCCTTGATTAATTTTACAGTTAAAATCGTTA
	TTCTTGGAAAATTTAATTAGATGTACTAGTCAATTTTATACTTGGTGTTATTCTCGGAAA
	ATTTCTGAATGCTTGGTTGCTTACAATCCCTGATTCATG
29	>TCONS_00010320 XLOC_007580 class_code "c"
	CATACTTCTCGATAGATCCCGAAGAATACTTCTCAAGTGTTGTTTCTGAGCTCAATGAGG
	TTCTCAACGTCATTGCAGCAGGCTGTACTTCTGAATGGCTGTACCAGAGAAGCCTGCAGG
	AGTCCTTTTCAGGCAGGATTATATCTCTCCTTAGGTTGATTACTGAGACTGAAATCCGTA
	CAGACGAGTTCTACAAGCAATCTATCCCTAAAAATTTGAATGTCCTCCAGTTCTGTTGGA
	AGGCGGTGCGATCCCTGGATGCTGAAGCTACCGCTACACAAATGAGGGCTTTGACATATG
	CACTCGGCATACCTTTGCGTGTCGAAGTCGTGGACAAGAGCTTGACGGATCAAGGTGTGT
	TAGTGAAGCGCCTCGATTTCTTCCATGAGTTCGACATGGAGAAGGGCCCTCTCCGTTTGA
	CTCGGAGCTACCTTTCCTCGAGCACAGCTCGTATACCGCTGAAGCAGGGAAGCTACGATG
	GCGACTTGCTATCATCTGATGGCACACCCATGCTGACCTTACTGTGTCGGCATGGCCATT
	GTGACATTCTTTACCGCAAGTGAACAAACTATGCGAGTTCGCTCGCTCGGCAAAAACTTC
	CTCCGGGATGATTATGGGGAAACCTTGTAACAGTCCTCTATAGTGTGTGTGGCCGTTTGT
	CGGTCTGCTCCACAACAACCCGCGACTACTGCTGCAAGGTTTACCTTGAATGACATGTCA
	TGCTCTGCTCCTTGGTTTTCTTGTTCTTGCTGATGCTGTTGTTAGTTCTCCTGTATTTGG
	AAGGAAGCTACA
30	>TCONS_00010502 XLOC_007700 class_code "j"
	ggcgacgactgggcttaaaaccacccccagcaccgattgtattgccggctcgtcccaggg
	gacgatttttatgcgtcctgggggccaatggctggagatgTCTTAAGAGaaaaaaaCAAA
	AGGAAAGTTAATTGGGGCACTCCAAGCCGTCCGAGCCCTTCTTGCGCTTTCTCCACCTCT
	AGGTTTCCCGCCGCCGCCCCCGCGTCCGATGCACCTCCGCTGCCCGAGGAAGGAGCAGCA
	ACTCCTTTAGCCTCGCGCCGCCGTCGACCCGCCCTTCTCGTCGGCCGTGCCCCATGCTAG
	AAGGTGGGCGGAGCCTCATCACGGTGAGAAGGGGCTCGCCGGCGGGGCCGAGCAGCGCCA
	GCTCGCCCGGGGAGGCAGCGCCCCCGCCGTGGCCGCGGCCGTAGGTGTCAGCGCGGAAGG
	CGAGGCCGCCGGTGCGGTTGTCGTAGGCCGGAAAGCCGTCGCCGGGGGAGACGAGGGTAG
	CAGCAGTCGCAGCAGGTGGCGATGGTGGTGAAAGCGTCGGATGTGGGCTGCTTCAGCGGG
	AATGGCGCAAGGCCCACCGCTTCTTCTACTGCGGCGCTTCAAAACGGCGTCTCTGCAGGT
	ATGCTAGCGCCTCGTCTTCTCTTGTTTCTTACTGATGCAAACCGGAAATGGGTAAATATG
	GAGATTAGCCAATGAGATATGGTTGTTAAATTTGTCTTTTGTGGTACAtttttttGAGGA
	AATCGGTGATAACGCAAGGAACTAAGACCTTCAGTGAGACTGTCTTTGGTGTATTAGCGA
	AATTTGTTCATCGGATAGAGCTTTGAATAGATTAGCCATCCTCCTCTCTATTTACATTCA
	TGTGCAGAATGGGTGGTGTTGCAGCGCCTCTAGGTTGCCTGAGGTGGGGGAGACTTGATC
	CACCTCCTCCTTGTTTCTATAGATCTTTCGCCAAAGAAGGTTGCAGAGATATCAATCTAG
	AAGAAGAATGAGGGGGGATTGGGAATGTTCTGTAACTATTTTTATTGCTAACTTAGATGG
	GATTACAGTTCATTGGTTTCATTATTTGGTCATGTCTAATTTTGCTAGCTAAGATGCTAG
	CCCCTATGCTGAACAATGTTACATTTTGACTCATCTAGACCATCCTTGTTGCAACCCTCA
	CCTTAGCTGCTAATGGTACCAATTGTGCTGCTGGGGTTGTTGTTTTTGGTTGTTGAGAAG
	GATGCTACCAGTTATGCCTTTGTTTGTGCAAACTTTATGATTAGCAGGTACAGTGAGCAC
	CCTTCAGAACCTCTTGTTTCTTCTTTGCTCAAGTTACATTACGTATCAAGATGTGAGTTA
	CTAAATGTTCATGTATGTATCATGGATGGACACTACCTCTTGTATTGTTGATTGGTTTGC
	AGGCTTAATGGTTCTGGTTCAGGTAGAAGAGCTTCAGCCTTAGAAGATTTCTGGGAGAAT
	CGAGTAAGTGAATACAAAGTTATGAAGCTTATGCCATGTGATGGCAGTATTAACCCCTTC
	ATGGAAATGTGTTTAAAAGAAGCACTTGCCTTTGGAATTAAAGATCAGTTTATGACACTG
	ACCAGAGATCATACCAAGGGATTTCAGGGCTAGCAAATATGCTAAACATAAATACAGAGA
	GGCAATCAGGCAGTGGATTTCCGATATTGATGCGAGAAAAATTCCTTTGGCTCAAAGCCC
	ACTTACTGATATTCTCATGGTGTTTTAACCAATATATATATACCATCGGCTCGACGGCGA
	GGAGGGAAACCCCGCAGACCGAGGACAGCGCGATGACTGTGCCGCATGTGAAGAGCATGG
	TCATGTCATGGGACCACACATCGGTGGTGGTCCGCTTGCCTGCTATGGCGTCAAACACGA
	CTACACCCTTTTACTCGGCCTATTGTAAGATATGGTTCCCCGCCTAATTAATTTGTTCCT
	TCTTCCAAGCTCTTACTTAGTGTATATTCCTTTCTGTGTAGCGGATTGGATTGGGCAGGG
	TGCTCTTTTGCTTTAAAGATAGGATAGGTGGATATATTTGGTTTTATGATGGACAGGTTG
	ATCAAAATCACATGGCCTTTTTTCAAGTTTGAGAAGAAAAAGACACTAGAACAGTGTTTA
	AGAAGGGCGATCGATGCGCTTTGGTGTACATGATGAGCATACTTCATCCACCGCCGCCGC
	CTCCTCCCATCCCAGATCCGCTGCCGCCACCGGAGGAAGGGCCCCTCCCGAGACCCGCTT
	CTCCCTCGAGTCAGGTCGTGTGGGCGCCATCGTCGTCTTCTGCCTTCGGTGCGTGGCACC
	ACTGCCGGAGAGAGCGACGAGGAGGTCCAGCAGCCCGTGCTTTCATCGTCGTGCGGCGCC
	AAAAGAATGACGAGGAGGCGGAGCAGTTCGTGGTGTCTTCGTCATCGCCGGCCGTGCTGG
	CTGACCATGACACAGAGTTAGAGGCCATCAGGCAGAGGCGAGTGCAAGAGCTAATGGGAC
	AACATGGTGGTGCGCGTTGGAGGGAGTGTCGCGTCTTGTTGTATTCAGAGATGCTCTGTA
	TTTTGTGGTAGGAATTTTAAGCTCTAAGGACATAATTATTCAGCCTGCAAGATTTTTGCT
	TTGGGTTTTAGAAAACTGAACAACAGTATAGCAACATATTTACTGTAGTACCTGTGTGCA
	TGTCTGCATGATCATCTTCTTGGTGGCCTGATTAGAATTATGCTAATTTTCTTGCTTTGC
	ACTTGGG
31	>TCONS_00010503 XLOC_007700 class_code "j"
	ggcgacgactgggcttaaaaccacccccagcaccgattgtattgccggctcgtcccaggg
	gacgatttttatgcgtcctgggggccaatggctggagatgTCTTAAGAGaaaaaaaCAAA
	AGGAAAGTTAATTGGGGCACTCCAAGCCGTCCGAGCCCTTCTTGCGCTTTCTCCACCTCT
	AGGTTTCCCGCCGCCGCCCCCGCGTCCGATGCACCTCCGCTGCCCGAGGAAGGAGCAGCA
	ACTCCTTTAGCCTCGCGCCGCCGTCGACCCGCCCTTCTCGTCGGCCGTGCCCCATGCTAG
	AAGGTGGGCGGAGCCTCATCACGGTGAGAAGGGGCTCGCCGGCGGGGCCGAGCAGCGCCA
	GCTCGCCCGGGGAGGCAGCGCCCCCGCCGTGGCCGCGGCCGTAGGTGTCAGCGCGGAAGG
	CGAGGCCGCCGGTGCGGTTGTCGTAGGCCGGAAAGCCGTCGCCGGGGGAGACGAGGGTAG
	CAGCAGTCGCAGCAGGTGGCGATGGTGGTGAAAGCGTCGGATGTGGGCTGCTTCAGCGGG
	AATGGCGCAAGGCCCACCGCTTCTTCTACTGCGGCGCTTCAAAACGGCGTCTCTGCAGGT
	ATGCTAGCGCCTCGTCTTCTCTTGTTTCTTACTGATGCAAACCGGAAATGGGTAAATATG
	GAGATTAGCCAATGAGATATGGTTGTTAAATTTGTCTTTTGTGGTACAtttttttGAGGA
	AATCGGTGATAACGCAAGGAACTAAGACCTTCAGTGAGACTGTCTTTGGTGTATTAGCGA
	AATTTGTTCATCGGATAGAGCTTTGAATAGATTAGCCATCCTCCTCTCTATTTACATTCA
	TGTGCAGAATGGGTGGTGTTGCAGCGCCTCTAGGTTGCCTGAGGTGGGGGAGACTTGATC
	CACCTCCTCCTTGTTTCTATAGATCTTTCGCCAAAGAAGGTTGCAGAGATATCAATCTAG
	AAGAAGAATGAGGGGGGATTGGGAATGTTCTGTAACTATTTTTATTGCTAACTTAGATGG
	GATTACAGTTCATTGGTTTCATTATTTGGTCATGTCTAATTTTGCTAGCTAAGATGCTAG
	CCCCTATGCTGAACAATGTTACATTTTGACTCATCTAGACCATCCTTGTTGCAACCCTCA
	CCTTAGCTGCTAATGGTACCAATTGTGCTGCTGGGGTTGTTGTTTTTGGTTGTTGAGAAG
	GATGCTACCAGTTATGCCTTTGTTTGTGCAAACTTTATGATTAGCAGGTACAGTGAGCAC
	CCTTCAGAACCTCTTGTTTCTTCTTTGCTCAAGTTACATTACGTATCAAGATGTAGAAGA
	GCTTCAGCCTTAGAAGATTTCTGGGAGAATCGAGTAAGTGAATACAAAGTTATGAAGCTT
	ATGCCATGTGATGGCAGTATTAACCCCTTCATGGAAATGTGTTTAAAAGAAGCACTTGCC
	TTTGGAATTAAAGATCAGTTTATGACACTGACCAGAGATCATACCAAGGGATTTCAGGGC
	TAGCAAATATGCTAAACATAAATACAGAGAGGCAATCAGGCAGTGGATTTCCGATATTGA
	TGCGAGAAAAATTCCTTTGGCTCAAAGCCCACTTACTGATATTCTCATGGTGTTTTAACC
	AATATATATATACCATCGGCTCGACGGCGAGGAGGGAAACCCCGCAGACCGAGGACAGCG
	CGATGACTGTGCCGCATGTGAAGAGCATGGTCATGTCATGGGACCACACATCGGTGGTGG
	TCCGCTTGCCTGCTATGGCGTCAAACACGACTACACCCTTTTACTCGGCCTATTCGGATT
	GGATTGGGCAGGGTGCTCTTTTGCTTTAAAGATAGGATAGGTGGATATATTTGGTTTTAT
	GATGGACAGGTTGATCAAAATCACATGGCCTTTTTTCAAGTTTGAGAAGAAAAAGACACT
	AGAACAGCCTGCTATGGTCAAAATGCCTGAACCTAAGAATATGCTACCACAGTACCTACG
	TTTCTCTGTAGAAAAGGTCAAGTGTAATCCTAATTTGGGCTACTGAATTTTAGCCCCTTC
	ACTGGTTATACAATGGTTATCTACATGTTTATGACCGATGTTTCACAGCGGAGGGAGTAT
	TTAGGAATGCATACAAGCAATTCCTGTATGAAGCAACACCACATAAGCTCTATATTTCAG
	AACAAGCATTCTGCATTTTCAGAGATTAATCTGTGTCGATATATTCAGTGTTTAAGAAGG
	GCGATCGATGCGCTTTGGTGTACATGATGAGCATACTTCATCCACCGCCGCCGCCTCCTC
	CCATCCCAGATCCGCTGCCGCCACCGGAGGAAGGGCCCCTCCCGAGACCCGCTTCTCCCT
	CGAGTCAGGTCGTGTGGGCGCCATCGTCGTCTTCTGCCTTCGGTGCGTGGCACCACTGCC
	GGAGAGAGCGACGAGGAGGTCCAGCAGCCCGTGCTTTCATCGTCGTGCGGCGCCAAAAGA
	ATGACGAGGAGGCGGAGCAGTTCGTGGTGTCTTCGTCATCGCCGGCCGTGCTGGCTGACC
	ATGACACAGAGTTAGAGGCCATCAGGCAGAGGCGAGTGCAAGAGCTAATGGGACAACATG
	GTGGTGCGCGTTGGAGGGAGTGTCGCGTCTTGTGGCAACTGCGCCACCAATCAATTGCCT
	AGGCCAGCTGGCCGATGCGCTCTGTGTATCCGAGGATGACGTTCGATTTGACCTGACCAG
	CAGCCGCTGCTGCTCCCACAACCACATCACCGGCCATCCAGTGGGCTTCTTATACCCATC
	TATGTTCTTTGCAACATTGTACCGCAGAACGTAGATTTTAATTCAGTGTGTCGATCCTAC
	ATGCTTATTAATGAACATGCAGCGTTGGAGGGAGTGTCGCGTCTTGTTGTATTCAGAGAT
	GCTCTGTATTTTGTGGTAGGAATTTTAAGCTCTAAGGACATAATTATTCAGCCTGCAAGA
	TTTTTGCTTTGGGTTTTAGAAAACTGAACAACAGTATAGCAACATATTTACTGTAGTACC
	TGTGTGCATGTCTGCATGATCATCTTCTTGGTGGCCTGATTAGAATTATGCTAATTTTCT
	TGCTTTGCACTTGGG
32	>TCONS_00010504 XLOC_007700 class_code "j"
	aCAAAAGGAAAGTTAATTGGGGCACTCCAAGCCGTCCGAGCCCTTCTTGCGCTTTCTCCA
	CCTCTAGGTTTCCCGCCGCCGCCCCCGCGTCCGATGCACCTCCGCTGCCCGAGGAAGGAG
	CAGCAACTCCTTTAGCCTCGCGCCGCCGTCGACCCGCCCTTCTCGTCGGCCGTGCCCCAT
	GCTAGAAGGTGGGCGGAGCCTCATCACGGTGAGAAGGGGCTCGCCGGCGGGGCCGAGCAG
	CGCCAGCTCGCCCGGGGAGGCAGCGCCCCCGCCGTGGCCGCGGCCGTAGGTGTCAGCGCG
	GAAGGCGAGGCCGCCGGTGCGGTTGTCGTAGGCCGGAAAGCCGTCGCCGGGGGAGACGAG
	GGTAGCAGCAGTCGCAGCAGGTGGCGATGGTGGTGAAAGCGTCGGATGTGGGCTGCTTCA
	GCGGGAATGGCGCAAGGCCCACCGCTTCTTCTACTGCGGCGCTTCAAAACGGCGTCTCTG
	CAGGCTTAATGGTTCTGGTTCAGGTAGAAGAGCTTCAGCCTTAGAAGATTTCTGGGAGAA
	TCGAGTAAGTGAATACAAAGAAGCACTTGCCTTTGGAATTAAAGATCAGTTTATGACACT
	GACCAGAGATCATACCAAGGGATTTCAGGGCTAGCAAATATGCTAAACATAAATACAGAG
	AGGCAATCAGGCAGTGGATTTCCGATATTGATGCGAGAAAAATTCCTTTGGCTCAAAGCC
	CACTTACTGATATTCTCATGGTGTTTTAACCAATATATATATACCATCGGCTCGACGGCG
	AGGAGGGAAACCCCGCAGACCGAGGACAGCGCGATGACTGTGCCGCATGTGAAGAGCATG
	GTCATGTCATGGGACCACACATCGGTGGTGGTCCGCTTGCCTGCTATGGCGTCAAACACG
	ACTACACCCTTTTACTCGGCCTATTGTAAGATATGGTTCCCCGCCTAATTAATTTGTTCC
	TTCTTCCAAGCTCTTACTTAGTGTATATTCCTTTCTGTGTAGCGGATTGGATTGGGCAGG
	GTGCTCTTTTGCTTTAAAGATAGGATAGGTGGATATATTTGGTTTTATGATGGACAGGTT
	GATCAAAATCACATGGCCTTTTTTCAAGTTTGAGAAGAAAAAGACACTAGAACAGTGTTT
	AAGAAGGGCGATCGATGCGCTTTGGTGTACATGATGAGCATACTTCATCCACCGCCGCCG
	CCTCCTCCCATCCCAGATCCGCTGCCGCCACCGGAGGAAGGGCCCCTCCCGAGACCCGCT
	TCTCCCTCGAGTCAGGTCGTGTGGGCGCCATCGTCGTCTTCTGCCTTCGGTGCGTGGCAC
	CACTGCCGGAGAGAGCGACGAGGAGGTCCAGCAGCCCGTGCTTTCATCGTCGTGCGGCGC
	CAAAAGAATGACGAGGAGGCGGAGCAGTTCGTGGTGTCTTCGTCATCGCCGGCCGTGCTG
	GCTGACCATGACACAGAGTTAGAGGCCATCAGGCAGAGGCGAGTGCAAGAGCTAATGGGA
	CAACATGGTGGTGCGCGTTGGAGGGAGTGTCGCGTCTTGTGGCAACTGCGCCACCAATCA
	ATTGCCTAGGCCAGCTGGCCGATGCGCTCTGTGTATCCGAGGATGACGTTCGATTTGACC
	TGACCAGCAGCCGCTGCTGCTCCCACAACCACATCACCGGCCATCCAGTGGGCTTCTTAT
	ACCCATCTATGTTCTTTGCAACATTGTACCGCAGAACGTAGATTTTAATTCAGTGTGTCG
	ATCCTACATGCTTATTAATGAACATGCAGCGTTGGAGGGAGTGTCGCGTCTTGTTGTATT
	CAGAGATGCTCTGTATTTTGTGGTAGGAATTTTAAGCTCTAAGGACATAATTATTCAGCC
	TGCAAGATTTTTGCTTTGGGTTTTAGAAAACTGAACAACAGTATAGCAACATATTTACTG
	TAGTACCTGTGTGCATGTCTGCATGATCATCTTCTTGGTGGCCTGATTAGAATTATGCTA
	ATTTTCTTGCTTTGCACTTGGG
33	>TCONS_00010893 XLOC_007944 class_code "c"
	CGATTAAACAACAATTCCAACTTGCAAATATCTGAAAATCCTCTTCTCTTATTCCATCAT
	AATATGATGAACATAAGTTTTACAAACATCGATTATTCCATTACAGGACATAAACACACA
	AGGATGATAGGGACTAGAGTACAAACCAACAACAGTACTGAAGCAAATTATTTTAGGAAA
	CAGATGAATTAAAACAAACTATTGGCTACAATAGGCAATTACCCTCTGCCAGTTCTTCAG
	TGCCTCTCCATATGAGGGGCTCTTTGCTCAGGCATGATAAACTCTTCAGTGCCTCTCCAT
	ATGAGAGGCTCTTGC
34	>TCONS_00011681 XLOC_008500 class_code "u"
	AAAGGGCAATGCTCCGATAGAAGAACATCTCAAAGTCGAGAGCAGAGAGCGCCTCGTAGC
	ATCACCAGCCCTGCTTCAGTAGTTCTATTGTCTCTGTGAAATCGACCGCGGCGTCGACCA
	TGAGCTACCCGCCACCGGGCACCGCGTACCCGCCGCCGGGCCAGGAGGCCTACCCGCCTC
	CAGGGTACGGCGCGCCGCCGCCTGTCGCCGCTAACTACCAGCAGCAAGCCCCGCCGCAGG
	ACTCGCAGGACCGCGGAGGCGACGGCTTCTGGAAAGGATGTTGTGCTGCTATTTGCTGCT
	GCTGCCTGCTCGACATGTGCTTCTGATCACAAGTTCCTACTGCCAACACCAGGAAATCCC
	ACGATGATCTACTCACTCAGAGCTGCTCATAGTTGATCATGGTTATTTCTATTGTAGTAT
	TTGTGCTGTCCGGGTGGAGATTTGTATGGGCTCGTTGTGCTAGTTAATTTTGCATCTGGA
	TTTTGGCTTCATTCTGTATCACGGTATTGTTATTGGCAGAGTCTTAGTCTCTTCAGTTTG
	TTGGTGATGAATAACACGTAGCAGTAGCATGCGAGAATTCTTGACGACATACCCACGATT
	TCGATTGTCTGTTCCAGTTGATTTGATTCATGCTCCAAAGTGTTTTTGTGAGGTTACATG
	CATTACTTTTGATGATCTGCATGTTGCAAAAATTGCCATTTCCTCGGTGAGTTGTTGCAA
	AGAATGGAGATTTATTGCTACATATTAATATTTTGCATCGAGGAGTAGTGCGCGTGAGGC
	ACTGGGGTCTCAAGTCCAAAGAGGGCCGGTCCGTCTCCCATGTCCTATTCTTCCTTGTCG
	ACGACCGCACCTTCACTTCACGGGTCTCATCGCCGCCGCTTGTGGATACGGTGAGATGCA
	CTCAGCGATCGCCAGAAGGGAACAACAGGGACATGGAGGACGGGTGCTGccataggcttg
	gtttaggtcgggtcgccttttttactgaaaaatatcaaaatgtaacgaatgtgct
35	>TCONS_00011698 XLOC_008510 class_code "c"
	TTTGGTATTCTATGTGTGGTCTCATGCACGATTTTGCGAGGATGGTTTCAAGGACTGAAT
	GTGCAACTATAGATGGTCTACAGTGCAATAAAATGTTCCCAACCATACACCATTTGTCAA
	TAGTAACCGGTTCAGCATACAACAAAGATTGGCACGGGAACATTCCTCGAAATGAGAAGT
	TCGAAGAAAATCTGAGAAATAAAGTTATATCAG
36	>TCONS_00012104 XLOC_008784 class_code "u"
	ATCTGAGATGCGTGTTCCACGTCCACACGGTGTCACCACATACACGCGGCATCGGAGACC
	ATGACTCCATGAGCATCCCAGGCAGATAACTCCTTGAGCTGGCTAGCTGCCATGCGTTCG
	AGCGTCCACATCCACATCCACACGgcagcagcagcagcagcagcaTGGAGCAAATCAACA
	TCGGAAGCTTGCCGGGCGCGCCTCGTCCCGTCGTCAGCCCCACCGCCATTCACCAGATAC
	TCGTCGCTATTACAAATAGGCAACCGCATCTCTTCATTCCGTCCATTCTCGATACTCCTC
	CCCCTACCCTACTACTCCCGGCTCCTCAATCTCCTCATCAGCCGCGCAGGGACGATCGAC
	CTCCATACATAGGACGATCTCAGCCGTGCGGTGCAACGACGCGCTCTATATGGCGCCGCA
	AACGACGGGTCCTATCTACGACCCGGCGCCTATTGATCAAGTCTGGATTATTGTTGACAA
	GGATGGAGGGATCTATATTGGCAGCGATGACACCGAATAGCCGGTGATACTTTGATCTCT
	CGTCTCAATTCCTTTGCTATCTATTATGTTTTCATCTGCATACGGTATCGCTATAAGTAA
	TCAGTTATTCCGTCTGTGTTTCCATTGCCTTGTTATGTTTTTATCCACTGGAATATATAT
	GCTTCATGCATACACATATTTGCAGCCTATACAAGTTACAGTCAACTTGCTTGCTTAATT
	CCCCGaaaaaaaaaCTTTCTTGCTTAATTATGAAGTTGACTATGAGCGCGAGTTGATTAG
	CCTGTGTGTGACTAGTCGTTGTCTCTAACATGCTTGTTAGTTTATTATCCTGTCGGCTGC
	TTGTTCCACAGGCGGGACCTACAGTTCAGATTACACAAATATTCAATATGGAAACTTTCG
	ACACAGCGCTGCTACGCATACGACGACATACCAACCTCTCTCTGGTGCCCCCTCATCCTT
	TGTGGCCGATGAGGTTGCATCTCGCCAACCGGACCTGCACAAGGATTTGCGGTCCTCTGG
	AATGCCCACGAGCGTCCCAACTCCCAATCCTCATATTTTTCGTTCGTCGTCATTGCTGCC
	ATGACCATGCTGTCATCGTCGTGGTCACCCCTTCAACCACGCATCTCATCATTGACTGTA
	TCAGCTATTCACCTGTCCTCCTGTCATACCTGCTGATTTGAGGCCGAGGAGAGTTGTGGT
	GATTGTGTGTATATATCTTGGATTATTGAACTAGTGGCAAGAAATTGTCTTGTAACACAT
	GTACTTGCTGTTTCTCTACTCTATTTGCGACATATGAACTGCTGGTGGAGCCATATGTAC
	TCTGGAGTGCGTGCGTGCGTGTAAATAATATGGC
37	>TCONS_00012341 XLOC_008951 class_code "c"
	GCCTACCTTCTCCAGCTCCTGCAATTCTGCAATCTTGTCCATCTTCCACTCGAGCTCTTT
	GGTCGTGGCGTCCAGTAACGCCCTGAGCCTCTGATTCTGCTCCTCCGGATCCTCACAGTT
	CAACTCTGATCATTATCGAGCTCACAGCACGACCAATCCATGGATTCTTACCGGCGAGCT
	CGTCGTTGAGGCAGCTAATGTCCTGCTCCGCCGCCCGCACCGCCGTGGCCGCCTCCTCGC
	ACCTAGCCTCCAGGAGCCTCGCCCTCGCGTCGTACTCGTCGGCGATGGCGTCCTCGGCCC
	TCTTCACCACGGCGGCCAGGAAACTCCCCGCGGCGTCATCCCCGCGCAGGCCCATGAGCT
	GGTGGTGGAGCTCGGGCGGCACC
38	>TCONS_00012376 XLOC_008977 class_code "u"
	CACCTCCGCCTCTTCCTCCGGGGGCGGCTGCAGAGGGATGGGGGCCAAGGGGGCAAGCAG
	GATGGGTGGCCGGTTGATTTCTTTGCCGGATCTCCCAGCTAGGGTTGCCGCCGCCGCCGC
	CCTCACCCGCGCTCGTGCCCTCTTCAACTCCGGCTGCGAGCTCCACCCCCTCCAGCGGTC
	CAGCCTTCGGAGCACACGGGTGCGGATCAAAGGCAGTGGTGGACGGGCTTGTGAAGGAGC
	CGCAGGAGGCGCTGGACGAGGACATCCAGGCCGCATCATGAAGGAGCGGGAGATGCAGAG
	CTACATCAGGACCGCGAGCGCGAGGTCGCCGGGTTAGTCCTCGTCAATTTGGAATCTACA
	GGACTTTCCACAAGTTCTGCTGTTAAGTACCACCATAATCAGTGGCTGCGTTCATGGGCA
	TATTCACCAGCGCGGCGTACCGCTATAGCTGACAGAAAGTGTGCTTTCTCAGCATGAAGA
	TAATAGAATGGGAAGGTATGATCTTCATGGGCCTTAGTGGTACTATCATATTATGACAAC
	TGCTGCAAAGTTCATATAATGATCCTTGTTTCAGACTCAGATCAAAGGAACAAGCTGATC
	AATAGGTTTCAGCCATGGCTATCCTCTCTTGCAATTTTGTGATGTCAGGTTTTAGCCACA
	tttttttCGATTATTTTCTCAGAATTCTCATAAGCATCCTCCTTGAATATGTAGGAATAT
	TGCGTCAAGAAGAACGATCGGGTAGAGCTTATCACGGCAAGCTACAGGTCGTACCTAGCA
	GACAAGCATTGTCTCATGAAAGTTTACTTTTTGTAGATGTACAAATTGATGTAGAAAAGG
	TGAATTTAATTTCATCTATACATGACCAATTGCTTGCTGTACATTTGACTAAATAAAGCA
	ATAAATCAGACCATAAGTAAAGTACTTAATAATTAAGTGGATAGTGTATGTCTGGTGAAC
	CTAGATATATGTATGGACAATAAAGAGACAAGGTATTTCAAAAATTATTTTCATGCTTAT
	ATACACAACAACTATAGCATAAATACGGTTGAAGCTTTACTGCAATATTAAGCTGTAACA
	TATATGTGTGGTGAATCAAGATTGAGCACCTCATTATTTTTCTTAGATTAGGACGATGCA
	ATTTCTTTAATCCATTGAGTTCCTTGTATTGCATATTGTAAAAATTATTTTTCATGCATA
	TATATACGACAACTGCAGTGTAAATATGGTTGAAGCTATGTGCTGTCATATTAAATTCTA
	ACATATATGTGTGGTAAATATAGATTGAGCATCCCATTCATTTGCGGGATACGTTCTCCT
	TAGTCCATTGAGTTACCTCTATTGCATATTTTAAAAATGGCTTCTTTACTCGGCTAGATC
	ATTTGAACATGCCAAGTCCAGTGATGGTAGCTTTACTCAGTCTGAATATTGCTATAGCTT
	AGTAGGTTCTTCCAAGAATTTCTTTTGTGTTGCCTCTCTTTCGAGACACGCACGCAcgcg
	cgcgcgcgTTCCGTGGTTAATTTTGTAGAGGGTAAAAAGTTGAGGACTTATTGTTGTCTA
	ATTGTTGACGGAAGTGCTCGATTGTCTTGTAAGCTAGAATTCTTATGGTTCCTTTCTTAC
	TGGGCTTGTTTTGTTTTATTTTCGAAAACCCCGTGATTTTATCGTAATCCCAAATTGCCG
	AGGTGGATAAGAATAAGGAGAATCCAAGCCTAATTCTTATATAGTTGTAATGCACCATAT
	ATACATTGAAGTAGTATTTATGTATTTCCTGATGAATCCATGTATTATCACACTCTGAAA
	ACCATAAATATTTGATGCAGCAAATATGTAGTTCCCCCAGGTGGCCTGACATAGCTCAGT
	TTATAATGAAAGTCATCGAACAGAAGAACCAGTCctctctctctctctctctctcCAACA
	AATGACCTACtttttttGGTTAATCAGTCTGAAtttttttGTACAATCATTCCTCATAGG
	AGGTAGCAAGCATGTCATAACGCATTCTGATGCTTCCGGGCCAAAGTTAATGGGCTTTAC
	AGATTTCTTTCCTCACTTTTGTCTGTCGAGCAGTTCAAGGTACCACCTATGTATCTCACA
	TATTTGTGTATTCTATCTTTAGTAGAGCTGTTGCGTTGGTCTGCTTGTAACATTCAGTCT
	TTGATCACTACCACCTATGTATCTCACATATTTATGCCTTCTATCTTCAGTAGAGCTGCT
	GAGTTGGTCTGCTTGTAACATTCAGTCTTTCATCCCTGTGTTTTAATAGTTCAAATTGAC
	ATCGGAATCATTACCAAAAGATGAATGACTAAAAGTTGATCAATCTCAGCGAGACACTTG
	AGGAAGATCAACTTATGATGGATCAAGAAGTATTGTGTTTCTGATCATGCACTATTCTCT
	TTTCTGAAACATTGAAGGTTCCTGTTATGTTTATCAACATCATGGCTCCTGTTCATTTGC
	TGTGTTGACTTGCATCTCTTTTCTCAGTCCAATGGTTTGTTGTTGCATGCCACC
39	>TCONS_00012377 XLOC_008977 class_code "u"
	CACCTCCGCCTCTTCCTCCGGGGGCGGCTGCAGAGGGATGGGGGCCAAGGGGGCAAGCAG
	GATGGGTGGCCGGTTGATTTCTTTGCCGGATCTCCCAGCTAGGGTTGCCGCCGCCGCCGC
	CCTCACCCGCGCTCGTGCCCTCTTCAACTCCGGCTGCGAGCTCCACCCCCTCCAGCGGTC
	CAGCCTTCGGAGCACACGGGTGCGGATCAAAGGCAGTGGTGGACGGGCTTGTGAAGGAGC
	CGCAGGAGGCGCTGGACGAGGACATCCAGGCCGCATCATGAAGGAGCGGGAGATGCAGAG
	CTACATCAGGACCGCGAGCGCGAGGTCGCCGGGTTAGTCCTCGTCAATTTGGAATCTACA
	GGACTTTCCACAAGTTCTGCTGTTAAGGATTCACAGAAGCAAAAAGCCCGATTGGAGTAG
	AGGAATTAGTTTTTGCAATAAGCGTGATTGGAGTAGATGATTTTTGTGTATGCAAGGCAA
	GGCAAGGCAAGCCAATAGGCAGAGCTCCCATCTAGCCAGGGGAAGGAGACGCACGCATCA
	TCACAGTTGGGGACGGGGTGTATCAACAAACGCATGATCAACTCGCACCTAGCCGAAAGC
	ACACGAAGGTAGCAGGTCACACCAGCCCGTACACAAGGTGCCGGGCTTGCTGTAGTCTTG
	ACAAAGGCATGTACGTGGAGATCGGCTTGGTTGATAGCTACTGTTGTCTCAACAGATCTC
	TCTTAACTGGGTGGTAGCCTTTGATTATCAGTCTATGACAAAAGTTCACGACAAGCTACT
	GAAGAAATCAATCGACCTTCCTCTGTTGGCTAGCTTTGGCTAGATTTGCATGTGTTCTTG
	CTCATGGAGAAATTGATCTAGGGCTATAAAACAAACATATATAGTGTGGAAGTACACGAA
	TAAACACTTGCGATTGGAACAAGGAAGGTGCTGGCCACAAGGTTGATGAACGAGAATACA
	GAGATTTCTTGACTGGTTGAATTCATCTTGATTTCCTAAAGTGAACCAGAATAGTGCATC
	TTTTGGCAGTACTTTAGAATACTTAAACAGAGATAGATATTACCTTCAAGATGTACTGTA
	GAGTTGTGGGATTTGTAACGTGTTAAGTTGTACAGATTTGACATGCAAACTACTCAAAAC
	TTGGTTATAGCTCTGTATATCATGGATCCTTGGCAACTATATGTGCTTTTTGTTCACGTT
	GTGTTGATTTATACTAGGATTTTGTTCAGGTTGTATTACATTGATTGTAAGTCAGAAATG
	TACTAAGTAGTTACATCGCAATAAGCATGGGCTTATTGGTTTTCATTCTACCTTCTCAAT
	ATTTGTTACTGTTAACAGTACCACCATAATCAGTGGCTGCGTTCATGGGCATATTCACCA
	GCGCGGCGTACCGCTATAGCTGACAGAAAGTGTGCTTTCTCAGCATGAAGATAATAGAAT
	GGGAAGGTATGATCTTCATGGGCCTTAGTGGTACTATCATATTATGACAACTGCTGCAAA
	GTTCATATAATGATCCTTGTTTCAGACTCAGATCAAAGGAACAAGCTGATCAATAGGTTT
	CAGCCATGGCTATCCTCTCTTGCAATTTTGTGATGTCAGGTTTTAGCCACAtttttttCG
	ATTATTTTCTCAGAATTCTCATAAGCATCCTCCTTGAATATGTAGGAATATTGCGTCAAG
	AAGAACGATCGGGTAGAGCTTATCACGGCAAGCTACAGGTCGTACCTAGCAGACAAGCAT
	TGTCTCATGAAAGTTTACTTTTTGTAGATGTACAAATTGATGTAGAAAAGGTGAATTTAA
	TTTCATCTATACATGACCAATTGCTTGCTGTACATTTGACTAAATAAAGCAATAAATCAG
	ACCATAAGTAAAGTACTTAATAATTAAGTGGATAGTGTATGTCTGGTGAACCTAGATATA
	TGTATGGACAATAAAGAGACAAGGTATTTCAAAAATTATTTTCATGCTTATATACACAAC
	AACTATAGCATAAATACGGTTGAAGCTTTACTGCAATATTAAGCTGTAACATATATGTGT
	GGTGAATCAAGATTGAGCACCTCATTATTTTTCTTAGATTAGGACGATGCAATTTCTTTA
	ATCCATTGAGTTCCTTGTATTGCATATTGTAAAAATTATTTTTCATGCATATATATACGA
	CAACTGCAGTGTAAATATGGTTGAAGCTATGTGCTGTCATATTAAATTCTAACATATATG
	TGTGGTAAATATAGATTGAGCATCCCATTCATTTGCGGGATACGTTCTCCTTAGTCCATT
	GAGTTACCTCTATTGCATATTTTAAAAATGGCTTCTTTACTCGGCTAGATCATTTGAACA
	TGCCAAGTCCAGTGATGGTAGCTTTACTCAGTCTGAATATTGCTATAGCTTAGTAGGTTC
	TTCCAAGAATTTCTTTTGTGTTGCCTCTCTTTCGAGACACGCACGCAcgcgcgcgcgcgT
	TCCGTGGTTAATTTTGTAGAGGGTAAAAAGTTGAGGACTTATTGTTGTCTAATTGTTGAC
	GGAAGTGCTCGATTGTCTTGTAAGCTAGAATTCTTATGGTTCCTTTCTTACTGGGCTTGT
	TTTGTTTTATTTTCGAAAACCCCGTGATTTTATCGTAATCCCAAATTGCCGAGGTGGATA
	AGAATAAGGAGAATCCAAGCCTAATTCTTATATAGTTGTAATGCACCATATATACATTGA
	AGTAGTATTTATGTATTTCCTGATGAATCCATGTATTATCACACTCTGAAAACCATAAAT
	ATTTGATGCAGCAAATATGTAGTTCCCCCAGGTGGCCTGACATAGCTCAGTTTATAATGA
	AAGTCATCGAACAGAAGAACCAGTCctctctctctctctctctctcCAACAAATGACCTA
	CtttttttGGTTAATCAGTCTGAAtttttttGTACAATCATTCCTCATAGGAGGTAGCAA
	GCATGTCATAACGCATTCTGATGCTTCCGGGCCAAAGTTAATGGGCTTTACAGATTTCTT
	TCCTCACTTTTGTCTGTCGAGCAGTTCAAGGTACCACCTATGTATCTCACATATTTGTGT
	ATTCTATCTTTAGTAGAGCTGTTGCGTTGGTCTGCTTGTAACATTCAGTCTTTGATCACT
	ACCACCTATGTATCTCACATATTTATGCCTTCTATCTTCAGTAGAGCTGCTGAGTTGGTC
	TGCTTGTAACATTCAGTCTTTCATCCCTGTGTTTTAATAGTTCAAATTGACATCGGAATC
	ATTACCAAAAGATGAATGACTAAAAGTTGATCAATCTCAGCGAGACACTTGAGGAAGATC
	AACTTATGATGGATCAAGAAGTATTGTGTTTCTGATCATGCACTATTCTCTTTTCTGAAA
	CATTGAAGGTTCCTGTTATGTTTATCAACATCATGGCTCCTGTTCATTTGCTGTGTTGAC
	TTGCATCTCTTTTCTCAGTCCAATGGTTTGTTGTTGCATGCCACC
40	>TCONS_00012604 XLOC_009127 class_code "c"
	GCGTCCGGTAGCACACAGCCGCTGCGTGCCGCCCCCGTGCTCGCCGCCAAAACAGTGCCA
	ACGCGCTGCAAGCTTTGGGCGTGTCACGAACTCACGATAGACAGATTCTCCTTCCCGGCC
	AGCAGCATTGTTTCCTTGCTAGCGCGCGTCCTCTCTCTCGCTAGCTAGCTGGTTCCCACC
	GCCGCCCGCTGCTGCCGCCGGGCGGTGATAAATCCGTGTGTACTCGCCCGGAAGCAGGGC
	TAGCTCACGAGCTTATCTAGTGCCTCCGTGATGGATCGGGGTCGGAGGCGGCAATGGGGC
	GTCGTATGCTCGGCGCTGCTCCTGTCGGCGCTGCTGGCGGTCGCCTCCGCGCAGTCGCCG
	TCCCCGGCGCGGGCACCCAAGCCAGCACCGTCTCTTCCCGCGGCGCTGCGGGCGGCTCCA
	CGGCCGTCGTCTCCTGCCGTGCCGGCGCCCAAGGCCCCTGCCGCGTCGCCGGCGCCGAAG
	CAGACACCTAGCCCTTCGGCCTCGCCGGTGCCGAAGCCGCCGACTCCGCGCGCGCCAGCG
	CAGGCGCCAAAGCCATCGTCTCCAGCTGCACCCTCGGCATCACTGGTTCCAAAGCCGCCC
	GCTCCACGTGCGCCGGCGCAGGCCCCAAAGCCGCCGTCACCACCTTCGGCGTCCCCACCA
	CCACCAGCGC
41	>TCONS_00012865 XLOC_009293 class_code "u"
	CTTCGATCCGTGCACGGACTACTACGTGGACGCGTACCTCAACCGCCCGGACGTGCAGAA
	GGCGATGCACGCCAACGTCACCCGCCTCGACCACCCCTGGTCGGCCTGCAGGTATGCCGT
	ATGCCCTACACTACACTACACCCATCCTACAATCCTACTCGCTCCACCACTTTTCTTTCC
	CTGACAAAATGTAGGTAGTTGCCCAAATTTAGCTAACAAGATTAATTAAGCTAGTGTTAA
	CAAGAAAGAATAGAAAAATATGAAGACTTCATCTTTCATTATCTTGGACGAAAAATATCT
	TAAGCCGGCCATCGCTTGCACCAACCAGAGCCTTGCAAGTTGCAATCCCTTAGGCAACGA
	CGGCACAAGTGTGTGTCAGTGATGATCTGGGAGCACAGTGCGGCGCACAATCAAGCTGAG
	ACCGACCGGTCGAGGAAGCCCAATCAGGGGTCGACATGGCACTGCATTATTGGGGTTTCT
	TTTGTGCGACATGCCTCAACTACTAACtactccctccgttccgaattacttgtcttagat
	ttgtctagatacggatgtatctagcactaaaatgagtctagatacgtccgtatctagaca
	aatccaagacaagtaatttagaacggagggagtaGTACTAACCAGGTCGTTCGCTTTAGC
	GTGCGTGCTGCACAACCTGGAGGAGGAGGCAATCATATATATCGATTGATTCCAGTGAAC
	CCTTGCTCACGCTAGACACACACCACACTAATCAATACCCTTGCACGAAAAGCGTTCATC
	CACCAGACCAGTTCAGAGTTTAGACCAACACTTCATCCTACCAATATCCTAGGCTACGCA
	ACAAGATCTAGATGATGATCCAGTAACTATATATTGTGTGTATGCCCCCGGCGTGCATGG
	ACGGTAGGTAGGTAGGTGCATCACAAGAAAGTAGATGCAAACTTGTAAGCAATGTGGTAA
	TTTAATACT
42	>TCONS_00012981 XLOC_009362 class_code "i"
	CTAACGCCTACCAACAATCAGGTCGGTTCAGAGCCAGTCGCAGAAAATAACCAACGGAAT
	TATGCTCATACCGCGAATGGGAAGTGCAACTTTTAACCAAGATGGCTTCTAGATCAATGT
	AAAATAATAGATATAGCTGACACTTGCAGCACCATCTCCTTCCCGGTGAGATCGGTGAAG
	TGGTTGAGGCCGAGGGGATACGTGTAGACCCTGGTTTCGACCGCGGTCTTGTGTCGATCG
	ACGAGGCAAAAATGGAATTTTCTCAAAAGAAAAAGGGGATAGGTAGATTTAGTGTGCAAG
	TATAACTAGgatagatagatagatagatagataACGTGTACTACCTCTGATTGGCTTTTG
	TTGAACGGATTCTGACTGTTGTCTTGCACTAAACTGAACAAGTGCCCATGCAGTTTTACA
	ATCTGAACATTCATTTCATTAAACAAGAAAAGCTAGGTTGGTCATCAATGAAGCATTTAT
	GGATCCATTTGATGATGAATCCTATCCCATCCCATCTTGAATACCCCTCTCTGCATTTCA
	AAGGTACTAGCTAGCATTACCCTATTTGTGTTTGTCGATCAAGTTTTCAGATCAATAGCT
	ATTAttttttttCTAAATGTTTTATATATGATAACTTTTGTACATACTGGTGTCCATATA
	AGTCAGCTATGTAGTCTTGATATTTCATATGTACCTTCAAtttttttGCCTCAAGTAATG
	AGATTAAAATAAGTTTTATGTTGTACAGCAAATATCTTGAGAGTGACCACTCCAAAACTT
	TATGTTGGTAGGTACATATTTGATAGCATACTGTAGTCAAGGTATAGTCTGTACTGTCAT
	TTCTTTTTGTGGTTAAAATATATGACAGTTCAGTTGTCCAAGAAAATTTTAAGAGGTTAC
	TTCAGTACTTTGGGTCGTTAGTTT
43	>TCONS_00012982 XLOC_009362 class_code "j"
	CCACATGACGGGTCGAGACCCTCTTCCCTCGCCGCCGCCTTCTCTCCTCTCCCTCGATTC
	TCCTTGCACCGCCAACCTCGTTCTGCATCCGCGCCTGCTCCGAGCCCCTTCTCTTCCCCA
	TGCCGCCTGCCTCCTCCTCTGTACCCCTCCTCTTACCATGCCGCCGGCCTCCTCCTCTGC
	GCGTCTCCTCGTCGGTTGTCGCTCCAATTCATGGACCTCCTTGTCGCGGTTGTAGTGGTC
	GAACAAGACGAAGAGGAGCTGCAGCATCGGGTCGGTGCAGCGGCCGGCTGCAGGGGCCTC
	GGTGGAAGAGACCATCGATGGCCGTCGACGGCACGGATGACGACCAGCTGGTCTCAATAT
	CCACGGAGGACGTCGTCCGGGCCTCCCGCCTTGTCAACAATGAGATCTGCGTCCTCGAGA
	GTTTGGGTTTAGGTCTGATTGATTGGCATTTCTATATCACCCCTCGCTGACGACGGCGCA
	TAGGACGAGATGCAGCGAAGGAACCGGGAGAGTGGAGACCCTCAAGGACTTGCATCATGA
	AGATAGCAGTTAAAAGGTGGCTTTAGTTCTGGGCATGAACCAGTATGGTGGTGTTTGGGA
	AACTGTTGGTAAAGTCAGTTAGGTAATAGTATTGATCCCTAGGAACTCTCTGTTTCCCTA
	AGAACGAAGGATACACTCACACGTCTCTATCTTTTCTTAACCAAGCAATTTCCTATTTCA
	ATTTTGGCCATTCCTATCAATGTTGGGATGAAAGCTAGGATTAAAACATAATAAGCAGAA
	GCAGCAATCTCAGGAAAAGCATATAATTTGCTTTGGGTAAAATAAATGCCTTGTCATTTA
	ATTGTGTTGTTTTCCCCAACATGTGGATTCCAAAttttttttGTCAACTCAGCGGAACAA
	CAGATGTGTGCCTATGCAGTTTGTTAACTTGCAAGAAAGGGTCAGCTCTTCTGAACATAT
	GCCTCATGGTAGAAATGGCTAAGAACATAATCAACTTTGTGCTTACATGAAGGTGAAGAT
	ATTTCATGTTAAGAATGGCCCGATGAGAGCTTTGTTGTATCTGACCATAGTGAAGTAAAC
	AGAGTCGTATAAATTAGAAAATGCAGTCATTAAAGAGAGGGCCAGAATTTAGAAACATAA
	TTAGCTTCATAGGCCAATCCTCTTGGTGGTTCAATTTTTAATCATTTGATCTCCTTTTCT
	GTGGCATCTCTTTGTCTTGTAGGACCTAACGGTGCTGAAAACATACCTACCGATGGAGAG
	AAGGGCTCAAGAGGGACCGCTGAGCATAATGATTCCATAACTAGGCTAAAACAAGCATCA
	GCAACTAATGTTTCAGCGGTTGCCACAAAGGCTAAGTCGCTGATCAGGAGGAAGATCAAT
	TTTTGTGCCTCCTTGCATGTGCTACAATGATCGTTCTCACATTTAGAAATTGGATTTAGT
	CTTTGGTTCATGTTGAGGAGTTTGGATTATTGTGAGGACAACTTTTTGGAGTTTGGTTTA
	CCCTGAGTAATTGTTGTAGGAGTTGGGAGTGCTCTATATGCTCTGCGATGACTGCTTGCA
	CTACAGGAGCCTCCCGACGAAGTGCCCATGCAGTTTTACAATCTGAACATTCATTTCATT
	AAACAAGAAAAGCTAGGTTGGTCATCAATGAAGCATTTATGGATCCATTTGATGATGAAT
	CCTATCCCATCCCATCTTGAATACCCCTCTCTGCATTTCAAAGGTACTAGCTAGCATTAC
	CCTATTTGTGTTTGTCGATCAAGTTTTCAGATCAATAGCTATTAttttttttCTAAATGT
	TTTATATATGATAACTTTTGTACATACTGGTGTCCATATAAGTCAGCTATGTAGTCTTGA
	TATTTCATATGTACCTTCAAtttttttGCCTCAAGTAATGAGATTAAAATAAGTTTTATG
	TTGTACAGCAAATATCTTGAGAGTGACC
44	>TCONS_00012983 XLOC_009362 class_code "j"
	CTCCTCTCCCTCGATTCTCCTTGCACCGCCAACCTCGTTCTGCATCCGCGCCTGCTCCGA
	GCCCCTTCTCTTCCCCATGCCGCCTGCCTCCTCCTCTGTACCCCTCCTCTTACCATGCCG
	CCGGCCTCCTCCTCTGCGCGTCTCCTCGTCGGTTGTCGCTCCAATTCATGGACCTCCTTG
	TCGCGGTTGTAGTGGTCGAACAAGACGAAGAGGAGCTGCAGCATCGGGTCGGTGCAGCGG
	CCGGCTGCAGGGGCCTCGGTGGAAGAGACCATCGATGGCCGTCGACGGCACGGATGACGA
	CCAGCTGGTCTCAATATCCACGGAGGACGTCGTCCGGGCCTCCCGCCTTGTCAACAATGA
	GATCTGCGTCCTCGAGGTCTGATTGATTGGCATTTCTATATCACCCCTCGCTGACGACGG
	CGCATAGGACGAGATGCAGCGAAGGAACCGGGAGAGTGGAGACCCTCAAGGACTTGCATC
	ATGAAGATAGCAGTTAAAAGGTGGCTTTAGTTCTGGGCATGAACCAGTATGGTGGTGTTT
	GGGAAACTGTTGGTAAAGTCAGTTAGGACCTAACGGTGCTGAAAACATACCTACCGATGG
	AGAGAAGGGCTCAAGAGGGACCGCTGAGCATAATGATTCCATAACTAGGCTAAAACAAGC
	ATCAGCAACTAATGTTTCAGCGGTTGCCACAAAGGCTAAGTCGCTGATCAGGAGGAAGAT
	CAATTTTTGTGCCTCCTTGCATGTGCTACAATGATCGTTCTCACATTTAGAAATTGGATT
	TAGTCTTTGGTTCATGTTGAGGAGTTTGGATTATTGTGAGGACAACTTTTTGGAGTTTGG
	TTTACCCTGAGTAATTGTTGTAGGAGTTGGGAGTGCTCTATATGCTCTGCGATGACTGCT
	TGCACTACAGGAGCCTCCCGACGAAGGTCATCTTTCTCACTTTTCTCCCCCTCCAGCCCC
	TCCCTCTAAATCCCATTGTAACTTTCATGTGAAAGAGACTAGATCATGCATAAGAAAGGG
	CAGATTAGCATTTCATTGGTGTGTGTGCATCGGCAGTGAGCTTTTGTGCTACTTTTATTT
	CAGAGTGATGACCAGTACTACTAATTGGCAGATACTCTATTTTATTTTGTGTTGCACTTA
	GCTCAAATTATTATATTTTCTTTAGATGTCGGGTGAAAAGAGGTACCAATAGA
45	>TCONS_00013517 XLOC_009698 class_code "u"
	CCGctccctctcttcttgagcctcctgcccccctccctctcctgtgctctctctTTCCGT
	TGCCGTCGGGTCCGTGCCCCTGCCGCCACCGCGTGCGCGTGGATGCCGGTGACGAGGATC
	ATTGGGAGGCTGCCGCCGCCATGAAGTCTCACAGGATCCAGCTGTGCTCGTCGTCTCCAT
	GGAGGTCAAAGGAGGAGGAAGGGGAGGCGCTTCTCCGGCCAGATCCGTGACCCCCACGTC
	GCCATCGACGTCCACCCTCCTTGACATGATCGATCGAGCAGACGTCGCTGAGCTCCACGG
	CTTCCTCGTCTCCCTCTCGCCAGATGGTATCAAGTTCATCTTCATCCTACAGATGGATCC
	AACAAGTTCACGTGAGTGATGCCCCTGTTCTTCTCTTGGGTGGTGTTCTTGCTCTGCTTT
	TGGGCATTCTTGTTTCTAATTTGGTGTTGGTGCAGCAGCTCCACACACATAAGAGCTAGG
	TGCATACTCTTAGAGCTCTTCTTTTGAATCTATTCATTCTCGAAAATTGCTTAAGCCTTG
	ACTTGACAATATCTCCAACATGAACGTTTGGAGCTTTCTTAGCATTTTGAAGCCAATGGT
	GCTCTGCGAAATAAAAGTTGATGTCATGAAATTACTTACACGGACGTATAACAAACCAGG
	GGAAAACAGATGAATAAGAATTCAGAAATACTGGCAAAAAGACAAGATGCTTAAGAAGCG
	ATACCACACTCGAAAAGAATACGAGTTAACGTAACTTCAAGTTACAAAGCAGACCACAAT
	TTTGACCCTAACATTCTTTCAGGTTGTAACACAAATAATAAAATGCCCGAGCTCATCCGA
	ATGACTGAAATTTGTCTATGTTTTGAGTAACAAGTGCACTTAGGTGAAGAAGTTTCTGAT
	CTCAAAACTCTGAATTCTGAAATAACAGAGCTGATTAAGCACAAGTTTTAAGATGGAGAA
	TTTCAGATGCTCTTCTGTTCAAGTTTATGCTTATAGATTCTGCGATGCAGAAAACTATCT
	GACACaaaaaaacaaaaaaaCTGTAATGCGTGCTTCAGATAGGCAGATAAAATCAACACA
	CAGACTTCAGGGTTGGTTACCAAGTCTGTGTGGCAAACAAGTCTGTATGTATGAAGTAAC
	TTGGAACTCAAAGTACTTCATATCAGCTGCACTTCTCCTTTTTCTTGTTTGCTTAGGTGT
	TTGGAATCTCGATTCATCGATTTGGATGGCAGTAACCCTCAAAGCTCGTCTCTCAGTCCT
	TACTAGGAAATTCCAGTTTGGTTTCCTTATGATCTTTTACTCCTCTGAATTTTCTCTTTT
	GCTTGTTGGTTCCCAAGTTCCTCTTCCACCGTTGCTCTGATAGGCCGATTTCCGCAGCGC
	CGCAACGTAGTACAGAGGTTGTGCACCCAGTATCCCCTTGTTTTTCATGCTCAAATTAAA
	TTGTATAAATGCTGAGGGGAGGACATTTATGTTTGAGAGAGAGGGATGGAAAAGTGGGGA
	TGGAGTAAGAGAAGAGGAAGGAACACGTATGCTGCAGTTCGAGCCCCGTCTTCTATGCTT
	CTGCTCACTGTGCCAACATCCTCATGGAAGGTCCAAATCGCTGAGATGCTTATTTTCTTA
	GCTCAGAGTGTCCTCTTAGAAGCGCGGGTGTCGACCCCTATCCACAGAAGTTCAAGGTTG
	CGATCTCCATCACGGACTATGTGGCCAAGTACAATAGCTTGGGTGCAGGCAGACATTTGC
	TGACCGCCGGTGAAAGCTTGGCTGGTATTGATTATTTCTATTTGAAAGTAACTGTAGTTA
	GCACTGGCAAAATATATCTGTGTTACAGGAAGAAAAATGACTGACAAAATTTATACTAGC
	ATACAAGGTTAGTAATTCTAGCAAATACGTTTTTACCTTATTTGATATCACTATTAAGTT
	TTTTCTGTCATGCGCATTTTGCCATTTCCCCAATAGGTATATTGGCCATCTGAAGGAAAG
	AAAGCTCAAGGACCAGATGGCAAAAGACCCAGCTAAAGTGGTCTGTAAAGCTGTCATGCG
	CATGATTCCCCGCAATAAATTGCGTGATGTAAGTGAACAATTGTTCTAAATGAAATCTGT
	TTGTTTGTTTGTTTGTTGCTATTTCAAGTCCTGCCTAATCTATAATGGTACTtgtgtgtg
	tgtgtgtgtgtgtgagagagagagagagagagagaTGAACTACCCCTTACTTCAGCATCC
	GCCCGACCGCAACGAATCGGCTCCTTCCTGCCACCACCAGGTACTCCTCTCTCCTTGATG
	CTACTGTCGTGCTCGCCCCTACTGATGTTCTTTGCATTTCTTCTTATATTGTGCCTTCTT
	TCTTTTGTTTTCTCATGCTGCCAATGGTGAGAGGTCCTGTGAGCAGCAAGACAGTGAAGA
	GGGGATATTTTTCTGCAGCCTCTGTGAAGTCAAGACTGTTCATGATGAAATGATGTATAT
	GAATGTGTGTGACTGAGCTTCCACTTCCAGAAAATGCACACGTACAACAACATGTTTGTT
	ATGGTGCAACTTTAGCTGCACTTGCTATGCCTACTCCTTGCCCTTTTTTCCCCAAGTAAG
	GATATGCAGGCCTATTTTCTTCTCTAATTAGTACCTATATCTCACATACATTTTGTTTCC
	TAACATATGTCCAAAGGAGTCTACTTCGATGAATAGTCTTTGATGTGCTCGTAGTTCACT
	GTTTTAAGATTAAAACAAGCTACTTTTATTCTTCATCACGCCTAAGCATAAAGATATTGT
	TGGAGTTGCTTAATACATGAAGTAGCAATGATTCCTATATCCTGACAGTGAAAAGATGCC
	CATGGAGAGTAAGGGTTTAGAAACTATAGAAGATCTGAACATGAAGCTTAATGTGCTAAA
	ATTTGGATTAGTTAGTCCCTCAACTTCTAGAGTGTACAAAATATCCGACTATCACTTCTC
	AGTGATGCTACCAAAAATTGAAGCTAAGATATCAATTGATGCCATTTTATCATGCATGTA
	CTGAATATGTACATTCAGTCAATGAATGATGGTTGCAATGATTGGTTTGTGTACTTTTTA
	TTCAGATCAATGCATAGGCCACGCGCTGAGTAATCTAACCTCTGAAAGTTATGTGTGAAG
	TTAAAAAGTGTGCAACAACATATTGGTTTGTTTTTTCTTTTCCAGTGGGTTTATGTCTTC
	ATCGTGCTTCCCAACATTTCTTTTTGGTTACTTTCAACTGGTTAATTATTTTGCAAAATG
	GTCATTTCTGGTTCCCCGAAATGATTAGAGTTAGTGGGAGGATGGCAAGAGATCAACAAG
	CATGGGCAGTTACGAATCTGAACATTATATGTGTCAGTCGTAGTTTTGGTTTATATCTTG
	ATTAAAAAATCTATTGTTACTTTTTGGTTGTGTACTCCATTACTTATATATCATGTGCAT
	GCTAGGTATCTTGCCTTTCAGGTTCAGCGCGTCACTAGACATCAGTTGGTGCTCCCAGTG
	TGAAGTGAGAAGTGGAGAGTGCAGCTAGCTGTAGCATGCATATGGGTGTGCATGTTAAAC
	GAGTAATGAACTCTGTACGACTTAGATATGTGCTGCTATGCAATATATGCTCTCTCGAAC
	CATACCTGTCTACAATCtttttttGTGTGGGTTATCTACAAGGGCGACGCTACGCGTCCG
	CCGACTGATTTTCTGATTTTATCCGCCGCCTCGACGACCGTTGGATGCCCGACGTGATAG
	CCGCCCGATCTACTGTCCGCGCCCCGCATGCCCACTAGTTATTTCCCACAACAATCGCTC
	TGTTGCAGAAACATTAACACTTTTGCTCCTAGCCCCCGATAGATCTGCGCCCCGCACGGT
	TTCGCAACAAGAGCATTTCCTGCAACAATGCTCTTGTTGCAAGATCTGATCTTCTTTGAT
	TTCCTGCAACAATGCTTTTGTTTTCTGAAGCTCCATCTAGCAAATTCCATCAACAATCTT
	C
46	>TCONS_00013518 XLOC_009698 class_code "u"
	CCGctccctctcttcttgagcctcctgcccccctccctctcctgtgctctctctTTCCGT
	TGCCGTCGGGTCCGTGCCCCTGCCGCCACCGCGTGCGCGTGGATGCCGGTGACGAGGATC
	ATTGGGAGGCTGCCGCCGCCATGAAGTCTCACAGGATCCAGCTGTGCTCGTCGTCTCCAT
	GGAGGTCAAAGGAGGAGGAAGGGGAGGCGCTTCTCCGGCCAGATCCGTGACCCCCACGTC
	GCCATCGACGTCCACCCTCCTTGACATGATCGATCGAGCAGACGTCGCTGAGCTCCACGG
	CTTCCTCGTCTCCCTCTCGCCAGATGGTATCAAGTTCATCTTCATCCTACAGATGGATCC
	AACAAGTTCACGTGAGTGATGCCCCTGTTCTTCTCTTGGGTGGTGTTCTTGCTCTGCTTT
	TGGGCATTCTTGTTTCTAATTTGGTGTTGGTGCAGCAGCTCCACACACATAAGAGCTAGG
	TGCATACTCTTAGAGCTCTTCTTTTGAATCTATTCATTCTCGAAAATTGCTTAAGCCTTG
	ACTTGACAATATCTCCAACATGAACGTTTGGAGCTTTCTTAGCATTTTGAAGCCAATGGT
	GCTCTGCGAAATAAAAGTTGATGTCATGAAATTACTTACACGGACGTATAACAAACCAGG
	GGAAAACAGATGAATAAGAATTCAGAAATACTGGCAAAAAGACAAGATGCTTAAGAAGCG
	ATACCACACTCGAAAAGAATACGAGTTAACGTAACTTCAAGTTACAAAGCAGACCACAAT
	TTTGACCCTAACATTCTTTCAGGTTGTAACACAAATAATAAAATGCCCGAGCTCATCCGA
	ATGACTGAAATTTGTCTATGTTTTGAGTAACAAGTGCACTTAGGTGAAGAAGTTTCTGAT
	CTCAAAACTCTGAATTCTGAAATAACAGAGCTGATTAAGCACAAGTTTTAAGATGGAGAA
	TTTCAGATGCTCTTCTGTTCAAGTTTATGCTTATAGATTCTGCGATGCAGAAAACTATCT
	GACACaaaaaaacaaaaaaaCTGTAATGCGTGCTTCAGATAGGCAGATAAAATCAACACA
	CAGACTTCAGGGTTGGTTACCAAGTCTGTGTGGCAAACAAGTCTGTATGTATGAAGTAAC
	TTGGAACTCAAAGTACTTCATATCAGCTGCACTTCTCCTTTTTCTTGTTTGCTTAGGTGT
	TTGGAATCTCGATTCATCGATTTGGATGGCAGTAACCCTCAAAGCTCGTCTCTCAGTCCT
	TACTAGGAAATTCCAGTTTGGTTTCCTTATGATCTTTTACTCCTCTGAATTTTCTCTTTT
	GCTTGTTGGTTCCCAAGTTCCTCTTCCACCGTTGCTCTGATAGGCCGATTTCCGCAGCGC
	CGCAACGTAGTACAGAGGTTGTGCACCCAGTATCCCCTTGTTTTTCATGCTCAAATTAAA
	TTGTATAAATGCTGAGGGGAGGACATTTATGTTTGAGAGAGAGGGATGGAAAAGTGGGGA
	TGGAGTAAGAGAAGAGGAAGGAACACGTATGCTGCAGTTCGAGCCCCGTCTTCTATGCTT
	CTGCTCACTGTGCCAACATCCTCATGGAAGGTCCAAATCGCTGAGATGCTTATTTTCTTA
	GCTCAGAGTGTCCTCTTAGAAGCGCGGGTGTCGACCCCTATCCACAGAAGTTCAAGGTTG
	CGATCTCCATCACGGACTATGTGGCCAAGTACAATAGCTTGGGTGCAGGCAGACATTTGC
	TGACCGCCGGTGAAAGCTTGGCTGGTATATTGGCCATCTGAAGGAAAGAAAGCTCAAGGA
	CCAGATGGCAAAAGACCCAGCTAAAGTGGTCTGTAAAGCTGTCATGCGCATGATTCCCCG
	CAATAAATTGCGTGATGTAAGTGAACAATTGTTCTAAATGAAATCTGTTTGTTTGTTTGT
	TTGTTGCTATTTCAAGTCCTGCCTAATCTATAATGGTACTtgtgtgtgtgtgtgtgtgtg
	tgagagagagagagagagagagaTGAACTACCCCTTACTTCAGCATCCGCCCGACCGCAA
	CGAATCGGCTCCTTCCTGCCACCACCAGGTACTCCTCTCTCCTTGATGCTACTGTCGTGC
	TCGCCCCTACTGATGTTCTTTGCATTTCTTCTTATATTGTGCCTTCTTTCTTTTGTTTTC
	TCATGCTGCCAATGGTGAGAGGTCCTGTGAGCAGCAAGACAGTGAAGAGGGGATATTTTT
	CTGCAGCCTCTGTGAAGTCAAGGTATCTTTCTTTCATCTGTTTCTTTTTATGCAAGTAAT
	TTGGTGTTGCAATTTTTATGTAACCTCGTGCCTGGACCTGCTCAGGATGTTGTGATGGTT
	TATTTGGTGGTCATCTATGTTCACTGTTATTTGTTGATATGGGGGAGGTGGGCAGAAGAA
	TCTTAATTCTTGTTAGGATTACACCTATTAGTTGCAGTTCATAAGCTATGTTGACCTGAC
	TAATGAtttttttCTTTAATTATTTTCTTCTATGAACCTGAATGATAGCAAGAAATAAAG
	CCTCTGTTAGGCGAAGTTGATTATGTTGTAGTACACACTGAGTGCCTCCATAAGAATCTA
	GATAAAATGCCATAAAAGGTGAGATTAGGCATAGTCTTGATATAGTTTTGTTAAAAGATT
	TCCATTGATTTTCTGGTTTGGATATACTTATGATTGTTTTCTTCTAACTGCATCTTAATA
	TATGCTTTCGTAGACTGTTCATGATGAAATGATGTATATGAATGTGTGTGACTGAGCTTC
	CACTTCCAGAAAATGCACACGTACAACAACATGTTTGTTATGGTGCAACTTTAGCTGCAC
	TTGCTATGCCTACTCCTTGCCCTTTTTTCCCCAAGTAAGGATATGCAGGCCTATTTTCTT
	CTCTAATTAGTACCTATATCTCACATACATTTTGTTTCCTAACATATGTCCAAAGGAGTC
	TACTTCGATGAATAGTCTTTGATGTGCTCGTAGTTCACTGTTTTAAGATTAAAACAAGCT
	ACTTTTATTCTTCATCACGCCTAAGCATAAAGATATTGTTGGAGTTGCTTAATACATGAA
	GTAGCAATGATTCCTATATCCTGACAGTGAAAAGATGCCCATGGAGAGTAAGGGTTTAGA
	AACTATAGAAGATCTGAACATGAAGCTTAATGTGCTAAAATTTGGATTAGTTAGTCCCTC
	AACTTCTAGAGTGTACAAAATATCCGACTATCACTTCTCAGTGATGCTACCAAAAATTGA
	AGCTAAGATATCAATTGATGCCATTTTATCATGCATGTACTGAATATGTACATTCAGTCA
	ATGAATGATGGTTGCAATGATTGGTTTGTGTACTTTTTATTCAGATCAATGCATAGGCCA
	CGCGCTGAGTAATCTAACCTCTGAAAGTTATGTGTGAAGTTAAAAAGTGTGCAACAACAT
	ATTGGTTTGTTTTTTCTTTTCCAGTGGGTTTATGTCTTCATCGTGCTTCCCAACATTTCT
	TTTTGGTTACTTTCAACTGGTTAATTATTTTGCAAAATGGTCATTTCTGGTTCCCCGAAA
	TGATTAGAGTTAGTGGGAGGATGGCAAGAGATCAACAAGCATGGGCAGTTACGAATCTGA
	ACATTATATGTGTCAGTCGTAGTTTTGGTTTATATCTTGATTAAAAAATCTATTGTTACT
	TTTTGGTTGTGTACTCCATTACTTATATATCATGTGCATGCTAGGTATCTTGCCTTTCAG
	GTTCAGCGCGTCACTAGACATCAGTTGGTGCTCCCAGTGTGAAGTGAGAAGTGGAGAGTG
	CAGCTAGCTGTAGCATGCATATGGGTGTGCATGTTAAACGAGTAATGAACTCTGTACGAC
	TTAGATATGTGCTGCTATGCAATATATGCTCTCTCGAACCATACCTGTCTACAATCtttt
	tttGTGTGGGTTATCTACAAGGGCGACGCTACGCGTCCGCCGACTGATTTTCTGATTTTA
	TCCGCCGCCTCGACGACCGTTGGATGCCCGACGTGATAGCCGCCCGATCTACTGTCCGCG
	CCCCGCATGCCCACTAGTTATTTCCCACAACAATCGCTCTGTTGCAGAAACATTAACACT
	TTTGCTCCTAGCCCCCGATAGATCTGCGCCCCGCACGGTTTCGCAACAAGAGCATTTCCT
	GCAACAATGCTCTTGTTGCAAGATCTGATCTTCTTTGATTTCCTGCAACAATGCTTTTGT
	TTTCTGAAGCTCCATCTAGCAAATTCCATCAACAATCTTC
47	>TCONS_00014667 XLOC_010675 class_code "c"
	GGAGGAGAGCTCGCCTGATGCCAAGCCCGTGGAATCTGATGCCCAGACCGCCGGGGAGAG
	CCAGCCGGAGGCGGCCAAGACTATGGATCTTGGGGCCCAGGCCTAGGGTGTGACGCCGTG
	CCTCTACCCTGCCCTGATGGACGAGGTCTGTCGCCCTTGGCCGGAACTGAATAAGATAAT
	GTGGATCCAGGGCTAAGAAGATACTGGTATCCTGGGTTTAGCGTCTCATCTTAGATACGT
	GCTCACGGGTGATGATAATGATAATGATGTTGTACTAGCTATGCTTTACGTGGTGCGCGT
	CTGTCTCTAATGTTCTCCGTGCTTTTGTACAAAAGCTGCTTGATGTCGCCTTCGTCGACT
	TTGATCCAATGCAATTGGGTTCGTC
48	>TCONS_00015695 XLOC_011366 class_code "c"
	ATGAATCTCATGGAGAGTTCGATCCTAGCTCAGGATGAACGCTGGCGGCATGCTTAACAC
	ATGCAAGTCGAACGGGAAGTGGTGTTTCCACTGGCGAACGGGTGAGTAACGCGTAAGAAC
	CTGCCCTTGGGAGGGGAACAACAACTGGAAATGGTTGCTAATACCCCGTAGGCTGAGGAG
	CAAAAGGAGAAATCCGCCCAAGGAGGGGCTCGCGTCTGATTAGCTAGTTGGTGAGGTAAT
	AGCTTACCAAGGCGATGATCAGTAGCTGGTCCGAGAGGATGATCAGCCACACCGGGACTG
	AGACACGACCCAGACTCCTACAGGAGGCAGCAGTGGGGAATTTTCCGCAATGGGCGAAAG
	CCTGACGGAGCAATGCCGCGTGGAGGTGGAAGGCCTACGGTTCGTCAACTTCTTTTCTTG
	GAGAAGAAACAATGACGGTATCTGAGGAATAAGC
49	>TCONS_00015696 XLOC_011366 class_code "c"
	GCACTCTGCTGGGCCGACACTGACACTGAGAGATGAAAGCTAGGGGAGCAAATGGGATTA
	GAGACCCTAGTAGTCCTAGCCGTAAATGATGGATACTAGGTGCTGCGTGACTCGACCCGT
	GCAGTGTTGTGGCTAACGCGTTAAGTATCCCGCCTggggagtacgttcgcaagaatgaaa
	ctcaaaggaattgacgggatcctgcacaagcggtggagcatgtggtttaattcgatgcaa
	agcgaagaaccttaccagggcttgacatGCCGCGAATCCTCTTGAAAGAGAGGGGTGCCC
	TCGGGAACGCAGACACAGGTCGTGCATGGATGCCATTAGCTCGTGCCGTAAGGTGTTGTG
	TTAAGTCTCGCAATGAGCGCAACCCTCGTGTTTAGTTGCCACTATGAGTTTGGAACCCTG
	AACAGACC
50	>TCONS_00015697 XLOC_011366 class_code "o"
	cagccatacggaggtgaatccgttccctggccttgtacacaccgcccgtcacACTATAGG
	AGCTGGCCATGTTTGAAGTCATTACCCTTAACCGTAAGGAGGGGGATGCCTAAGGCTAGG
	CTTGCGACTGGAGTGAAGTCGTAACAAGGTAGCCGTACGGGAAGGTGCGGCTGGATCACC
	TCCTTTTCAGGGAGAGCTAATGCTTATGCTTATTGGGTATTTTGGTTTGACACTTCTTCA
	CGCCCAA
51	>TCONS_00016786 XLOC_012105 class_code "o"
	ggttttggcatcggctcaggcttgggctctggctttggctccggttttggcatcggctcg
	ggcttgggctctggctttggttcaggttttggcataggctcgggcttgggctcaggctta
	ggctcaggtttgggcatcgggtaaggcttgggctcaggttttggttcgggctttggcatc
	ggctccggcttcggttccggtttgggctctggctttggcatgggctcaggtttgggcata
	ggcttaggctctggctttggcatgggttcaggcttaggctctggctttggcatgggttca
	ggcttaggcattggctctggcttgggttccggcttgggctCCGGGTACGGCGTCGGCTTG
	GGCTCCGGCTCCGGGAGCTTCTCAGCGAGGCCACGGCCAGCGGCGGCCGCCTGGCTGAAG
	CCGGAGGCCGCGACTAGCCCGACGAGGAGCACGGCAAGGAGGCTGTGCCTCGCCATTGCT
	GCCCGCTCCTCCTTCTCGCAGCTCTTGCTGCACTTGTGCTTCACTGCTTCTAAACCTCTC
	TACTGAGATAAAGTGGATGGGGTGTCGGTGTGGTTCCTCTG
52	>TCONS_00016787 XLOC_012105 class_code "c"
	gctccggcttcggttcgggttttggcatcggctcaggcttgggctctggctttggctccg
	gttttggcatcggctcaggcttgggatctggcttaggttcgggttttggcaccggcttag
	gcTCGGGCTTCATCggctcgagtttgggctctggctttggttcaggttttggcataggct
	caggcttgggctctggcttcggttctggcttaggcatcggctcaggcttgggctctggct
	tcggttcgggttttggcatcggcttaggctcaggttttggcataggctcaggcttgggct
	cgggctttggttcaggttttggcataggctcgggcttgggctctggctttggttcaggtt
	ttggcataggctcgggcttgggctcaggcttaggctcaggtttgggcatcgggtaaggct
	tgggctcaggttttggttcgggctttggcatcggctccggcttcggttccggtttgggct
	ctggctttggcatgggctcaggtttgggcataggcttaggctctggctttggcatgggtt
	caggcttaggctctggctttggcatgggttcaggcttaggcattggctctggcttgggtt
	ccggcttgggctCCGGGTACGGCGTCGGCTTGGGCTCCGGCTCCGGGAGCTTCTCAGCGA
	GGCCACGGCCAGCGGCGGCCGCCTGGCTGAAGCCGGAGGCCGCGACTAGCCCGACGAGGA
	GCACGGCAAGGAGGCTGTGCCTCGCCATTGCTGCCCGCTCCTCCTTCTCGCAGCTCTTGC
	TGCACTTGTGCTTCACTGCTTCTAAACCTCTCTACTGAGATAAAGTGGATGGGGTGTCGG
	TGTGGTTCCTCTG
53	>TCONS_00016788 XLOC_012105 class_code "o"
	TTGGGCTCTGGCTTTGgttcgggttttggcaccggctcgggcttgggctcaggcttaggc
	tcaggtttgggcatcgggtaaggcttgggctcaggttttggttcgggctttggcatcggc
	tccggcttcggttccggtttgggctctggctttggcatgggctcaggtttgggcataggc
	ttaggctctggctttggcatgggttcaggcttaggctctggctttggcatgggttcaggc
	ttaggcattggctctggcttgggttccggcttgggctCCGGGTACGGCGTCGGCTTGGGC
	TCCGGCTCCGGGAGCTTCTCAGCGAGGCCACGGCCAGCGGCGGCCGCCTGGCTGAAGCCG
	GAGGCCGCGACTAGCCCGACGAGGAGCACGGCAAGGAGGCTGTGCCTCGCCATTGCTGCC
	CGCTCCTCCTTCTCGCAGCTCTTGCTGCACTTGTGCTTCACTGCTTCTAAACCTCTCTAC
	TGAGATAAAGTGGATGGGGTGTCGGTGTGGTTCCTCTG
54	>TCONS_00016789 XLOC_012105 class_code "c"
	GCGAATAAAAACATGTGTAGATACACGAAAGAACAACGAGTCATGTGCACAGATGAACGT
	ATACCAACACGCAAATGATAATTACAAAGTAGTAATACTCTCACGGGTGCATGGAACAAC
	AGAAACTAAAAGGAATGGCGGAACATAGAAGGAATACAAAAAGATGCATCATCACTATCT
	CGCTAGCCGGATACTACGCCACTTATTCTAGAATCTAGAAACAGCACACCGTGGCTCCGG
	ACGGGGTCGATCTCCTCCTTCAGCTGTCATATGTGAGTATCACATCAATTGTCAGTCATT
	GGCGGCTTGCCCTTCGGAGGTGGCtctggctttggttcgggttcaggcttgggctccggc
	ttaggcataggttcaggcttgggctctggtttaggcattggttcgggcttaggctctggt
	ttaggcaatggttcgggcttaggctctggctttggcatcggctctggtttgggctctggc
	ttcggcataggcttgggctcggg
55	>TCONS_00016994 XLOC_012242 class_code "j"
	GCCCAGCTATGTTTATCTGTTGACCACTGTAATAAAACCTGTAGGATATCTAGCCTCAAA
	TGTTATGACCAAGACCAACTAACAAAAGCCTGAAACTGAATCTTGATACTCCTGCTACGA
	ATACAATCAAGCCGAGAAAATAAAATGTGTTGTCCATATGACATTTCACTATTTCATTTC
	AGTTTCAGAAATACACATTGATGGACTATGTCTAGTGTTTTTATTTACTGAATTTCGTTT
	TGCTGTTTTACTGTGTCTCTCATTCTCTTTACCGTGCCTAATTGGACATGCTTACTCTTG
	ATTATGCTCCGGTTTAGGTCCCGGTTGGTACTGCCAGCAGCCTTGCCGGTCCAAGCAATC
	AAGATCATCAGCAAGTCAATAACGGAGACGGTCGAGCACTGTCATCACACTGAACCTGCA
	ACACCAGTGAGATGACTGAAGATTGGGTTGTGGTTGGAGTGAGAGGAGAAGCAAATCACT
	TGACCAGTTGAATCCTTGGGTGTACAAGACGGCCGAGCTGTGGCAGGTGAAGGAGCCACT
	GCCGCTGCCCGCGCCGAAGAAGTGCAACTGCTCCATGGTGTTCACCCTCAAGGAGATGGA
	GGAGGCCACCGGCATGTTCAGGAGAACTTCCTCTTTGGTTTGATACACATACATTATTTA
	ACTGTGATTTAGAGTTATGATTATTTGATGTGGCGAACATAGAATCCTGCCTGCGCATTT
	CTGTGATTATTTTGTACCCTGAATCCAAGTAAATTAAGTTGCCTGTACCAAGTTGAGTAT
	TTAGTTCGATGAGTAATTTTCTGTCTGGAGATGATGAGCAGAGCATAAAAATGATTGCTT
	ATCTGTATACTGTTGTTGCTGTAGTTTAAAAGGCTCAAGATCTTCTACTCACATGCTTGT
	TTATCTCACATCTCTGAGCCAAAGTTATCTCACATGCTTGTTTATTCAATATTTTTCTGA
	CATACGCGTAATATAGATGGCGTGCCCAAAGTGAAATCTGACCGGAGACTTCGAAAGATC
	AGAGGTAACATACTTTTAGCCGTGAAGGGTGAAATGCTCAAATGTTTATTTTGTTTTTGC
	TGTACCCCTTTTGTGCCAATGAAAGATCTTCCTGTCAGAGAGGGCTTAAGGATCTTCCTG
	TCAGAGGAGTACATTATTTTGTTTGACAGGAGTATTTCAAGATCAGTACATTATTTTGTT
	TGACAGGAGGGCTTAAGGACCTACAGTATCATGGTGATTTCGTATCAAAATCGAGGAGTA
	CTCCTGTTCATTTGGAGAACTCAAACAGCAATTGATATGCATCAAAATTGGGATCAACAG
	TAGCATGGGGCCTTATCATTCTGGTTTTTGGATGACTTAGTTAATCAAATTCCTCAATTG
	AGGAACACCTGAACTTGTC
56	>TCONS_00016995 XLOC_012242 class_code "j"
	TTCAAGTTCAAGCAGCCTTGCCGGTCCAAGCAATCAAGATCATCAGCAAGTCAATAACGG
	AGACGGTCGAGCACTGTCATCACACTGAACCTGCAACACCAGTGAGATGACTGAAGATTG
	GGTTGTGGTTGGAGTGAGAGGAGAAGCAAATCACTTGACCAGTTGAATCCTTGGGTGTAC
	AAGACGGCCGAGCTGTGGCAGGTGAAGGAGCCACTGCCGCTGCCCGCGCCGAAGAAGTGC
	AACTGCTCCATGGTGTTCACCCTCAAGGAGATGGAGGAGGCCACCGGCATGTTCAGGAGA
	ACTTCCTCTTTGGTTTGATACACATACATTATTTAACTGTGATTTAGAGTTATGATTATT
	TGATGTGGCGAACATAGAATCCTGCCTGCGCATTTCTGTGATTATTTTGTACCCTGAATC
	CAAGTAAATTAAGTTGCCTGTACCAAGTTGAGTATTTAGTTCGATGAGTAATTTTCTGTC
	TGGAGATGATGAGCAGAGCATAAAAATGATTGCTTATCTGTATACTGTTGTTGCTGTAGT
	TTAAAAGGCTCAAGATCTTCTACTCACATGCTTGTTTATCTCACATCTCTGAGCCAAAGT
	TATCTCACATGCTTGTTTATTCAATATTTTTCTGACATACGCGTAATATAGATGGCGTGC
	CCAAAGTGAAATCTGACCGGAGACTTCGAAAGATCAGAGGTAACATACTTTTAGCCGTGA
	AGGGTGAAATGCTCAAATGTTTATTTTGTTTTTGCTGTACCCCTTTTGTGCCAATGAAAG
	ATCTTCCTGTCAGAGAGGGCTTAAGGATCTTCCTGTCAGAGGAGTACATTATTTTGTTTG
	ACAGGAGTATTTCAAGATCAGTACATTATTTTGTTTGACAGGAGGGCTTAAGGACCTACA
	GTATCATGGTGATTTCGTATCAAAATCGAGGAGTACTCCTGTTCATTTGGAGAACTCAAA
	CAGCAATTGATATGCATCAAAATTGGGATCAACAGTAGCATGGGGCCTTATCATTCTGGT
	TTTTGGATGACTTAGTTAATCAAATTCCTCAATTGAGGAACACCTGAACTTGTC
57	>TCONS_00017601 XLOC_012608 class_code "u"
	AGAAAACACTTATCAACTTATCCTTCAGTCATCAACCCATCTTTTCCCTCGGTTCATCCC
	GATTCATGTTTCTGACACATTTTGGTGGCCAGTTTTTGTTTTCCTCAGATTAGTAGCAGC
	TACCTGGTTGTGCTTGCACAGGGCGGACTATACAGAGGATATACCTGGACTTGGAGAAAA
	TGACAGTGTGGCAAATTGGTGCTTACAGCACGTTACTCCACGACGCGTGGTGGCGGGCCG
	TGTTCAGATGTGAGCCTTGGCGGCTGCGCTTCAGGTGTCCCTCGTGCTCGTGCAACTCAA
	TGAGGAAGCGCCTGATGATGTGTACGTTAGTCCTGGAGCTGACGCTGCGCGTGTGCACGT
	GCTGTTCACGGTCAACCACTACGACATCATCTACCCAATATAAGTCTCCCATTGCTAGGT
	GAATGTTGAGTGTGGGTGACTGCCTATGAATGCGGGCGGTGCTGAGTTCTAGGTGGTAGA
	TAATTTGGCATACACTGAAGCGGGTGCGCTTATACTTGTACATTCTTTCTTCCGTTGACA
	TATAAGGATAGAAAAACATTGGTCTGATTAGTTTCTGTGACTAGTTCTGATGTGCTGAAA
	TCCTGTATATACCTCTCATGCCTATTGTTTTTCCTCTGTAACTATTTCTATCTCTATCAA
	ACATGTATGATAGTCGAAGTTTCTCGAGAATGTGCTTGTATGACAATCACAACCTGGTGC
	TATTTCTCTCTACATTGCAGTGCGACGTGAAAATTATCAACATTTGACATGAGTAAGTCT
	GCAACGAGGAGAATGTGCTTGTATGCCATACAGTAAGTCTGAACGTGCTGATTCAGTAGT
	AGAACATCAACAGTTGACATGAAAATTTGTGCCCTTTCGCTTACATTGACAAGTATTAGA
	GAGTGCAATCTTTGGCAATGGCCTCTAGCTCCGGTAGAACGTTGCATGCATCAACGTTTT
	AGAAGAGGGGAATAACAAAGAAAGAACGAAATCAAACAACAGTAGTATTATCAGTTTAGA
	ACAAGGGGAGCCTTCAGAATTCTGAAGCACAGCATCTTCTCTTCATCTCCCTGATTAGCA
	GAGAGGCAGGGGCTCGCCGTTCCACTCCTTGAGGCATTCCAGCAGCACGTCGATGTGCTT
	ACCCTGGTTCATAGCAACAAACACCTTGTCCACCTCCTCCCCGGGGGACCGTGTCTTCTC
	TCCGGTCAAGTACACCGTTCCCAGCTCCTTGCGAACGAACCGGTATAGAGGGTATGACCG
	GCAGTCAACGATGCGGTTCGGTTCTCCGGCAGTGCCATTCTCCACTGCACCTCTGGCAGC
	CTCAACTTCCTGAGGTAGTGTTGCACAGAGCTCCTGCTCGAATTTGGCAACCTTGGCAAA
	CACCGAGGTTTCCACGTTGCGCTCAGCCTCGCCGT
58	>TCONS_00017603 XLOC_012610 class_code "j"
	CCCCGCCCCACGTCGCCGGCTGCATCTCCTTCCGCTGCCTCAACGTCATGAACAACTCCC
	GCCTGGAGGGCCTCATCAAGACGTCCGATCTGACGTTGGTAGTACAAGGAAAGAAGTACA
	GCATCAGGCTGCAGAAATATCTTTAAGAAATTTGGCAAGTAAGTTTGTTTTATTGCATAT
	TTGTACTAACCTCTCCAGTTTCGTTTTCGCAGATATAAGATAATATGTTATGTAATCAAG
	AGATTCATTTTAAATTTGGATTGTTCACATGTTTACTCGAAGCATATATGCTCTACTGTG
	TGGAGTTGATTTTTCCCTTTTTAGCACCATCTATCTTGGAATTAGATTGGATACTGTGAG
	AATATAATCATGACTATTTCTTGATGGGTACTTGCTGCATGATTTTTCCACTGCATGTCC
	AAGTTTACATGTGAAAGGATCTTGCTTGATTCCATTCTACTGGTTCATCTGAATTACCGA
	ATACAGATGCAGGTCTCCTGTATCTTCACTAATTTCCTCTGTAGGTTCCTGTTTAGGGAG
	AAAAGAAAATCCTGTTATCCTCGTCCAGGGATAGACCATTTGGCACCAATGAATCAGCTG
	TTGAGTACAAATAATGTGGGAAGTTCTTCTTTGGCAATCACGATGTGTTCGTACATATGG
	TTGAAAGGATCGCGTTGATAGTGTTGCTACTTGCTACCAATGCTTTTGTTGAGGTAACAA
	CTGTCAATTAAATACAACTTGATTTCGGTGTCGGTGTAGTTTGAGTTTAATTTTACATAG
	GGAAGTGAGAAGCTAATGTTCTGCCGGTTTACAGAAAGTTGTCCTTGTTGATCTGCTTTC
	GTTTGGGAAGATCATCCTTTCTATGATTTGTGATGTCTTCCCATATTATATTCTACTGCT
	TCATTCCTTAATTTTGTACCCGAACGTCTCTGTATCGTCGGGATTTAGCTGATGATGAAT
	AGTAGTACAGCGCATATCTGTTCAGTTAATTTGCAGTCCTGAACTGCTGATTGATTCTTA
	AATCTGTTCATGAGGGATGACATTTGGTGCATTAAAAATGCAGTATGTTGCCATTTGAGT
	AGTATTCAATCTGTTGTGCTTGTACTAAGCTGTGGCTATGTCCTATGTGCCTTCCATGTC
	ACAGCTTACTGCTTGCGCAGAAGCACAGGTTGCTTTAGCCAAGCACCAATTAACAGAGAT
	GAAATAGGTTGCTTTAGCCAAGCACCAATGAACTTCACTGACTCAAGTAGATTAAGTCCA
	ATACCATTATTTCGTTTGTGTTATCCGTATATTTTAAGAAGTGAACTGGTTTACTAAAGT
	TCAATCTGTGCACTTGTTTGTACTTGGTAGAATTACTGCTTTCTATCATGAGCTCACAAG
	GAAGCCTGATTTTTGTGGGTGATCGAATAGCACCAACTAAAATCCTCAGGAAGTACAAGT
	ATGCTATGAAGATCTATTGCCAGTTATGCGTATCTGAATTTTTTGTTCTATTTTCTGTAA
	TATTAATATTACAAGCAAGAATAGTTATAGGCTATCAAGAATCTGAACTTTATCTCATTT
	ATTGAATACAGATGCCGATCTCCTCCATTTGTGTCTGTTGTTTTGATTTAGTATTCTACT
	GCCTCATTCGTTAATTTATGCCCGAATGTCTCTGTATCTTCAGGATTTAGCTGGTGATGA
	ATACACCGTATATCTGTTCAGTTAATTTGCAGCCCTGACAAACTGCTGATTGATTCAATG
	CAAGAGATGACATTTGGTGTTATGACAGATTCGGTGCATGGATTTGTTGTTCTTGCAGGA
	GGCTGCAGACCTGTTGTGTTTGCTGCTGGGTCCTGGTTGCCCTGGAGTGTTAAATTCAGA
	ACGTAAGTGAATGATCACTGTACCCCAGCCACCCGGCTTGGCACAAGATAGGAAAAGTGG
	TTTGGTGTACAAGGAGACTACAACTTTTTTGTTAAGGACTGCTGGGGCCAAGTCTGGTGG
	ATCTGTTTAATTTTTGTAGCAGAGCAGTTCCGCTCTCTGTTTATTGCCCAAATGCGGTAC
	ATAGGGCAGGAGGGGCAGGGCGGAGGTTCGACCTCCTGCACCTTCCATGCCAGGCCTATC
	TTTGTCATTCTCGGCGGCCGGCCGAGCTCTGCGCTCCGGTGAGTCTGATCCAACCTAGAC
	TCAATTTTATGTGGTCTGGAATTTTATCATTAAGAAGGTTCAATACTTCAATTAGGAAGA
	ACAAAAAATGAATCGTTGAGTTTGCTAATGTGCTCATTCATCAGGCAAAGTTAtattccc
	tccatttctaaatataagtcatacagatgtatatagacatattttagaatatagatgcac
	tcattttgctctgtatgcagttcatattggaatctctacaaggacttatatttaggaatg
	gagggagtaTATAGGTGCTTATATAGAAAATTTACTTACTCTCATTCAGTAGTGTGGCCA
	TCTTGGAAGAAAATGTTGTTGTAACAGTGCGTAGAAGGAGAGCGATTTCACGGAGGTAGG
	CAGTTGTAGATTAATCATTTCTTTTGCGATAATACTACTAGGATAATTGTTTTCTTGTCT
	ACTTGACCTGATATAAATTAGCTGTCAAATCAAGTGCATACAAGGTTTTATAGCTAAACA
	TACTATATATTCAGTAGCCGCCGCCAAGATGGGCCAGCTTAGTGTTTTCTTTGCATATAT
	TTTCCTGTTGTTTCCAGAAGCAAGTTTGACCCCTTGCTTCCTGCTCTTGTGTAGTGTACT
	GAATTTTCTGTTGTTGCAGGAACAACCAAAACATGCTTGAGATCTCAGTaaaaaaaaGGA
	TTTTGTTTTACTGTGTTTGCTCTAAAAAATTGTTCTGGCCATTTCACTGGGGATGCAGTG
	GAGATTTTTCAGAGGGAGGGGGAGAAAggggggggggATGTTTGCAAAACTAAGAAGAGC
	AGAACAGAGTTGGGCACAACTACGACAAGCAGAAGATTGGTGAACGGGATGAAACAGTCG
	ATACCAATGAGAATGTCGTTGGTGCTAACAAAAGGTGACACCTCCAGTATGTCCTTGCTA
	TTTTTTCCGTCTAGATCTAATATGTGTTCCTACAAAGAGTAAATAGCAACATCAGTGCTG
	GCCTTCCATCTGAATCTGAGACATTGAATGAGATCCTGTCATTGCTAAGAAAAGCTAAGG
	AGGTCACCACCAAGAATACCAAGGCCGCGTCGACGGACTCAGCGGGAAGGAAAGCAACAA
	GCTGCTGGGGGTCAGGATGACAAAGATTGGTTCAACGTCGGCTGCTTCGTTGTGCCAGTG
	CCACACTTAGGCTGGTACATGCACGTACGACCATGGCGTCGGCGCCACTTCTTCATCTTC
	TCCCGAACTGGCCCATCCTCGCCATTTCCACCGGGATAAGCGAGTTGGAGGAAGATGGAG
	AGGTGAGCTGGTTCTACTCATTGACAGGAAATTATTTGGGCATAACTTCCTTTTTGCAAC
	AAGAAATGAAAATGTTCCCATGAGATTGATTGATCGTGCCCCGCTTT
59	>TCONS_00017604 XLOC_012610 class_code "j"
	TTCCCGAGCACGCAACCTCTCCTTCCCTCTCCAGAAAAACACCATCCTTCGACCTGGATC
	GGCTCATGTGACCGTCGGGCCTTGTCGCCACCGACGCCGACGCCTGCAAACGGCGGCAGG
	CTGGATCTTGATGGCGTGCTCGTAGCGCTGCCCACCATCTGCGTGATCTGGGCCGACGGG
	TTCATCTCCTCCCACCTCTGTGAGAATCTCATGGCCGAGACCCCGCACTCCGTCCTCATC
	GTCGACCACCTCGTCGACCCACCCCCGCCCCACGTCGCCGGCTGCATCTCCTTCCGCTGC
	CTCAACGTCATGAACAACTCCCGCCTGGAGGGCCTCATCAAGACGTCCGATCTGGTGCGc
	ccctccccacctcccctcccttccccGCTCACTCCTGTCCTTTAAGCGGATTGGTCTGCA
	AAATTTTGTTATTGTCTCCTTTAGTGTTCTTCAGCTTGCTTCATTTAATTGGGTTGGGTG
	AAGACGTTGGTAGTACAAGGAAAGAAGTACAGCATCAGGCTGCAGAAATATCTTTAAGAA
	ATTTGGCAAGTTCCTGTTTAGGGAGAAAAGAAAATCCTGTTATCCTCGTCCAGGGATAGA
	CCATTTGGCACCAATGAATCAGCTGTTGAGTACAAATAATGTGGGAAGTTCTTCTTTGGC
	AATCACGATGTGTTCGTACATATGGTTGAAAGGATCGCGTTGATAGTGTTGCTACTTGCT
	ACCAATGCTTTTGTTGAGGTAACAACTGTCAATTAAATACAACTTGATTTCGGTGTCGGT
	GTAGTTTGAGTTTAATTTTACATAGGGAAGTGAGAAGCTAATGTTCTGCCGGTTTACAGA
	AAGTTGTCCTTGTTGATCTGCTTTCGTTTGGGAAGATCATCCTTTCTATGATTTGTGATG
	TCTTCCCATATTATATTCTACTGCTTCATTCCTTAATTTTGTACCCGAACGTCTCTGTAT
	CGTCGGGATTTAGCTGATGATGAATAGTAGTACAGCGCATATCTGTTCAGTTAATTTGCA
	GTCCTGAACTGCTGATTGATTCTTAAATCTGTTCATGAGGGATGACATTTGGTGCATTAA
	AAATGCAGTATGTTGCCATTTGAGTAGTATTCAATCTGTTGTGCTTGTACTAAGCTGTGG
	CTATGTCCTATGTGCCTTCCATGTCACAGCTTACTGCTTGCGCAGAAGCACAGGTTGCTT
	TAGCCAAGCACCAATTAACAGAGATGAAATAGGTTGCTTTAGCCAAGCACCAATGAACTT
	CACTGACTCAAGTAGATTAAGTCCAATACCATTATTTCGTTTGTGTTATCCGTATATTTT
	AAGAAGTGAACTGGTTTACTAAAGTTCAATCTGTGCACTTGTTTGTACTTGGTAGAATTA
	CTGCTTTCTATCATGAGCTCACAAGGAAGCCTGATTTTTGTGGGTGATCGAATAGCACCA
	ACTAAAATCCTCAGGAAGTACAAGTATGCTATGAAGATCTATTGCCAGTTATGCGTATCT
	GAATTTTTTGTTCTATTTTCTGTAATATTAATATTACAAGCAAGAATAGTTATAGGCTAT
	CAAGAATCTGAACTTTATCTCATTTATTGAATACAGATGCCGATCTCCTCCATTTGTGTC
	TGTTGTTTTGATTTAGTATTCTACTGCCTCATTCGTTAATTTATGCCCGAATGTCTCTGT
	ATCTTCAGGATTTAGCTGGTGATGAATACACCGTATATCTGTTCAGTTAATTTGCAGCCC
	TGACAAACTGCTGATTGATTCAATGCAAGAGATGACATTTGGTGTTATGACAGATTCGGT
	GCATGGATTTGTTGTTCTTGCAGGAGGCTGCAGACCTGTTGTGTTTGCTGCTGGGTCCTG
	GTTGCCCTGGAGTGTTAAATTCAGAACGTAAGTGAATGATCACTGTACCCCAGCCACCCG
	GCTTGGCACAAGATAGGAAAAGTGGTTTGGTGTACAAGGAGACTACAACTTTTTTGTTAA
	GGACTGCTGGGGCCAAGTCTGGTGGATCTGTTTAATTTTTGTAGCAGAGCAGTTCCGCTC
	TCTGTTTATTGCCCAAATGCGGTACATAGGGCAGGAGGGGCAGGGCGGAGGTTCGACCTC
	CTGCACCTTCCATGCCAGGCCTATCTTTGTCATTCTCGGCGGCCGGCCGAGCTCTGCGCT
	CCGGAACAACCAAAACATGCTTGAGATCTCAGTaaaaaaaaGGATTTTGTTTTACTGTGT
	TTGCTCTAAAAAATTGTTCTGGCCATTTCACTGGGGATGCAGTGGAGATTTTTCAGAGGG
	AGGGGGAGAAAggggggggggATGTTTGCAAAACTAAGAAGAGCAGAACAGGTATATTTT
	GCTTGAGTCCTCACCATAATTGTTGCATTTTCAGATCTTTCATCCCAACTGAATTAACTC
	TACGTTTCCTTAGAGAGGTTGCAATTTGGTCATAGTAAATTTGGTGTCATATGATAGCTA
	TTACCCTTTTGTTTTGGCTGTGACTGAAACCTTATATTTAGGAGGTGATCTTCTGGCTTT
	GGTAGTTTGACTTTATTTGACAGTATTTCTTTTGATATCCAGCAATCTGGAACATGAAAC
	TATGATCTACTGAAGATGAAAAGATGAACACATAGCCTACTTCGATTAGCTAATTCTGTG
	ATGTTGCTTGTTGTTAAGTAGTGCAGCATTTGTACTGTCAGATTTAGTCTGGGCATCTTA
	TTTTTCTGCCATTCCAAATTTTCCTGTTTATTTAAGTATTAGTCAGTACACCCACATaaa
	aaaaTCATTCACTTCTAATACTATCATATCGCACTCTTACAACAAGTGCATCCCAACCTC
	CCCTATGGACAACTCGCTGGGTACTCTTGTGTATCTATCTTAAACATGCATCATTTGAAT
	TATTTATTCACTCAGGATGACACTTGACAAAATTCATCGGCAGTAAATTCACCTATGTTG
	CATACATAGTGATTCACCTAAACTTCATATGCACTAATTCCTCTGTCACTCCTATGTTAA
	AGAGTTGGGCACAACTACGACAAGCAGAAGATTGGTGAACGGGATGAAACAGTCGATACC
	AATGAGAATGTCGTTGGTGCTAACAAAAGGTGACACCTCCAGTATGTCCTTGCTATTTTT
	TCCGTCTAGATCTAATATGTGTTCCTACAAAGAGTAAATAGCAACATCAGTGCTGGCCTT
	CCATCTGAATCTGAGACATTGAATGAGATCCTGTCATTGCTAAGAAAAGCTAAGGAGGTC
	ACCACCAAGAATACCAAGGCCGCGTCGACGGACTCAGTGTCATTGCATTGTCGAGTATGT
	TCAGCGGGAAGGAAAGCAACAAGCTGCTGGGGGTCAGGATGACAAAGATTGGTTCAACGT
	CGGCTGCTTCGTTGTGCCAGTGCCACACTTAGGCTGGTACATGCACGTACGACCATGGCG
	TCGGCGCCACTTCTTCATCTTCTCCCGAACTGGCCCATCCTCGCCATTTCCACCGGGATA
	AGCGAGTTGGAGGAAGATGGAGAGGTGAGCTGGTTCTACTCATTGACAGGAAATTATTTG
	GGCATAACTTCCTTTTTGCAACAAGAAATGAAAATGTTCCCATGAGATTGATTGATCGTG
	CCCCGCTTT
60	>TCONS_00017605 XLOC_012610 class_code "j"
	TTCCCGAGCACGCAACCTCTCCTTCCCTCTCCAGAAAAACACCATCCTTCGACCTGGATC
	GGCTCATGTGACCGTCGGGCCTTGTCGCCACCGACGCCGACGCCTGCAAACGGCGGCAGG
	CTGGATCTTGATGGCGTGCTCGTAGCGCTGCCCACCATCTGCGTGATCTGGGCCGACGGG
	TTCATCTCCTCCCACCTCTGTGAGAATCTCATGGCCGAGACCCCGCACTCCGTCCTCATC
	GTCGACCACCTCGTCGACCCACCCCCGCCCCACGTCGCCGGCTGCATCTCCTTCCGCTGC
	CTCAACGTCATGAACAACTCCCGCCTGGAGGGCCTCATCAAGACGTCCGATCTGGTGCGc
	ccctccccacctcccctcccttccccGCTCACTCCTGTCCTTTAAGCGGATTGGTCTGCA
	AAATTTTGTTATTGTCTCCTTTAGTGTTCTTCAGCTTGCTTCATTTAATTGGGTTGGGTG
	AAGACGTTGGTAGTACAAGGAAAGAAGTACAGCATCAGGCTGCAGAAATATCTTTAAGAA
	ATTTGGCAAGTTCCTGTTTAGGGAGAAAAGAAAATCCTGTTATCCTCGTCCAGGGATAGA
	CCATTTGGCACCAATGAATCAGCTGTTGAGTACAAATAATGTGGGAAGTTCTTCTTTGGC
	AATCACGATGTGTTCGTACATATGGTTGAAAGGATCGCGTTGATAGTGTTGCTACTTGCT
	ACCAATGCTTTTGTTGAGGAGGCTGCAGACCTGTTGTGTTTGCTGCTGGGTCCTGGTTGC
	CCTGGAGTGTTAAATTCAGAACGTAAGTGAATGATCACTGTACCCCAGCCACCCGGCTTG
	GCACAAGATAGGAAAAGTGGTTTGGTGTACAAGGAGACTACAACTTTTTTGTTAAGGACT
	GCTGGGGCCAAGTCTGGTGGATCTGTTTAATTTTTGTAGCAGAGCAGTTCCGCTCTCTGT
	TTATTGCCCAAATGCGGTACATAGGGCAGGAGGGGCAGGGCGGAGGTTCGACCTCCTGCA
	CCTTCCATGCCAGGCCTATCTTTGTCATTCTCGGCGGCCGGCCGAGCTCTGCGCTCCGGA
	ACAACCAAAACATGCTTGAGATCTCAGTaaaaaaaaGGATTTTGTTTTACTGTGTTTGCT
	CTAAAAAATTGTTCTGGCCATTTCACTGGGGATGCAGTGGAGATTTTTCAGAGGGAGGGG
	GAGAAAggggggggggATGTTTGCAAAACTAAGAAGAGCAGAACAGGTATATTTTGCTTG
	AGTCCTCACCATAATTGTTGCATTTTCAGATCTTTCATCCCAACTGAATTAACTCTACGT
	TTCCTTAGAGAGGTTGCAATTTGGTCATAGTAAATTTGGTGTCATATGATAGCTATTACC
	CTTTTGTTTTGGCTGTGACTGAAACCTTATATTTAGGAGGTGATCTTCTGGCTTTGGTAG
	TTTGACTTTATTTGACAGTATTTCTTTTGATATCCAGCAATCTGGAACATGAAACTATGA
	TCTACTGAAGATGAAAAGATGAACACATAGCCTACTTCGATTAGCTAATTCTGTGATGTT
	GCTTGTTGTTAAGTAGTGCAGCATTTGTACTGTCAGATTTAGTCTGGGCATCTTATTTTT
	CTGCCATTCCAAATTTTCCTGTTTATTTAAGTATTAGTCAGTACACCCACATaaaaaaaT
	CATTCACTTCTAATACTATCATATCGCACTCTTACAACAAGTGCATCCCAACCTCCCCTA
	TGGACAACTCGCTGGGTACTCTTGTGTATCTATCTTAAACATGCATCATTTGAATTATTT
	ATTCACTCAGGATGACACTTGACAAAATTCATCGGCAGTAAATTCACCTATGTTGCATAC
	ATAGTGATTCACCTAAACTTCATATGCACTAATTCCTCTGTCACTCCTATGTTAAAGAGT
	TGGGCACAACTACGACAAGCAGAAGATTGGTGAACGGGATGAAACAGTCGATACCAATGA
	GAATGTCGTTGGTGCTAACAAAAGGTGACACCTCCAGTATGTCCTTGCTATTTTTTCCGT
	CTAGATCTAATATGTGTTCCTACAAAGAGTAAATAGCAACATCAGTGCTGGCCTTCCATC
	TGAATCTGAGACATTGAATGAGATCCTGTCATTGCTAAGAAAAGCTAAGGAGGTCACCAC
	CAAGAATACCAAGGCCGCGTCGACGGACTCAGAATTTCAAGTGTCATTGCATTGTCGAGT
	ATGTTCAGCGGGAAGGAAAGCAACAAGCTGCTGGGGGTCAGGATGACAAAGATTGGTTCA
	ACGTCGGCTGCTTCGTTGTGCCAGTGCCACACTTAGGCTGGTACATGCACGTACGACCAT
	GGCGTCGGCGCCACTTCTTCATCTTCTCCCGAACTGGCCCATCCTCGCCATTTCCACCGG
	GATAAGCGAGTTGGAGGAAGATGGAGAGGTGAGCTGGTTCTACTCATTGACAGGAAATTA
	TTTGGGCATAACTTCCTTTTTGCAACAAGAAATGAAAATGTTCCCATGAGATTGATTGAT
	CGTGCCCCGCTTT
61	>TCONS_00017606 XLOC_012610 class_code "j"
	CTTTCTTTCCCGAGCACGCAACCTCTCCTTCCCTCTCCAGAAAAACACCATCCTTCGACC
	TGGATCGGCTCATGTGACCGTCGGGCCTTGTCGCCACCGACGCCGACGCCTGCAAACGGC
	GGCAGGCTGGATCTTGATGGCGTGCTCGTAGCGCTGCCCACCATCTGCGTGATCTGGGCC
	GACGGGTTCATCTCCTCCCACCTCTGTGAGAATCTCATGGCCGAGACCCCGCACTCCGTC
	CTCATCGTCGACCACCTCGTCGACCCACCCCCGCCCCACGTCGCCGGCTGCATCTCCTTC
	CGCTGCCTCAACGTCATGAACAACTCCCGCCTGGAGGGCCTCATCAAGACGTCCGATCTG
	ACGTTGGTAGTACAAGGAAAGAAGTACAGCATCAGGCTGCAGAAATATCTTTAAGAAATT
	TGGCAAGTAAGTTTGTTTTATTGCATATTTGTACTAACCTCTCCAGTTTCGTTTTCGCAG
	ATATAAGATAATATGTTATGTAATCAAGAGATTCATTTTAAATTTGGATTGTTCACATGT
	TTACTCGAAGCATATATGCTCTACTGTGTGGAGTTGATTTTTCCCTTTTTAGCACCATCT
	ATCTTGGAATTAGATTGGATACTGTGAGAATATAATCATGACTATTTCTTGATGGGTACT
	TGCTGCATGATTTTTCCACTGCATGTCCAAGTTTACATGTGAAAGGATCTTGCTTGATTC
	CATTCTACTGGTTCATCTGAATTACCGAATACAGATGCAGGTCTCCTGTATCTTCACTAA
	TTTCCTCTGTAGGTTCCTGTTTAGGGAGAAAAGAAAATCCTGTTATCCTCGTCCAGGGAT
	AGACCATTTGGCACCAATGAATCAGCTGTTGAGTACAAATAATGTGGGAAGTTCTTCTTT
	GGCAATCACGATGTGTTCGTACATATGGTTGAAAGGATCGCGTTGATAGTGTTGCTACTT
	GCTACCAATGCTTTTGTTGAGGTAACAACTGTCAATTAAATACAACTTGATTTCGGTGTC
	GGTGTAGTTTGAGTTTAATTTTACATAGGGAAGTGAGAAGCTAATGTTCTGCCGGTTTAC
	AGAAAGTTGTCCTTGTTGATCTGCTTTCGTTTGGGAAGATCATCCTTTCTATGATTTGTG
	ATGTCTTCCCATATTATATTCTACTGCTTCATTCCTTAATTTTGTACCCGAACGTCTCTG
	TATCGTCGGGATTTAGCTGATGATGAATAGTAGTACAGCGCATATCTGTTCAGTTAATTT
	GCAGTCCTGAACTGCTGATTGATTCTTAAATCTGTTCATGAGGGATGACATTTGGTGCAT
	TAAAAATGCAGTATGTTGCCATTTGAGTAGTATTCAATCTGTTGTGCTTGTACTAAGCTG
	TGGCTATGTCCTATGTGCCTTCCATGTCACAGCTTACTGCTTGCGCAGAAGCACAGGTTG
	CTTTAGCCAAGCACCAATTAACAGAGATGAAATAGGTTGCTTTAGCCAAGCACCAATGAA
	CTTCACTGACTCAAGTAGATTAAGTCCAATACCATTATTTCGTTTGTGTTATCCGTATAT
	TTTAAGAAGTGAACTGGTTTACTAAAGTTCAATCTGTGCACTTGTTTGTACTTGGTAGAA
	TTACTGCTTTCTATCATGAGCTCACAAGGAAGCCTGATTTTTGTGGGTGATCGAATAGCA
	CCAACTAAAATCCTCAGGAAGTACAAGTATGCTATGAAGATCTATTGCCAGTTATGCGTA
	TCTGAATTTTTTGTTCTATTTTCTGTAATATTAATATTACAAGCAAGAATAGTTATAGGC
	TATCAAGAATCTGAACTTTATCTCATTTATTGAATACAGATGCCGATCTCCTCCATTTGT
	GTCTGTTGTTTTGATTTAGTATTCTACTGCCTCATTCGTTAATTTATGCCCGAATGTCTC
	TGTATCTTCAGGATTTAGCTGGTGATGAATACACCGTATATCTGTTCAGTTAATTTGCAG
	CCCTGACAAACTGCTGATTGATTCAATGCAAGAGATGACATTTGGTGTTATGACAGATTC
	GGTGCATGGATTTGTTGTTCTTGCAGGAGGCTGCAGACCTGTTGTGTTTGCTGCTGGGTC
	CTGGTTGCCCTGGAGTGTTAAATTCAGAACGTAAGTGAATGATCACTGTACCCCAGCCAC
	CCGGCTTGGCACAAGATAGGAAAAGTGGTTTGGTGTACAAGGAGACTACAACTTTTTTGT
	TAAGGACTGCTGGGGCCAAGTCTGGTGGATCTGTTTAATTTTTGTAGCAGAGCAGTTCCG
	CTCTCTGTTTATTGCCCAAATGCGGTACATAGGGCAGGAGGGGCAGGGCGGAGGTTCGAC
	CTCCTGCACCTTCCATGCCAGGCCTATCTTTGTCATTCTCGGCGGCCGGCCGAGCTCTGC
	GCTCCGAGTTGGGCACAACTACGACAAGCAGAAGATTGGTGAACGGGATGAAACAGTCGA
	TACCAATGAGAATGTCGTTGGTGCTAACAAAAGGTGACACCTCCAGTATGTCCTTGCTAT
	TTTTTCCGTCTAGATCTAATATGTGTTCCTACAAAGAGTAAATAGCAACATCAGTGCTGG
	CCTTCCATCTGAATCTGAGACATTGAATGAGATCCTGTCATTGCTAAGAAAAGCTAAGGA
	GGTCACCACCAAGAATACCAAGGCCGCGTCGACGGACTCAGGTGCGTGCGCTCGTTGGTG
	GTTTTAGTCTCATAGCTCATTACACCTAGCCTCTATTTGCTCAATCTTTCAGAATTTCAA
	GTGTCATTGCATTGTCGAGTATGTTCAGCGGGAAGGAAAGCAACAAGCTGCTGGGGGTCA
	GGATGACAAAGATTGGTTCAACGTCGGCTGCTTCGTTGTGCCAGTGCCACACTTAGGCTG
	GTACATGCACGTACGACCATGGCGTCGGCGCCACTTCTTCATCTTCTCCCGAACTGGCCC
	ATCCTCGCCATTTCCACCGGGATAAGCGAGTTGGAGGAAGATGGAGAGGTGAGCTGGTTC
	TACTCATTGACAGGAAATTATTTGGGCATAACTTCCTTTTTGCAACAAGAAATGAAAATG
	TTCCCATGAGATTGATTGATCGTGCCCCGCTTT
62	>TCONS_00017607 XLOC_012610 class_code "j"
	CTTTCTTTCCCGAGCACGCAACCTCTCCTTCCCTCTCCAGAAAAACACCATCCTTCGACC
	TGGATCGGCTCATGTGACCGTCGGGCCTTGTCGCCACCGACGCCGACGCCTGCAAACGGC
	GGCAGGCTGGATCTTGATGGCGTGCTCGTAGCGCTGCCCACCATCTGCGTGATCTGGGCC
	GACGGGTTCATCTCCTCCCACCTCTGTGAGAATCTCATGGCCGAGACCCCGCACTCCGTC
	CTCATCGTCGACCACCTCGTCGACCCACCCCCGCCCCACGTCGCCGGCTGCATCTCCTTC
	CGCTGCCTCAACGTCATGAACAACTCCCGCCTGGAGGGCCTCATCAAGACGTCCGATCTG
	ACGTTGGTAGTACAAGGAAAGAAGTACAGCATCAGGCTGCAGAAATATCTTTAAGAAATT
	TGGCAAGTAAGTTTGTTTTATTGCATATTTGTACTAACCTCTCCAGTTTCGTTTTCGCAG
	ATATAAGATAATATGTTATGTAATCAAGAGATTCATTTTAAATTTGGATTGTTCACATGT
	TTACTCGAAGCATATATGCTCTACTGTGTGGAGTTGATTTTTCCCTTTTTAGCACCATCT
	ATCTTGGAATTAGATTGGATACTGTGAGAATATAATCATGACTATTTCTTGATGGGTACT
	TGCTGCATGATTTTTCCACTGCATGTCCAAGTTTACATGTGAAAGGATCTTGCTTGATTC
	CATTCTACTGGTTCATCTGAATTACCGAATACAGATGCAGGTCTCCTGTATCTTCACTAA
	TTTCCTCTGTAGGTTCCTGTTTAGGGAGAAAAGAAAATCCTGTTATCCTCGTCCAGGGAT
	AGACCATTTGGCACCAATGAATCAGCTGTTGAGTACAAATAATGTGGGAAGTTCTTCTTT
	GGCAATCACGATGTGTTCGTACATATGGTTGAAAGGATCGCGTTGATAGTGTTGCTACTT
	GCTACCAATGCTTTTGTTGAGGTAACAACTGTCAATTAAATACAACTTGATTTCGGTGTC
	GGTGTAGTTTGAGTTTAATTTTACATAGGGAAGTGAGAAGCTAATGTTCTGCCGGTTTAC
	AGAAAGTTGTCCTTGTTGATCTGCTTTCGTTTGGGAAGATCATCCTTTCTATGATTTGTG
	ATGTCTTCCCATATTATATTCTACTGCTTCATTCCTTAATTTTGTACCCGAACGTCTCTG
	TATCGTCGGGATTTAGCTGATGATGAATAGTAGTACAGCGCATATCTGTTCAGTTAATTT
	GCAGTCCTGAACTGCTGATTGATTCTTAAATCTGTTCATGAGGGATGACATTTGGTGCAT
	TAAAAATGCAGTATGTTGCCATTTGAGTAGTATTCAATCTGTTGTGCTTGTACTAAGCTG
	TGGCTATGTCCTATGTGCCTTCCATGTCACAGCTTACTGCTTGCGCAGAAGCACAGGTTG
	CTTTAGCCAAGCACCAATTAACAGAGATGAAATAGGTTGCTTTAGCCAAGCACCAATGAA
	CTTCACTGACTCAAGTAGATTAAGTCCAATACCATTATTTCGTTTGTGTTATCCGTATAT
	TTTAAGAAGTGAACTGGTTTACTAAAGTTCAATCTGTGCACTTGTTTGTACTTGGTAGAA
	TTACTGCTTTCTATCATGAGCTCACAAGGAAGCCTGATTTTTGTGGGTGATCGAATAGCA
	CCAACTAAAATCCTCAGGAAGTACAAGTATGCTATGAAGATCTATTGCCAGTTATGCGTA
	TCTGAATTTTTTGTTCTATTTTCTGTAATATTAATATTACAAGCAAGAATAGTTATAGGC
	TATCAAGAATCTGAACTTTATCTCATTTATTGAATACAGATGCCGATCTCCTCCATTTGT
	GTCTGTTGTTTTGATTTAGTATTCTACTGCCTCATTCGTTAATTTATGCCCGAATGTCTC
	TGTATCTTCAGGATTTAGCTGGTGATGAATACACCGTATATCTGTTCAGTTAATTTGCAG
	CCCTGACAAACTGCTGATTGATTCAATGCAAGAGATGACATTTGGTGTTATGACAGATTC
	GGTGCATGGATTTGTTGTTCTTGCAGGAGGCTGCAGACCTGTTGTGTTTGCTGCTGGGTC
	CTGGTTGCCCTGGAGTGTTAAATTCAGAACGTAAGTGAATGATCACTGTACCCCAGCCAC
	CCGGCTTGGCACAAGATAGGAAAAGTGGTTTGGTGTACAAGGAGACTACAACTTTTTTGT
	TAAGGACTGCTGGGGCCAAGTCTGGTGGATCTGTTTAATTTTTGTAGCAGAGCAGTTCCG
	CTCTCTGTTTATTGCCCAAATGCGGTACATAGGGCAGGAGGGGCAGGGCGGAGGTTCGAC
	CTCCTGCACCTTCCATGCCAGGCCTATCTTTGTCATTCTCGGCGGCCGGCCGAGCTCTGC
	GCTCCGGTGAGTCTGATCCAACCTAGACTCAATTTTATGTGGTCTGGAATTTTATCATTA
	AGAAGGTTCAATACTTCAATTAGGAAGAACAAAAAATGAATCGTTGAGTTTGCTAATGTG
	CTCATTCATCAGGCAAAGTTAtattccctccatttctaaatataagtcatacagatgtat
	atagacatattttagaatatagatgcactcattttgctctgtatgcagttcatattggaa
	tctctacaaggacttatatttaggaatggagggagtaTATAGGTGCTTATATAGAAAATT
	TACTTACTCTCATTCAGTAGTGTGGCCATCTTGGAAGAAAATGTTGTTGTAACAGTGCGT
	AGAAGGAGAGCGATTTCACGGAGGTAGGCAGTTGTAGATTAATCATTTCTTTTGCGATAA
	TACTACTAGGATAATTGTTTTCTTGTCTACTTGACCTGATATAAATTAGCTGTCAAATCA
	AGTGCATACAAGGTTTTATAGCTAAACATACTATATATTCAGTAGCCGCCGCCAAGATGG
	GCCAGCTTAGTGTTTTCTTTGCATATATTTTCCTGTTGTTTCCAGAAGCAAGTTTGACCC
	CTTGCTTCCTGCTCTTGTGTAGTGTACTGAATTTTCTGTTGTTGCAGGAACAACCAAAAC
	ATGCTTGAGATCTCAGTaaaaaaaaGGATTTTGTTTTACTGTGTTTGCTCTAAAAAATTG
	TTCTGGCCATTTCACTGGGGATGCAGTGGAGATTTTTCAGAGGGAGGGGGAGAAAggggg
	gggggATGTTTGCAAAACTAAGAAGAGCAGAACAGGTATATTTTGCTTGAGTCCTCACCA
	TAATTGTTGCATTTTCAGATCTTTCATCCCAACTGAATTAACTCTACGTTTCCTTAGAGA
	GGTTGCAATTTGGTCATAGTAAATTTGGTGTCATATGATAGCTATTACCCTTTTGTTTTG
	GCTGTGACTGAAACCTTATATTTAGGAGGTGATCTTCTGGCTTTGGTAGTTTGACTTTAT
	TTGACAGTATTTCTTTTGATATCCAGCAATCTGGAACATGAAACTATGATCTACTGAAGA
	TGAAAAGATGAACACATAGCCTACTTCGATTAGCTAATTCTGTGATGTTGCTTGTTGTTA
	AGTAGTGCAGCATTTGTACTGTCAGATTTAGTCTGGGCATCTTATTTTTCTGCCATTCCA
	AATTTTCCTGTTTATTTAAGTATTAGTCAGTACACCCACATaaaaaaaTCATTCACTTCT
	AATACTATCATATCGCACTCTTACAACAAGTGCATCCCAACCTCCCCTATGGACAACTCG
	CTGGGTACTCTTGTGTATCTATCTTAAACATGCATCATTTGAATTATTTATTCACTCAGG
	ATGACACTTGACAAAATTCATCGGCAGTAAATTCACCTATGTTGCATACATAGTGATTCA
	CCTAAACTTCATATGCACTAATTCCTCTGTCACTCCTATGTTAAAGAGTTGGGCACAACT
	ACGACAAGCAGAAGATTGGTGAACGGGATGAAACAGTCGATACCAATGAGAATGTCGTTG
	GTGCTAACAAAAGGTGACACCTCCAGTATGTCCTTGCTATTTTTTCCGTCTAGATCTAAT
	ATGTGTTCCTACAAAGAGTAAATAGCAACATCAGTGCTGGCCTTCCATCTGAATCTGAGA
	CATTGAATGAGATCCTGTCATTGCTAAGAAAAGCTAAGGAGGTCACCACCAAGAATACCA
	AGGCCGCGTCGACGGACTCAGTGTCATTGCATTGTCGAGTATGTTCAGCGGGAAGGAAAG
	CAACAAGCTGCTGGGGGTCAGGATGACAAAGATTGGTTCAACGTCGGCTGCTTCGTTGTG
	CCAGTGCCACACTTAGGCTGGTACATGCACGTACGACCATGGCGTCGGCGCCACTTCTTC
	ATCTTCTCCCGAACTGGCCCATCCTCGCCATTTCCACCGGGATAAGCGAGTTGGAGGAAG
	ATGGAGAGGTGAGCTGGTTCTACTCATTGACAGGAAATTATTTGGGCATAACTTCCTTTT
	TGCAACAAGAAATGAAAATGTTCCCATGAGATTGATTGATCGTGCCCCGCTTT
63	>TCONS_00017608 XLOC_012610 class_code "j"
	GAAAGAAAAGGGGAGATGAACCTCGAGCCCCACGCACCCCACGCACCTTTCTTTCCCGAG
	CACGCAACCTCTCCTTCCCTCTCCAGAAAAACACCATCCTTCGACCTGGATCGGCTCATG
	TGACCGTCGGGCCTTGTCGCCACCGACGCCGACGCCTGCAAACGGCGGCAGGCTGGATCT
	TGATGGCGTGCTCGTAGCGCTGCCCACCATCTGCGTGATCTGGGCCGACGGGTTCATCTC
	CTCCCACCTCTGTGAGAATCTCATGGCCGAGACCCCGCACTCCGTCCTCATCGTCGACCA
	CCTCGTCGACCCACCCCCGCCCCACGTCGCCGGCTGCATCTCCTTCCGCTGCCTCAACGT
	CATGAACAACTCCCGCCTGGAGGGCCTCATCAAGACGTCCGATCTGGTGCGcccctcccc
	acctcccctcccttccccGCTCACTCCTGTCCTTTAAGCGGATTGGTCTGCAAAATTTTG
	TTATTGTCTCCTTTAGTGTTCTTCAGCTTGCTTCATTTAATTGGGTTGGGTGAAGACGTT
	GGTAGTACAAGGAAAGAAGTACAGCATCAGGCTGCAGAAATATCTTTAAGAAATTTGGCA
	AGTAAGTTTGTTTTATTGCATATTTGTACTAACCTCTCCAGTTTCGTTTTCGCAGATATA
	AGATAATATGTTATGTAATCAAGAGATTCATTTTAAATTTGGATTGTTCACATGTTTACT
	CGAAGCATATATGCTCTACTGTGTGGAGTTGATTTTTCCCTTTTTAGCACCATCTATCTT
	GGAATTAGATTGGATACTGTGAGAATATAATCATGACTATTTCTTGATGGGTACTTGCTG
	CATGATTTTTCCACTGCATGTCCAAGTTTACATGTGAAAGGATCTTGCTTGATTCCATTC
	TACTGGTTCATCTGAATTACCGAATACAGATGCAGGTCTCCTGTATCTTCACTAATTTCC
	TCTGTAGGTTCCTGTTTAGGGAGAAAAGAAAATCCTGTTATCCTCGTCCAGGGATAGACC
	ATTTGGCACCAATGAATCAGCTGTTGAGTACAAATAATGTGGGAAGTTCTTCTTTGGCAA
	TCACGATGTGTTCGTACATATGGTTGAAAGGATCGCGTTGATAGTGTTGCTACTTGCTAC
	CAATGCTTTTGTTGAGGTAACAACTGTCAATTAAATACAACTTGATTTCGGTGTCGGTGT
	AGTTTGAGTTTAATTTTACATAGGGAAGTGAGAAGCTAATGTTCTGCCGGTTTACAGAAA
	GTTGTCCTTGTTGATCTGCTTTCGTTTGGGAAGATCATCCTTTCTATGATTTGTGATGTC
	TTCCCATATTATATTCTACTGCTTCATTCCTTAATTTTGTACCCGAACGTCTCTGTATCG
	TCGGGATTTAGCTGATGATGAATAGTAGTACAGCGCATATCTGTTCAGTTAATTTGCAGT
	CCTGAACTGCTGATTGATTCTTAAATCTGTTCATGAGGGATGACATTTGGTGCATTAAAA
	ATGCAGTATGTTGCCATTTGAGTAGTATTCAATCTGTTGTGCTTGTACTAAGCTGTGGCT
	ATGTCCTATGTGCCTTCCATGTCACAGCTTACTGCTTGCGCAGAAGCACAGGTTGCTTTA
	GCCAAGCACCAATTAACAGAGATGAAATAGGTTGCTTTAGCCAAGCACCAATGAACTTCA
	CTGACTCAAGTAGATTAAGTCCAATACCATTATTTCGTTTGTGTTATCCGTATATTTTAA
	GAAGTGAACTGGTTTACTAAAGTTCAATCTGTGCACTTGTTTGTACTTGGTAGAATTACT
	GCTTTCTATCATGAGCTCACAAGGAAGCCTGATTTTTGTGGGTGATCGAATAGCACCAAC
	TAAAATCCTCAGGAAGTACAAGTATGCTATGAAGATCTATTGCCAGTTATGCGTATCTGA
	ATTTTTTGTTCTATTTTCTGTAATATTAATATTACAAGCAAGAATAGTTATAGGCTATCA
	AGAATCTGAACTTTATCTCATTTATTGAATACAGATGCCGATCTCCTCCATTTGTGTCTG
	TTGTTTTGATTTAGTATTCTACTGCCTCATTCGTTAATTTATGCCCGAATGTCTCTGTAT
	CTTCAGGATTTAGCTGGTGATGAATACACCGTATATCTGTTCAGTTAATTTGCAGCCCTG
	ACAAACTGCTGATTGATTCAATGCAAGAGATGACATTTGGTGTTATGACAGATTCGGTGC
	ATGGATTTGTTGTTCTTGCAGGAGGCTGCAGACCTGTTGTGTTTGCTGCTGGGTCCTGGT
	TGCCCTGGAGTGTTAAATTCAGAACGTAAGTGAATGATCACTGTACCCCAGCCACCCGGC
	TTGGCACAAGATAGGAAAAGTGGTTTGGTGTACAAGGAGACTACAACTTTTTTGTTAAGG
	ACTGCTGGGGCCAAGTCTGGTGGATCTGTTTAATTTTTGTAGCAGAGCAGTTCCGCTCTC
	TGTTTATTGCCCAAATGCGGTACATAGGGCAGGAGGGGCAGGGCGGAGGTTCGACCTCCT
	GCACCTTCCATGCCAGGCCTATCTTTGTCATTCTCGGCGGCCGGCCGAGCTCTGCGCTCC
	GGAACAACCAAAACATGCTTGAGATCTCAGTaaaaaaaaGGATTTTGTTTTACTGTGTTT
	GCTCTAAAAAATTGTTCTGGCCATTTCACTGGGGATGCAGTGGAGATTTTTCAGAGGGAG
	GGGGAGAAAggggggggggATGTTTGCAAAACTAAGAAGAGCAGAACAGAGTTGGGCACA
	ACTACGACAAGCAGAAGATTGGTGAACGGGATGAAACAGTCGATACCAATGAGAATGTCG
	TTGGTGCTAACAAAAGGTGACACCTCCAGTATGTCCTTGCTATTTTTTCCGTCTAGATCT
	AATATGTGTTCCTACAAAGAGTAAATAGCAACATCAGTGCTGGCCTTCCATCTGAATCTG
	AGACATTGAATGAGATCCTGTCATTGCTAAGAAAAGCTAAGGAGGTCACCACCAAGAATA
	CCAAGGCCGCGTCGACGGACTCAGCGGGAAGGAAAGCAACAAGCTGCTGGGGGTCAGGAT
	GACAAAGATTGGTTCAACGTCGGCTGCTTCGTTGTGCCAGTGCCACACTTAGGCTGGTAC
	ATGCACGTACGACCATGGCGTCGGCGCCACTTCTTCATCTTCTCCCGAACTGGCCCATCC
	TCGCCATTTCCACCGGGATAAGCGAGTTGGAGGAAGATGGAGAGGTGAGCTGGTTCTACT
	CATTGACAGGAAATTATTTGGGCATAACTTCCTTTTTGCAACAAGAAATGAAAATGTTCC
	CATGAGATTGATTGATCGTGCCCCGCTTT
64	>TCONS_00017609 XLOC_012610 class_code "j"
	GAAAGAAAAGGGGAGATGAACCTCGAGCCCCACGCACCCCACGCACCTTTCTTTCCCGAG
	CACGCAACCTCTCCTTCCCTCTCCAGAAAAACACCATCCTTCGACCTGGATCGGCTCATG
	TGACCGTCGGGCCTTGTCGCCACCGACGCCGACGCCTGCAAACGGCGGCAGGCTGGATCT
	TGATGGCGTGCTCGTAGCGCTGCCCACCATCTGCGTGATCTGGGCCGACGGGTTCATCTC
	CTCCCACCTCTGTGAGAATCTCATGGCCGAGACCCCGCACTCCGTCCTCATCGTCGACCA
	CCTCGTCGACCCACCCCCGCCCCACGTCGCCGGCTGCATCTCCTTCCGCTGCCTCAACGT
	CATGAACAACTCCCGCCTGGAGGGCCTCATCAAGACGTCCGATCTGTGTTCTTCAGCTTG
	CTTCATTTAATTGGGTTGGGTGAAGACGTTGGTAGTACAAGGAAAGAAGTACAGCATCAG
	GCTGCAGAAATATCTTTAAGAAATTTGGCAAGTAAGTTTGTTTTATTGCATATTTGTACT
	AACCTCTCCAGTTTCGTTTTCGCAGATATAAGATAATATGTTATGTAATCAAGAGATTCA
	TTTTAAATTTGGATTGTTCACATGTTTACTCGAAGCATATATGCTCTACTGTGTGGAGTT
	GATTTTTCCCTTTTTAGCACCATCTATCTTGGAATTAGATTGGATACTGTGAGAATATAA
	TCATGACTATTTCTTGATGGGTACTTGCTGCATGATTTTTCCACTGCATGTCCAAGTTTA
	CATGTGAAAGGATCTTGCTTGATTCCATTCTACTGGTTCATCTGAATTACCGAATACAGA
	TGCAGGTCTCCTGTATCTTCACTAATTTCCTCTGTAGGTTCCTGTTTAGGGAGAAAAGAA
	AATCCTGTTATCCTCGTCCAGGGATAGACCATTTGGCACCAATGAATCAGCTGTTGAGTA
	CAAATAATGTGGGAAGTTCTTCTTTGGCAATCACGATGTGTTCGTACATATGGTTGAAAG
	GATCGCGTTGATAGTGTTGCTACTTGCTACCAATGCTTTTGTTGAGGAGGCTGCAGACCT
	GTTGTGTTTGCTGCTGGGTCCTGGTTGCCCTGGAGTGTTAAATTCAGAACGTAAGTGAAT
	GATCACTGTACCCCAGCCACCCGGCTTGGCACAAGATAGGAAAAGTGGTTTGGTGTACAA
	GGAGACTACAACTTTTTTGTTAAGGACTGCTGGGGCCAAGTCTGGTGGATCTGTTTAATT
	TTTGTAGCAGAGCAGTTCCGCTCTCTGTTTATTGCCCAAATGCGGTACATAGGGCAGGAG
	GGGCAGGGCGGAGGTTCGACCTCCTGCACCTTCCATGCCAGGCCTATCTTTGTCATTCTC
	GGCGGCCGGCCGAGCTCTGCGCTCCGGTGAGTCTGATCCAACCTAGACTCAATTTTATGT
	GGTCTGGAATTTTATCATTAAGAAGGTTCAATACTTCAATTAGGAAGAACAAAAAATGAA
	TCGTTGAGTTTGCTAATGTGCTCATTCATCAGGCAAAGTTAtattccctccatttctaaa
	tataagtcatacagatgtatatagacatattttagaatatagatgcactcattttgctct
	gtatgcagttcatattggaatctctacaaggacttatatttaggaatggagggagtaTAT
	AGGTGCTTATATAGAAAATTTACTTACTCTCATTCAGTAGTGTGGCCATCTTGGAAGAAA
	ATGTTGTTGTAACAGTGCGTAGAAGGAGAGCGATTTCACGGAGGTAGGCAGTTGTAGATT
	AATCATTTCTTTTGCGATAATACTACTAGGATAATTGTTTTCTTGTCTACTTGACCTGAT
	ATAAATTAGCTGTCAAATCAAGTGCATACAAGGTTTTATAGCTAAACATACTATATATTC
	AGTAGCCGCCGCCAAGATGGGCCAGCTTAGTGTTTTCTTTGCATATATTTTCCTGTTGTT
	TCCAGAAGCAAGTTTGACCCCTTGCTTCCTGCTCTTGTGTAGTGTACTGAATTTTCTGTT
	GTTGCAGGAACAACCAAAACATGCTTGAGATCTCAGTaaaaaaaaGGATTTTGTTTTACT
	GTGTTTGCTCTAAAAAATTGTTCTGGCCATTTCACTGGGGATGCAGTGGAGATTTTTCAG
	AGGGAGGGGGAGAAAggggggggggATGTTTGCAAAACTAAGAAGAGCAGAACAGAGTTG
	GGCACAACTACGACAAGCAGAAGATTGGTGAACGGGATGAAACAGTCGATACCAATGAGA
	ATGTCGTTGGTGCTAACAAAAGGTGACACCTCCAGTATGTCCTTGCTATTTTTTCCGTCT
	AGATCTAATATGTGTTCCTACAAAGAGTAAATAGCAACATCAGTGCTGGCCTTCCATCTG
	AATCTGAGACATTGAATGAGATCCTGTCATTGCTAAGAAAAGCTAAGGAGGTCACCACCA
	AGAATACCAAGGCCGCGTCGACGGACTCAGCGGGAAGGAAAGCAACAAGCTGCTGGGGGT
	CAGGATGACAAAGATTGGTTCAACGTCGGCTGCTTCGTTGTGCCAGTGCCACACTTAGGC
	TGGTACATGCACGTACGACCATGGCGTCGGCGCCACTTCTTCATCTTCTCCCGAACTGGC
	CCATCCTCGCCATTTCCACCGGGATAAGCGAGTTGGAGGAAGATGGAGAGGTGAGCTGGT
	TCTACTCATTGACAGGAAATTATTTGGGCATAACTTCCTTTTTGCAACAAGAAATGAAAA
	TGTTCCCATGAGATTGATTGATCGTGCCCCGCTTT
65	>TCONS_00018265 XLOC_013053 class_code "c"
	CACGGCCTGACAGGTGGTATAGGCTCCATGCATGGGCGTAGCACGCAGCTGAGCAACGGC
	TCGAATGAAGAGAGACTTCTCTTTACTCGCGGTGAATGGCAGAAAGACGGGGCACACACA
	TGAATAAACTTGATTGGATTGGATTTGCACACACAACTGAGTACTGGTGAGATTACATAC
	AAGTCTGGGTCCAGGTTCAGGTGAATACAGAGCAAGACTAGTACATCAAACTTGGAAGAC
	AAATTGGAATTCCACGGTAGTAACACGGATGATGATGGGAAGAGATAGCCGCCCCATCAG
	AAATTCAGAACACGCAGCCTGCTCTTCGGTTTGGGCTGGCATCTTCTTTGCAGCAGCAGG
	AGCGGCTTAGGACTTGGTCTTGAACGGGATCGCTCTGATGACCACCTGGTGGTACACGGC
	GGCCAGCGCGGCGCCGATGAAGGGGCCGACCCAGAAGATCCACTGCAAACACGAAATATT
	TGAGGAAATAGTTAGCACTTATAAGCAGAACAATGCTAAATTATTTCCTAGATAATATTA
	ATCTATAATGGACATTCAAGTCACTGTCCTACTAAGAAGGCAGTGGTTGCGTGCTACGCT
	GAGGCAAGTCTCTATGCATTTCCCTTGAGATCAGGGTAGACTTCCCATATTTGAATAGGA
	GTAACTAGCAGATGATATAGTACTACCATCAGCTATAACTGCTCAATTATTGCAGCTACT
	GTCACATCGGTTCACCAGATTAATAAACTTCCCAATTTCACATCGGTTAATTAGGTGTGC
	AATAGAGAGTAGTTATGCGTCACATCGGTTCACCAGATTAAACTTCTCAATTTCACATAC
	ATCAGTTAATTAGGTGTGCGATAGAGAGTAGCTATCCGTCTGCATCAACTTTTCAGTTAC
	TGAATACTACTGCTACCACATGCCTGCAGTTACTACCACTGCAGAAAACAAGCTAGTGCC
	ATGCTTTCAAGTTCAGACAGAGGAAAGGAGGGGTGTTTGGTTTCGGTTCACTCACGTGGT
	CTGACCAGGCGTGCTCCCTGTTGTAGATGATGGCCGCGCCGAGGCTCCTCGCCGGGTTGA
	TGCCGGTGCCGGTGATGGGGATGGTGGCCAGGTGGACCAGGAACACGGCGAACCCGATGG
	GCAGCGGGGCGAGGATCTGTCGACGTTCCACAGGCAATAAGTAGTCATTAACTTAGCACA
	GTAAGGAAATTTGAACATCtttttttACTACTGGCTGTCGACGGGGGAAAGAAGTAGAAC
	GGCGGTGATGGCACTCACGGGAACGTGGGAGTCCCTGGCGTTCCTCTTGGCGTCGGTGGC
	GGAGAAGACGGTGTAGACGAGGACAAAGGTGCCGATGATCTCGGCGCCGAGGCCGGAGCC
	CTTGGTGTAGCCGGGCGCCACCACGTTGGCGCCGCCGCCGTTGCCCATGTACAGGCCCTG
	CTGGAACCCCTTCACCACGCCGGCGCCGCAGATGGCGCCCAGGCACTGCATGATGATGTA
	GAACACCGCCCTGGTCAGCGACAGCTTCCTCGCCAGGAACAGCCCGAAGGTCACCGCCGG
	GTTGATGTGCCCGCCTGCATCCATCCATCCCTTACCAGTTAGCAGCTAGCACCACACACA
	AAAAAGAAGAACATACTGTAGGAAGCAACCAGAAGCAAGCAGAGAGCAAGGAACGGTACC
	GGAGATGCCGGCGGTGCAGTAGACGAGGGCGAAGATCATGCCGCCGAAGGACCAGGCGAT
	GCCCTGGATGCCGACGGTGGCGCACTTGGAGGTGGCGCCGCTGTAGCCCATCACGGTGAG
	GATGGTGACGTAGAGGAAGAGGAAGGTGGCCATGAACTCGGCGATGCCGGCGCGGTAGAA
	GGACCAGGACTTGAGCTCGCCGGGCTCGAACAGCGGCGCCGGCGGGGGCTCCTTGTAGTC
	CTTGTCCTCGGACCCCTGCGCCGCCGTGCCGATGGGCTGCCGCTCCGAGTACTTGTTCGC
	TCCGAGCCGCACGTCCTCCTCCTTGCCCTCCATCGCTGCTACCCTCGCCGGAAGGTGGTC
	GCTGCTCGCCTGAGCTGGAATGGAACAAGATGGCTTTTG
66	>TCONS_00018460 XLOC_013190 class_code "u"
	GAAAATGTCTAATCTGAAGGTATGGATGGAGAATTTGTTTGGCATAGAGTACACTGATAT
	CTTTCTGTCGTGTTTCATCTGTCGAGCATGAATGTATGCGAAGTTCACTTTTATGTTGCA
	CCTACTGTTAGATCTAGAGTATCACTGGCTGAATCTTCTGTTTGTTTTCAGTGTTGAAGC
	ACAAAATAGAAGGGGGTGAATGAGGAGGCAATGGTTGACGGCAACCATGGGAGGAGGTCG
	GGGCGTCGAAGAGTATTGAGTTGGCGAATCCGGCGAGATGTGGTTCAAGCAAATGTTGAT
	GATGCGGCAATGAGAAGACCCTCTCTGTGAGCCCTATCCCTCTCACTTGGAGTCTCGGTT
	TTTGTTTCTGGTGCTCCCTATTTCTCTCCTTCATTTTAGTGTTCGGTTCGTTGAAAACAC
	CAGCTGCTAAGGTTCTTTAGACCGTTGTGAGAAAGCATCCATACTTCCATAGGAAAAATC
	TTGCACTTACCAAATAGAAGTCTCAAAGTAGAGAGTGCAAGGAATATTTGATCATTGGCC
	AGATGTGGTGATGTGCATCTGTTGAATGAACCGTCCGTCCGGTCACCTCTATTTTATTTT
	GTGCTGATTATTGGTGAGTTTCAAACTTCCAATTTGATAGATCCTGCAGAAGAAGAGCAT
	GGAGAACATCTCCCTCTTCCTATATATCTCAAATTGGACTTACAGGTGATCGATCCATGG
	AGTTGAAGTGTTTGTCAAATTGCTTGCCAGGGTGATTAGGATTTTATAGGTCACTATTTG
	ATTTCTGTCATAATATTTAAACTACTACTGATCTTCTAAAATGTTATTTGTTATTTCTTT
	CAGCTATCAGCTGGTCAGTTTTGATGTGTTTTCGACATTACGAGCCTATCACTTTTGATG
	TGTTGGTATTACAATGAAACGGAGTTGCCATTTCAGTTTGCATCTACACTCTACTATTTA
	TGCTTTTGAAGTACATGTCATTGCACAACTATTGATATATGATTCATATAGAACTTGATG
	AATTGCAGAGTTATACTTTCACAATTTTATAAGATACTGAAACCAGTTCGCCTTCTTTTT
	GATGAGGAGGTTCTCTTAGAAAATCGGCACCTGAAGGTCACTATTTTAATTCCTATAATC
	AATGGCTACAAAATGCTTCTAGCTCTACAATGAGGTTGGTAATGCAACTTATGTCATTAG
	TACTATACTGGTTCTTTTAATTGAACAAAATATGTAACCAGTTTTTCAGTTGTGAATACC
	TTTTTCTTAGAACAATGCATCTATTACGTACACAATATAATGATAGAATTGACAATATTG
	TTGTATAGCCTATTGGAGTATAACATGCCCTATTGATTTTATTTATGAAAAATCCTGGTT
	CGTTGCATGGTCTTGTTATCATAACTCTGCTTCATCAAGTTTTATTCTGGATCAGGCTGC
	TTTGCACACCGCGTGAACTCTGCTTTGCACTTGCAGCGATCGCGCCATTTCTGGAAGCGG
	CAAGGGCGGTGGGTTGTACCTGTGCCGGTGCCATCACTTGACGCTCCACCTGGATGGCGC
	CGGGCTGGGAGCTGCGGGAAATACGTGTATTGAGGACCACGGTGTGCGGGTCATGTGCCT
	GATGCTAGACGCGATGGTCGGGCACCAGACTGTCATCGGCAACTACAAACAACAGAACAT
	GCGAGTCGTCTACAACCTTGATAGAGCCATGCTATCCTTTGTGTCGGCGCACTATAACTG
	TTCTGAACAAAGGAAGAACTTGTAATCACATGAAATATGCCAATGTGGCAGTGGTACTGA
	ACTGAAGCAACGATTTCTTTGAATGAAATGTGAACTGGAATGTAGAGCTGAC
67	>TCONS_00018461 XLOC_013190 class_code "u"
	TTCTCTATCAACTGGTGATGAACAGATTAATGTGTCCATGCATCTTGTTAGTTAGTAATA
	TTAAGAAAAGGAAGGTTGTTGCTGCCGTGAAAGAACTCTAAAAAATGAACAAAAGTTGAT
	GGATGAGCTACAGAGGATGGTCGATGATATGTGTTTGTACCATAGCCTTTGCACTCTCCT
	GGCATCAATTCTGTATGTAACCGTACTATGTCTGGCATAATTGGAGGACGAGGCAAGTCG
	ATAAGTTGAGAAGGTCAACCGGTTGAAGCGAATCTCATTGTGTTACCTGATAACTCTTTC
	ACTTTGATTAGTGGAAGCAAGTAAGCTGTTGTTCTACGTACATGGAATGAAGGGTGAGGT
	GGACAAGCTCAAGCAGATCAATAGGTTTCTATATTATTCCACATATATGGGTTTGTGTGA
	TGTTATTTTGGATTACTAAGATGTTTCATCTATAATGGAAATTATTGGCCATTAAAAATT
	AGTCTTGATTTACTATGGCAATAGTTATTGGTTACAGCCATTAAAAAGACTGATTAGTTC
	TATCAGATTATTTAAACTGCAACAAGGAATGAACATTACAGTTCTCTTTGAttttttttA
	TGTTTCCTCTTTTGTCTGATCTGAAATAATATGTCACGTCTAATATATTCTACCCTACAT
	CATCAATTCCTTATACATTGCTCACAGGAGAATATTGTAATGGCACTTCATTAATTGGTG
	GTAATAGACACAACTCCAGTCTTGCCATGTTAGTACAATTAATTTATTTCAATTCCAAAC
	ATGTATCATTTGTAGAAGATGTGCCACGAGTTAATGGACAGCTGGCCTTTGCAAGAGCAT
	TGGGAGACATGAGCTGCTACTCGTACACACGTATTAGCTTTTGCACTGTCAAATTAGTTT
	AATTTGAAACTTGGATGAAACAACCAAACAAACTTGATCTATCTCGATCCTGTTAATTGA
	GCTATGCAGGGCACAATAAACATTCTGTTTTCTTATTTCTCTATTCCTCTTTATCGCTTT
	AGTTACACCAGTTTACTTTGTCATGTAATTTTTGTTCCATCATTATTGCAAAATATAGTT
	CAATCTGATCACATGGAGGAAAATGTCTTGAACCAATTGTTTGGTATCCACTAATGTGCA
	ATTCAGTTGTAAGAAAATGTCTAATCTGAAGGTATGGATGGAGAATTTGTTTGGCATAGA
	GTACACTGATATCTTTCTGTCGTGTTTCATCTGTCGAGCATGAATGTATGCGAAGTTCAC
	TTTTATGTTGCACCTACTGTTAGATCTAGAGTATCACTGGCTGAATCTTCTGTTTGTTTT
	CAGTGTTGAAGCACAAAATAGAAGGGGGTGAATGAGGAGGCAATGGTTGACGGCAACCAT
	GGGAGGAGGTCGGGGCGTCGAAGAGTATTGAGTTGGCGAATCCGGCGAGATGTGGTTCAA
	GCAAATGTTGATGATGCGGCAATGAGAAGACCCTCTCTGTGAGCCCTATCCCTCTCACTT
	GGAGTCTCGGTTTTTGTTTCTGGTGCTCCCTATTTCTCTCCTTCATTTTAGTGTTCGGTT
	CGTTGAAAACACCAGCTGCTAAGGTTCTTTAGACCGTTGTGAGAAAGCATCCATACTTCC
	ATAGGAAAAATCTTGCACTTACCAAATAGAAGTCTCAAAGTAGAGAGTGCAAGGAATATT
	TGATCATTGGCCAGATGTGGTGATGTGCATCTGTTGAATGAACCGTCCGTCCGGTCACCT
	CTATTTTATTTTGTGCTGATTATTGGTGAGTTTCAAACTTCCAATTTGATAGATCCTGCA
	GAAGAAGAGCATGGAGAACATCTCCCTCTTCCTATATATCTCAAATTGGACTTACAGGTG
	ATCGATCCATGGAGTTGAAGTGTTTGTCAAATTGCTTGCCAGGGTGATTAGGATTTTATA
	GGTCACTATTTGATTTCTGTCATAATATTTAAACTACTACTGATCTTCTAAAATGTTATT
	TGTTATTTCTTTCAGCTATCAGCTGGTCAGTTTTGATGTGTTTTCGACATTACGAGCCTA
	TCACTTTTGATGTGTTGGTATTACAATGAAACGGAGTTGCCATTTCAGTTTGCATCTACA
	CTCTACTATTTATGCTTTTGAAGTACATGTCATTGCACAACTATTGATATATGATTCATA
	TAGAACTTGATGAATTGCAGAGTTATACTTTCACAATTTTATAAGATACTGAAACCAGTT
	CGCCTTCTTTTTGATGAGGAGGTTCTCTTAGAAAATCGGCACCTGAAGGTCACTATTTTA
	ATTCCTATAATCAATGGCTACAAAATGCTTCTAGCTCTACAATGAGCGATCGCGCCATTT
	CTGGAAGCGGCAAGGGCGGTGGGTTGTACCTGTGCCGGTGCCATCACTTGACGCTCCACC
	TGGATGGCGCCGGGCTGGGAGCTGCGGGAAATACGTGTATTGAGGACCACGGTGTGCGGG
	TCATGTGCCTGATGCTAGACGCGATGGTCGGGCACCAGACTGTCATCGGCAACTACAAAC
	AACAGAACATGCGAGTCGTCTACAACCTTGATAGAGCCATGCTATCCTTTGTGTCGGCGC
	ACTATAACTGTTCTGAACAAAGGAAGAACTTGTAATCACATGAAATATGCCAATGTGGCA
	GTGGTACTGAACTGAAGCAACGATTTCTTTGAATGAAATGTGAACTGGAATG
68	>TCONS_00018462 XLOC_013190 class_code "u"
	TTCTCTATCAACTGGTGATGAACAGATTAATGTGTCCATGCATCTTGTTAGTTAGTAATA
	TTAAGAAAAGGAAGGTTGTTGCTGCCGTGAAAGAACTCTAAAAAATGAACAAAAGTTGAT
	GGATGAGCTACAGAGGATGGTCGATGATATGTGTTTGTACCATAGCCTTTGCACTCTCCT
	GGCATCAATTCTGTATGTAACCGTACTATGTCTGGCATAATTGGAGGACGAGGCAAGTCG
	ATAAGTTGAGAAGGTCAACCGGTTGAAGCGAATCTCATTGTGTTACCTGATAACTCTTTC
	ACTTTGATTAGTGGAAGCAAGTAAGCTGTTGTTCTACGTACATGGAATGAAGGGTGAGGT
	GGACAAGCTCAAGCAGATCAATAGTGTTGAAGCACAAAATAGAAGGGGGTGAATGAGGAG
	GCAATGGTTGACGGCAACCATGGGAGGAGGTCGGGGCGTCGAAGAGTATTGAGTTGGCGA
	ATCCGGCGAGATGTGGTTCAAGCAAATGTTGATGATGCGGCAATGAGAAGACCCTCTCTG
	TGAGCCCTATCCCTCTCACTTGGAGTCTCGGTTTTTGTTTCTGGTGCTCCCTATTTCTCT
	CCTTCATTTTAGTGTTCGGTTCGTTGAAAACACCAGCTGCTAAGGTTCTTTAGACCGTTG
	TGAGAAAGCATCCATACTTCCATAGGAAAAATCTTGCACTTACCAAATAGAAGTCTCAAA
	GTAGAGAGTGCAAGGAATATTTGATCATTGGCCAGATGTGGTGATGTGCATCTGTTGAAT
	GAACCGTCCGTCCGGTCACCTCTATTTTATTTTGTGCTGATTATTGGTGAGTTTCAAACT
	TCCAATTTGATAGATCCTGCAGAAGAAGAGCATGGAGAACATCTCCCTCTTCCTATATAT
	CTCAAATTGGACTTACAGGTGATCGATCCATGGAGTTGAAGTGTTTGTCAAATTGCTTGC
	CAGGGTGATTAGGATTTTATAGCTATCAGCTGGTCAGTTTTGATGTGTTTTCGACATTAC
	GAGCCTATCACTTTTGATGTGTTGGTATTACAATGAAACGGAGTTGCCATTTCAGTTTGC
	ATCTACACTCTACTATTTATGCTTTTGAAGTACATGTCATTGCACAACTATTGATATATG
	ATTCATATAGAACTTGATGAATTGCAGAGTTATACTTTCACAATTTTATAAGATACTGAA
	ACCAGTTCGCCTTCTTTTTGATGAGGAGGTTCTCTTAGAAAATCGGCACCTGAAGGTCAC
	TATTTTAATTCCTATAATCAATGGCTACAAAATGCTTCTAGCTCTACAATGAGCGATCGC
	GCCATTTCTGGAAGCGGCAAGGGCGGTGGGTTGTACCTGTGCCGGTGCCATCACTTGACG
	CTCCACCTGGATGGCGCCGGGCTGGGAGCTGCGGGAAATACGTGTATTGAGGACCACGGT
	GTGCGGGTCATGTGCCTGATGCTAGACGCGATGGTCGGGCACCAGACTGTCATCGGCAAC
	TACAAACAACAGAACATGCGAGTCGTCTACAACCTTGATAGAGCCATGCTATCCTTTGTG
	TCGGCGCACTATAACTGTTCTGAACAAAGGAAGAACTTGTAATCACATGAAATATGCCAA
	TGTGGCAGTGGTACTGAACTGAAGCAACGATTTCTTTGAATGAAATGTGAACTGGAATG
69	>TCONS_00018530 XLOC_013231 class_code "u"
	GGTTTATAACATAACGAGCCCGTGTGGCTAAAATGGACCACAGTGTGGCTCAGTTTTCAA
	CGGGTTTGTTCTTTTTCATTACATTTTTCTaaaaattacttaaattattatcacgttaca
	aaaaatatacatatatttaaaacaaattacgttaaaatttcatatcatttcataaaataC
	CCATGCAGtaatttaacagaaatacacataataaaattaaaaattaagaatataatttat
	aatttgaaagaatgttcgcattttaataaaaaataaaagtaattttataaatgttcatat
	atttaaacaaattctcatataattttaaaatTTCACATTTTTAACAAACTATTTTTGTAG
	TATATCAACGTGTTCATGCTTTaaaaaaaTTGTGTTGTTTTAATAAGTTTATATAGtact
	ccctccgtcccaaaataagcccagtgctaagcttcaaacacctattttgagacggagtga
	gtaTATAAGTTTGTGTGTTTTCTaaaaaaaTACAAGCCCAGTGCGCCATTAGACTATGGA
	TCCTCACATGAATAATACTTGAATCATATAAACATTTTAGTCATTCATAAATATTTTCAA
	TTTTATGAATATGTTTTGAAATAACACGTGAATTATTTTTAAAGTGACATGAGGAttttt
	ttCATTATTTTGAAATTATGTTTGTTATACAGTCATAAAGAGTACTTGTACTTTTGATAC
	ATGACAACTCAATGGTTGGAGTGGCATCCGTGCCTATAAGCTTTGGTCCGATGTTCGGGT
	CACAGATCCGATGGCGTTTTTCCTGGATTATTAAATTCTCTTTACTTATTTTGTTCGGCC
	AAATGTTTATAAAGGTTATGAATCATCAAAGTTGTCGAGTGGCTAGCCGCATGCACTCTG
	ACTGgccacacacccttgtcactgatagcgggccccatggcatgctggcccacctcctta
	gcttcacggacgtatacaaaaaccatttgaaccgtatatgcatgtccatgccaagttatg
	gaaccaattcaatgtattttgcaagttcaggcactaaagtgcacatccatggcaagttca
	aacaccattggtgtatttacctcttttagttggtAGAGGCATGACAATCTTTTGCTTTCT
	ACGCACCGTCGACAGTCCAGCCCCCTTTTCTCTGaaaaaaaaTGCCGTAAGCACCTTCAA
	TCGTCCAGGCTTGTGTTTGTTCAATTTCTTTGGGGAAAGCTTCAATGGTTCTGGCCCTGT
	GCAGTCCAATCATGGAAAAAATTGGAAGCGACTATGGTCAGCTGCAGCAACGATCGTTTT
	TTCCCACTAATTACGAAGGCTGTTTTGTGGTGAAACAGTAGAACACAGTTTCCTGTATTG
	TCAGTTTACAAAGGAAAATTGGAAGGTATGGACAATGAAAACAAGGTTCCTGCATTGTCA
	GTTTCCTTCAGAATTAAGCAGTGGCTGTGGCTGTGGCTGTTACAATCCTATGGACTCTGT
	GGTGTGAGTGTGACACATTTGAAAGTAGAGATGAAAGCATATATCTGCATATGTTGAATG
	ATCACAACACTCTTTGAAGCCTAGATCTTCTATCTATCAGGTTTGAGATACCATCCTCTG
	TTCCAGTGTGCATGGACTCCGCCATATCTGGAATTTTTTCGCCTTCACATTGTCCGTTCA
	ATGAGTGCCGCGATTCATGCTGAAATCTTTCTAGCAAGTGACTCGCTTGTTTCAGGCTGC
	CCCACTCTCCGCCCAGTTTATATCTTTTATTCCAGGTTTCTTTATCTTCTCCTTaaaaaa
	aaTCTTTTCACCTACCTATCTTTCCCAATTCGGGGTTCAGTAGTAAACAATTGTGTTTAT
	TTCCAGCTTTTTTCTCTAAATTACTTGTATAAGCTACTAGATTTTGCAGCTGTATTGTTC
	AAGAGTTCTAGTGTTTTATTTATATGttttttttGGGATGTTGTACTGGAAGTATTGTGG
	TGAGCAATGAAAACTTTATTTTTGTGTTGTCACTGCATTACCGTTTCAACTAGTAAAATG
	TTTTCATGTGACATGTTTGCATTCTTGGTTTCTGGCGTTTACCTCATACAAAATCTTTAA
	TGTACAAGCTCGGCGAATGAATATAACCACCACAAATTGTTTAGTTTTAGAGAAATCAAA
	ATATATTTTACTTGGATTaaaaaaaGGATCTTCTTATGTAAC
70	>TCONS_00019809 XLOC_014373 class_code "u"
	ATGGTCGCAAGGCTGAAACTTAACAGGTCCTGACATAGCAAGGATTGACAGACTGAGAGC
	TCTTTCTTGATTGTATGGGTGGTGGTGCATGGCCGTTCTTAGTTGGTGGAGCGATTTGTC
	TGGTAATTCCATTAACGAACGAGACCTCACCCTGCTAACTAGCTATGCGGAGCCATCCCT
	CCGCACCTAGCTTCTTAGAGGGACTATCGCCGTTTAGGCGATGGAAGGTTGACGCAATAA
	CAGGTCTGTGAAGCCCTTAGATGTTCTGGGCCGCACACGCGCTACACTGATGTATTCAAC
	GAGTATATAGCCTTGGCCGACAGGCCCGGGTAATCTTGGGAAATTTTATCGTGATGGAGA
	TAGATCATTGCAATTGTTGGTCTTCAACGAGGAATGCCTA
71	>TCONS_00020004 XLOC_014501 class_code "o"
	GCCCCCACCACCCATAGAATCAAGAAAGAGCTCTCAGTCTGTCAATCCTTGCTATGTCTG
	GACCTGGTAAGTTTCCCCGTGTTGAGTCAAATTAAGCCGCAGGCTCCACGCCTGGTGGTG
	CCCTTCCGTCAATTCCTTTAAGTTTCAGCCTTGCGACCATACTCCCCCCGGAACCCAAAG
	ACTTTGATTTCTCATAAGATCGGAAGAGC
72	>TCONS_00020008 XLOC_014504 class_code "e"
	GTCCGAGGAGGCGGGGGGCTCATCTGGATCCGTCGGTAAGCGCTTCCCCTGTCCCTGCTT
	AACTTAGCATACTCTGTTCCTAAGCAATGTTCAATACCTTGACGGTTCCTCAAGTAATCT
	AGGGATTTGGGATGGTGAATTGAGTCTACACGGTATGGTTCCACTTGTTTATGCGATTGA
	TCAAGGCGTTCCTTATCGCTCTGTGTCGATGGTGTAGCAGGGAACTTCTCATCGTTGACT
	AGAATGATGGGAGTGCGATCTGAACTGTATTTTGTTTGGCCCTAGCAGATTTATGCACTA
	TTCTTCGTCGAGATGCTAGCTTAATTTTCGTACCATCGTAGCATTGTGTGATTATATCAT
	AATATCCTCTTCCTCGAGTTAGCTTAGGTTTCATATGATTTTGTTTTCGGTATGGATTGA
	AACGAGTAATTATAGATGAGATCTATCTGTACGATAATCTCCACTAGATCTTGGCTCATA
	CTCCTACCTGTTAGTGATTAACCTTATATCAAGTTTGTATCTGGAGGAAGCATTTAATTT
	TAGGATTATTAGGTTGTTACTATCGTGTTATGCAAAACAAGCGAGAGGGATTTGTGGCAA
	TGCCTTGTTTAGGCACACACATAAATTACTAATTTTGAATCATTTGCAATTTTTATTCCA
	CTGTTTCCACATGAGAGTATTTGTTTCAGAGGATACAGAGCACTTGTGAAAAAGGGAAAA
	CTAGGATTTCAGGTAGCCTTATTTTGTTTGCCAGC
73	>TCONS_00020062 XLOC_014538 class_code "u"
	GCGCCACCAGCCTCCCATCGGAAGGTCGGGTCTTCCATAACGCGTAAGCCTCGGCTTCCG
	CTCGCACGAGCAGAGCAGAGCAGACGCGCGCGCGGCTCTCCTTTTATATAGGAGTATCTG
	AAGCGAAGCAGCATCTCTCGCCGTAGCTAGCCTAGCAGTCTCTCTCGAGCTGGAGAGGAC
	ACGATCCTACGGAGCGGAGAGTGAACCGTCGATCCGTCGAGCTTTCTCCAGTTGAGCTTG
	AAGAGCTTCCATGGGGAACTGCTTCGGCTCCGAGGAGGACGAAGTGGAGGCCGTCAAGCA
	GGCGCCGGGCCACCGCGAGCACGGCCATGGGCGCCCCCAAGCAGCGATTGCAAGCCGCGG
	TCCTCCTCCCATGGCGGCGCCCAAGGCCCACGCCGCCGTGGGGGCCAGGAGGTCCCCGGG
	CTCGTCGTCCATGAGCAGCGTCACCACCCGAAGCACCAGCGCCAGCACGTCGGCGGGCGG
	CG
74	>TCONS_00020063 XLOC_014538 class_code "u"
	CGGGTCTTCCATAACGCGTAAGCCTCGGCTTCCGCTCGCACGAGCAGAGCAGAGCAGACG
	CGCGCGCGGCTCTCCTTTTATATAGGAGTATCTGAAGCGAAGCAGCATCTCTCGCCGTAG
	CTAGCCTAGCAGTCTCTCTCGAGCTGGAGAGGACACGATCCTACGGAGCGGAGAGTGAAC
	CGTCGATCCGTCGAGCTTTCTCCAGTTGAGCTTGAAGAGCTTCCATGGGGAACTGCTTCG
	GCTCCGAGGAGGACGAAGTGGAGGCCGTCAAGCAGGCGCCGGGCCACCGCGAGCACGGCC
	ATGGGCGCCCCCAAGCGATTGCAAGCCGCGGTCCTCCTCCCATGGCGGCGCCCAAGGCCC
	ACGCCGCCGTGGGGGCCAGGAGGTCCCCGGGCTCGTCGTCCATGAGCAGCGTCACCACCC
	GAAGCACCAGCGCCAGCACGTCGGCGGGCGGCG
75	>TCONS_00020207 XLOC_014639 class_code "o"
	GCCACACCCTGTCGTGCCAGAGGTACCAAAGGAGCACGAGTTGCCGCACCCTGCCATGCC
	AGAGTTGCCGAAGCCTGAAATGCCACACCATGCCGTGCCAGAGGTGCCAAAGGAGCCCCA
	TGTGTTGCACCCTGAGGTGCCGAAAGAGCCCGAGTTACCGCACCCTGCTGTGCCAGAGGT
	CCCGAAGCACGAAATGCCACCGTTCCCCAAAGCCGAGCTGCCCCCAAAGCCTGAATTCCA
	CTTTCCGGAACCTGAGGCCAAGCCATGATCGGACGAGCTACATCCGCATAGTGGCCATTA
	TCTAAGTATTAAACTATATACTATACAtgtgtgcgcgcgacgcgtgtgttactgtgtgtg
	tgattgttagagtatgtactatacatgtgtgtgttgtacatgttCTGCGCTTCAGTTCCT
	GACGACAGCGTTATGTCTGAGTGGTGTTCCATGGTGGAGCTGCTCAACCTATTGCA
76	>TCONS_00021256 XLOC_015322 class_code "u"
	TCAGTCACCACTCACAGACATCTCAaagcaagtaagcagagcaagcagtaagcaggcagc
	tgcagacgacagcagcttagcaCTGTTCGTAGCACTGTTCGAGTAGCTCACTGAACTACC
	CAGGTCCAGCTCCCATGGCCAGCTTCGCCTCCCAGCTCCTGGATGTGTTCTACGACCTCG
	TCGAGCGCGTCACCGGCTACAGCGTCCGCCCCGACGACGACAATGATGCACAGAAGCCCA
	GCAAGTTGGCATTTGTGGAGAAGTTCCAGACCGAAGAAGTAGTCGAGATCAGGTCCAGGA
	ATCTCCCGGTGTCGGGGGGCTCAGGCGCCCAGGTGAACCTGGACGGCATGTAGAGCTAGC
	TAGCCTCTACTAACTTTTGAGACGTGGATAATGGCCGTGGGGTTCTCGTAGCCTTAAGAT
	GGTGTGCCGCCTGCTAGCGTGTTCATAACTTCAGATAATAAACTGGTGCGCGCGTGCGTG
	TTCCTGTAATGTTTCAGTTTGTCACGTCCTTTCTACTGTGTGTGTTGCTCTGAACTCCAT
	GATCGAGTTGTGTGGGTGTTGTTCTGTTGTGTAACTTTCCCTCtttttttCCTTTATTAC
	TTTTTGCGAGTCTGTTGAGTGTAATCTGTAAGGCTAATAAAGCAGTAACCTGATGAACAT
	GTTTGTTA
77	>TCONS_00021500 XLOC_015487 class_code "u"
	TTGTGATTGGTTGTTAGAGGAAAGAGCCTGTAAAAGTCTGTAAATCTTTGTATGTCTAGC
	ATTTTTGCAATAATTATTAGCCAGTCTGTGACCGGTTCTCTTTGATATGCTTGTTAGTTA
	TTTCTACTAATTCATGTGGGGGCTTCACATTGGGGGAAATTTTCAAAGAATATCGTAAGA
	TAGTTTTCTTCTCTTTTGTAAGTATGCTTACTGCTCAGTTTCATGTCCCTTTATGGACTT
	TCAGTAATTCATGTTTGTTTTCTCTAAAGGTATGGAAACTTTCTACATGGTGCTGCTACA
	TGATCGATACATATCATATGTGGCTGCGTCGCTGAGGGAAACTGGAGATTCTGTCCACCA
	AAAATCTGAGCCGTCGTTGCTACCGCAACCACGTCGTCGACACCGCTGCCAGGGTGAGCA
	CACATCTCATCGGTGACTGCATAACCTGTCCTCCTATCGTGCTGATCTGAGGCCGAGGAG
	AGTCGTCTTCATGGTGTGTATCTTGGATTGTTGAACTAGCTGCAAGAAATTGACTTGTAA
	AATATGAACGGGTTTTTTCTGTATTCTGTTTGTGACATATGAACTGCTTGTGAAGTCATC
	ATATTTTTGCAGCATCAGTTTACCAAATATATACTACCAATGTAAACTAATATGATGTGA
	ATAAaatacgagcatttacattaacagatataaactgatgctgcaaaaatataatcaatg
	ttgaaattag
78	>TCONS_00021501 XLOC_015487 class_code "u"
	AAGCAATCACAACCAAGTTAAAACTATCCCAATCGATCGAGCTCTCCTCCTCCACCACCG
	TAGCATCTCTGCCTCATCGCACGacacacacacacacacacacTTCGCATTTCCCGGCCG
	TGTTCTTACGtttttttCTAGACCTTCTTTGCTATATTTCATGGCACCGCCGACGCCACC
	TATTCTTGTTCTGATTGTAGATTCTGATGGAGGGATCAGGATTATCTGTATTCAAGACGA
	GGCCACGCAGTAGCAGCTGGTGCGCACATACCTACTTTGCTATCTTTATATGCAAGAGGA
	GCTCGCGTTTGCATGGTATGGAAACTTTCTACATGGTGCTGCTACATGATCGATACATAT
	CATATGTGGCTGCGTCGCTGAGGGAAACTGGAGATTCTGTCCACCAAAAATCTGAGCCGT
	CGTTGCTACCGCAACCACGTCGTCGACACCGCTGCCAGGGTGAGCACACATCTCATCGGT
	GACTGCATAACCTGTCCTCCTATCGTGCTGATCTGAGGCCGAGGAGAGTCGTCTTCATGG
	TGTGTATCTTGGATTGTTGAACTAGCTGCAAGAAATTGACTTGTAAAATATGAACGGGTT
	TTTTCTGTATTCTGTTTGTGACATATGAACTGCTTGTGAAGTCATCATATTTTTGCAGCA
	TCAGTTTACCAAATATATACTACCAATGTAAACTAATATGATGTGAATAAaatacgagca
	tttacattaac
79	>TCONS_00021502 XLOC_015487 class_code "u"
	CCAAGTTAAAACTATCCCAATCGATCGAGCTCTCCTCCTCCACCACCGTAGCATCTCTGC
	CTCATCGCACGacacacacacacacacacacTTCGCATTTCCCGGCCGTGTTCTTACGtt
	tttttCTAGACCTTCTTTGCTATATTTCATGGCACCGCCGACGCCACCTATTCTTGTTCT
	GATTGTAGATTCTGATGGAGGGATCAGGATTATCTGTATTCAAGACGAGGCCACGCAGTA
	GCAGCTGGTGCGCACATACCTACTTTGCTATCTTTATATGCAAGAGGAGCTCGCGTTTGC
	ATGGTACGTGCGCAGATCGGTGGCAGTAACCGATCCtttttttCGTTTTCGGTTGCATTG
	TTATGCTTTTGATCCACCGGGATATGCTTCCTGTAAGATGTATAGTCTGCTTGCTTCAGA
	GGTTATGAGCAAATGTGGAGGCTCAGTTTTGCGGAGTGGACTTACTTAGCATCACCTCAA
	TTAGAAGTTTCCTAGCAATAATACGGCAATGCTACACGTACAAACAGTTTACAGGCTTTT
	ACAGGGTGGGTTAGTCTTCATTGGCCAACAGGTGAGCGGGACGGCC
80	>TCONS_00022552 XLOC_016209 class_code "j"
	GTTCATACCAAAAAAGGTTCAGACGTCTCAAGCCGCTAAGGCCTACATCTCCCTGCCAAT
	GGTTGACAGCCGGTGCCAACATGGCTGTGGTGAGTTCGTTGGCCTAGTCCCTATGCTCCG
	ATGAGGTCAAGCCCATTGTCATATTTGTCGCCGCAACTTCAGATTGCTGCCGCCAAGGGA
	CGGTGGCATGAAGCAGTTGAGTAGGTGTGCGTGGTGAGCAGCTACTGAACTTCTTCAGAC
	ACTACAAAATATAGTCCCACACAGCCTCTCAACACCACTTCTTGAACCTGCTTGAACCTT
	CATGGCCCAGGCCGTTTACTGCCTCCACACAAGGCCGTTCGATGATGCAACGCTCAAGCT
	GATCACCCTTGCCAGCACCCTAGACTCCCA
81	>TCONS_00024500 XLOC_017751 class_code "j"
	TCACACTGCCGCCTCCCTCGACTCGACTCCGCTCTTCCTCCGCCCCGCCCCGCCCTGCCG
	TCCgaggagaggagaggagaggagaCCAAGGAGATTTGCCGTTTTTTCTCTTCACGACGC
	AGCCGCTGCCGCTGCGAGGAAACAAAACAATCCCGTGAGGCAAGGACGGTTGTGAAGCAA
	AGGGGTGACAAAGCCTTCTGCAGCATGGAGTGCAGGGAGAACTTCATGGAAGATGAGATG
	GAAGGTGAACCTTCGATAGGTCACTCTGATCCCAGCTGCCCATCCTTTGACAATCGTCGC
	ATTTTCCAACTGATCCAGTGACCAGCGAGCATCAGTAAACACTTGATGTGGTCGTATCTG
	AAGCGCTGTCTGAGGTTAATAAGCTGCAGCCATGGATGTGATCATGCTGATCAAGTTTTT
	GCCTGAAGATTTTGTCTGCTGCGGCACTGATGAATTTACCCCCCTTAATGATTTCTTTAT
	TTTCGTTACCTGGATCCTCAAATTTTTGGAGGAGCCTGAACGATGACTGTGCTTCTGGTC
	ATATTATTATTTTGATCGGAAAAGGGTGTGTGCGTGTGTTTGCCTGAGCCCCAATTTCAA
	TTGGACGTCATTTTGTCGACGCCTATTGAGTATTGTGTCATGTATCTGAACCTAAGCTTC
	TACATGTATTTGCATGTGGTACACAATAATATTTGAGTATACTATCTTGTTCACCTTTCT
	TTCTGTGTTGGGTCTTCATTTGATGATTAGAGTTCTTATATGGCAAGAACTATCTGATTC
	TTGGCAGGAGTAGTGTCTGTTTGTGGCTGTGCAAATCATAACCCCCATGACTGGTACATT
	GAGATGCTGC
82	>TCONS_00024538 XLOC_017776 class_code "j"
	tgtgtgtgtgtgtTGATTTTTAATTTGTGCGTCTGTCAGTTCGTTCACGCTCGTGAGGTG
	TTTGTTCTTATGTCTCTTCGATTTTCCTTTCTTTCTTCTCTTGTATGAGATTTCAGAATC
	CCAGAACCCACATACATCAGCTGAAGTAAGATCTTAACAGTTTTGACAGTGTTGACGCCC
	AGGATAATCGAGCATCTGACTTGACTTGTTGGTCAGTGACAGGGTTTGGTGACCATGCAC
	TGAGATTCTCAACCACATTGCTAAGTTTGGTCGGTTCTTGTTTTGCTTCTTTGAGCTTTT
	AATTTGTGCCTCTGTCAGTTCGTTCAGGCTCATTAGGTGTTTGTTCCTGCTTCAAttttc
	ttttctttttcctcttgtatgatttttggagcaaggttggtcggtcggtttttcttttgC
	TTCTTTCAGATCTTGTAGAAATAATGATGCCAGTTTTACATGTGCTGCAACAGATAATGA
	GGTAGATAGATGACATGGCTGAAGCCAAAGTTCTGTGTGGGTATGACATAACAGAAAATG
	ATAGAAATCATTGTAGGTATAACAGGGCACtttttttAAAACTATAACTGAATGAACAGA
	TCGACCAAACAATTAGGAACTGGATTCACGCAGTAGAAGGAAGTAAACAGAAGGTATAGT
	TAAACTAAAAATAAAGGATTTCTACCAAAATTATGAGCAGCACTAACAGTACTATGAACT
	GAATCAAAAGAAGAGAAACAAATGTTCAGAAAATTCAAACAGAGCAGCAGAGGTTAATTC
	AGTTTTGAGTAATCAGAGTAGCATAGAAGAGTAAAAACTCATTGTTGCTGAATATAGAGT
	GTGCTTATCATGATTTACTTCCTCACAGAACTAAGCAGTGTGGTTGACTTACATTATGGT
	ATGCTTCCTCAGGGATTGGCATCATCGGTTCATAATCAAGTTTGACTCGTTATCTAATCT
	GCTGGGCATATCGACTCTGCGGCTAAGTGATGGTGAAAGACTTGAAGTAGATCATGCTAG
	CATTTTCCCAATGTGATGACTATGACCAATAGTTAGCCTGCACATCTTACTTTCAATGCC
	TTCGATCACACCGTCGCCACCTAAAAGGTATGCGCCCTTGCCCCCTTTTATTCTCTTGCC
	CTTTCCGCCTTGCTGGGAGAAGATGTATGTGTGTTCTGTTTTAGACAATGGTGTTCATGT
	AAGCGCGTTCACGCCATGTTCCCAAGTACTATGTTCTCTTTTATTTCTGGAATCGTGTCT
	ATTCGCACAAGTACTATGCACACAGCAACACATGGTCTATACTGCTGCAAATTGTTCTGC
	GTTAGCTTTGAATCTGTTAGTGAAGTTGTTATTGTATGGTAACGGTGTACTTTTATGGGC
	TGATTAATAGAATGGATCTGTATGTGCTATAGATAGCTAATCCTTTGCAACAATTTAATA
	AGATGCTGAAATCAAAGGCGTGGCCTCTATTTGATCAGCACGGTATGCTATAAAACCGAG
	AAGAAGAGAAGGAGGAGTATGGGTGTGATTTGCTTCTGTTTTCGTTATATAATTGTAGGC
	TCTGTTGGTACCAAAttttttttCTGGTGTAAATTTTTGCTCTTGCGATTTGTCTCTTGT
	AATTATCTTGAATCCTACAGTCAGTTGCATTTTTGGTACCATGTGAGAGTTTGGTCCTGC
	AATTCGGTTCCTACAGTCAGTTGCATTTTTCTTGTATGAAATTAAAGTGTCGTAGTTTAT
	CAATATCACCCGAATTGGACCATCTGACATTTCATAAGCTTTATCAGTACTATGTTCTCC
	TTAGCTGTACTGCTGCTCCAACTGAAGGTTTGCTCTCAGTTTCAGATCTCCCTGAGTTAT
	TCCAGAATCTATTATGCTCTTTTACATTGAATTCCTTGGGTTGAAACTGTGAGCTGTGCC
	TATTTTTAATTCTAAAATATATCTGCTTTGTCTAGAGAAGGTAGAACGACAAGGTTATTC
	AGATGTTTTACAGTATCTGATATGCCCCTTAATTAGTAAGGTGGGCTCACAAGCTTGGGT
	CCTGAGCCACAAGAACTCGAGAAAGGCATCATACATTCCtttttttGCAAGGCACTGACA
	ACTTCAGATACGATTGCCCATGGACATGTCTCAGAATCCCGCATGTCAACAACTGGTAGC
	CAAAGATCTTCATGGAACTGAGTGGCATTTTCGTCACATTTTTTGTGATGATTTTACAAT
	TTGAGTATTCAGCTTGAATACCCTTTAAACTTTCTGTCGTTCTGTTCTTATTGTTTTCGT
	ATAGCGGTAGATGTCACAATTGAATGTTGAATTCTTATCACTGCAGAAAATTGCAGCATA
	TAGTGATTCATTACTTCTTGAGTATGTTGAACTGTATCCCTGTCTGGTTCTATATCATGC
83	>TCONS_00024539 XLOC_017777 class_code "o"
	NNCCGACACACCAAACCGGCAGCTGCCTGGTCGCCGGGGCCGACCCTAGAATAAATTACG
	AAGCAGCGCCGCGGTCTCCAGGTAGTAGCAGCTCCCCCCAGAGCCACACATCTCTCCTAC
	GTGCTGTTGGTTGGTTGGATTGGATCGGCATGGAGAAGGAAGCGACGACGCCGCGGCCGG
	TGTGCGCGCAGGAGGCGCTGGCGCTGCTCAACTGCGCCGCCGAGAACCCCTACGACCGCG
	ACAAGTGCCTCGCCCTCCTCGACGCGCTCCGGGAGTGCATCGCCCAAAAGGTAATTATAG
	GCCCAAGTGCATCGCGTTTGGTGGACCGTTTGCTCATTCTTGCCGATACAACTATGATTG
	ATACAAACTATGATTTGTGATCCTGTACTGAAGGTCTTACATCTTAATAATTCCTTGGAA
	GGAAGATATTACCCACCACTGAGTAATCTTATCTTTGTGCCTAGCTGTTTTTAGGATGGA
	CAATTGTGGGACTCCATAGCTCCCAAACATGTGTATCTCACATCATTGCTTCCGTGTAAT
	TTCGAGCAAAATGAGCACCATGTCACATAATTCCTTGTCCAGTTGGAACAATCTTGCATG
	CTAAAGGGATACATACTTTTGTTGGATGGTAGAGATATCAACTTGCCGATCAAAGCCTGG
	TTAAGTGTGAGAAGTTAGAAAGGCTTAGTTAAATCACTTGTTTGTACTCGGAGTTACAAG
	TCTGAAACTACTTGTCTGTACCACTTAGCCAGTAACAATTTATTAGTGCTCGAGGTAATT
	CCCCTTTGAAAAGCAAAGTGGAAATACCAAAGTCTTTTAATAGTTTGTCTCCTTTGAGGA
	TTCTGTGATATTCGGTACCGGTAGTTAAATGACGCCGTATTATTAAAAAGCAACTTGTCT
	AAAATATGTTCGTCAGGTGGATATGTGTTATCTAGCAGAATGACTACTCCAAAAAGTTAT
	caacaacaacaacaacaacaaAGCCTTTAGTCCCAAACAAGTTGGGGTAGGCTAGAGCTG
	AAACTCATAAGATCTTTCTTTTGGGTTTCATCTCCATAAGAGTGGCTGAGTTTTGACGTT
	GGCTCGCCAAGCCTATCACAACCCTCCTCCTTTACCCGGGCTTGGGACTGGCTATGTCGA
	GAAAACATAGGCGGAGTTCCAAAAAGTTATCAAAACATGCAAAATAAATTGACAACACGA
	GATGCACCTATTATGTCATGACATTTTTAACACATTGAGAGaaaaaaaaTCGATGCAATC
	AATAGTAGCTGAACAACCGGAACCGAATCCTCTGCAAACCTTTAAAGCCTCCTGTTTTTC
	TCGTCTCTCAGCTCCTCTTGTCCACTGTCTTGGTCCCACAGTTAGTCGAACCCTAGGTCG
	CCTCCTGTTTCTCAATGTATGGGCAATTTTGATATGAAAATTTGTCACATTATCCATCTG
	CCTACATTGCATGGAATGCACCTTTCGATTTTATACTGGTTGCTCCCTATTGTTGCAGTG
	TCGTTTTCTATTTTTCCCCTGTGGCCATGAGAAGTTACTACATCACAATATGGCTACACT
	CTGCAGAAATTGGGTGCTAACAGAAATAATAATATTAGTCACGATCAGTTTGTTTCATAA
	AGAAGATGCAACTGGTCTTTGTGTGGATGTATTTTTGCTGTTATTATCCAACTAAATTTG
	TCTTTTCTTGTCTCATGTTTTCCTCCAGGTAAGTCATCGCGAAGTATATTTCTGTCTTAT
	AAGATGTATTGTCTTGTTCAAATTTCTCTAAAT
84	>TCONS_00024902 XLOC_018036 class_code "u"
	GTGGATGCGCTGCTGCAGCTCGTCTAGCGTCGACCTGGTCTTTTTCGTGGGAGCCCCTTC
	TCGCTCAGGCTATTTCTTCTCCCTTTAGGATTGGCTTTCTCCGCTTGGTGGAACTAACAG
	AAGTTTCAATTTCATAGATGTGAGGGCCTACATAAGAAAAGCTCCCATGGGAGCTTCTGC
	CCATACTCCGAGTTGAATTTACAGGTGATGTATCCATGGAGACAAGATGTTTGTAAAATT
	GCCTGAGAGGGTTGTGTGGATTTTACAAGTTGTTATTGCTATTACTTATCTTGTAAATTG
	TTTGTTATTCCTTTCACCTATTATGTGGTTACTTTTGAGGTGTTTTTTGGTTATGTCATG
	ACACAGGCTTATCAAACGGCGGCGTTGCCTCTAGCATCAGACACGGTGTGGCTGGTTGTT
	GTGTTTTACACCCACAGGAAGGCCCTTCGCTCAGCTGGAGTTTCCTTAGAAAATGCGCCT
	GGCCGTGAGGGGTTGTGGAAGGGTGCCCTTGACGAGCAGGACAATACCACGTCCCTTGCT
	CATCGGTCTGACTGACATGGCCATCTTCATAAATGGGATGGAGAGCTGTTGAGGGAGGCC
	CTGTCATGGACTGGCCGAGACTGTCGAGCATCGTGTTGAAAATCCTCAGAGAGGTTGCGA
	TATGCTTTGTCAACCAATGGATGCTGGCCGAGGTCGCCCAGGTCGAGAGCGCGCCCACCA
	GCCTGAAGCTCATCCACAAGCCCTGAACTCAAGGTCAGCAACGGAGATGGGTGTCCCTAC
	CAGTGGCTCTTCAAGAGAGAGGAGCAAGAACATGATGGCGGCGGGGTGTTCGGTTTGTGG
	TCCACTTCGATGCGGGATGTGGAGGCGCGATCCGACAAAGCCTCCCGATGCTCCAACCAC
	TCTTCCCATCAACGCCAAGGAGCAGCAGCCTCCGCAGGTCAGTGGTGCC
85	>TCONS_00024903 XLOC_018036 class_code "u"
	TGACTGACATGGCCATCTTCATAAATGGGATGGAGGTGAGTACCTGACTTTTTGGACTCA
	TTTTGTAAAATGGATCGTGTTAACACTTGTTTATATGAAGCTACAAAGAGATCAATAGTG
	ACCATTGGGATTGATGGAAAATTGAAATTATGATGTATATCTGCAGTACATGACCTTCGT
	ACTCATATTCAAATTATACCACTAAATTAATGCTGATAAGATAACCTGATCTTTAATGAG
	TGGGCTAGAAATTTGAAGTATTATTTGTTTGAAATAGCACCGAAGCGTCAAAAGATTGTT
	TGCTTTGGCTGAAGATATACAAATTTTCCCTCCCATTTACTAGTCTGATGTTTTGAGGAT
	TTTGATAGTACCGAGCTTCCTTTCTTCAGGAGCATAAGATTAAGAAAAG
86	>TCONS_00024960 XLOC_018078 class_code "u"
	TGGAAATTGCAAACTTACAAATATTTCGGCGCCCACCAAAATCTTAGAAGTTCCGTCAAA
	ATTTTGTTTAAATTTTAGCTCTATGCAACGCTAAACACTACAATTGATAACTTGTAACAT
	AAGGAACATCGGAAACTATGCAAATGCGAGGGGTAAAACAGAGATCAATGAACATACCCA
	GTTTTAATACGAACCTACGAGATAACAATAAAATTGCACATATAGAATTATAGATGCATA
	TATAACAAGGCAAATGTATTAGTTAATCTGCAGAAAAACACATTGCTGCTCGTACAATCT
	ACCAACCCTCACGAGTAAACTAACACAGTAGTACGAAATGGCAGAGCACTCCACGTCACG
	CACACAGTGCAGCGAACAGATTAACCAAAGTAACTAAACGACCAAATCAACCAGCCGCCG
	GCCGGCGGTACGTCTAGAATCGGTTCATGAGGCCCTTGAACCAGTTCTTCACCCCGCCCT
	CCGCTCCAtggtggtggtggtggtgCTGGCGGGGnnnnnnnnnnnCCGCCATGGCTGAAC
	CTCCTTCTCATGATCGCCTCGCTCAGCCTCCTAGCCAGTTCTTCCACCTCGTCGACCTCG
	TTGTCGCTGTCATGCGCGTGGTGGTGGTGGAAACGTCGGAACAGCTTCATCTTCGGGCCT
	TCATCCTTGTCCTGCTGGTGGTCGTCCTCCTCCTCCACGTCCTGGTCGTGATGGTGACGA
	AGATGGTGGCGGTGGTGGAAGCGTCCGAACAGGTTCATGCTCGCGCCTTCATCCTTGTCC
	TGCTCGTGGTCGTCGTGCTCCTCCCCGTCCTCCTCGTGGTGGTGGCGAAGATGGTGACGG
	TGGTGGAAGCGGATGCCGTGGCGGAACCnn
87	>TCONS_00025015 XLOC_018111 class_code "u"
	CTGAGTGCCATGACCTCAAGTTCTAAGATCTGTGTGGTTATCGGGACGTCGATGATAAGC
	TCTTGCAAGATAAGTTTCCTGGGCTGAAAACCATCGGCCCCCGTGTGGCGACTGCTATCA
	GAATCGCTTTAGGAAGGATTGCACCCATGACTGCGATTACGACTACATCTACTTATGCAA
	AAGTTCATGGACGTCATGAGAACCGCGTCTGGGAGGCGTGCATCGTCCATGAACTGTTCC
	CATGAGTAGATGTATTCATCACCCGAGTCATCGGTGCACTCCTCGCAGAAGTGGTTCTCA
	TAGCAGTCGCCCATGCGGGGGCCGAGACTTTTCAGCCAAGGATTCTTCTCTTGCAAGAGC
	GTATCGTCGACATCCCAGCAACCACGCAGATCTAAGAACTTGAGGTCAAGGCACTGGAAG
	GCGATCTTAACGACAACCATAGTCTTAATGAGCATGTATCCTATCTCGAGGTGGCAGAGC
	TTTGGCAAGTTGCTTCCCATAGCATGGGCCTCGTGATTCTATGGTGTGCATGACTAGCCG
	ATGTCTGATGAGGGATTTCTATTTCTTGCCAAATGCATCCAGAGCACGAGCACCAATCTT
	TGTGCAGCTGCTTACATCCAGGAATGTAACCCTAGACGGTCTTTGTGCAACATCTTCCAC
	TATGCAGTCGCTGATCTCACTCCTTGGAATCTCGAAAGTACTGAGAGATTGCGCACTTCC
	AAAAGTAAACATGGTAGGGTCAGTATGGTTTAACAAAATATTGTGGATAGGGTCATCGGT
	AAACAAAGTATTATATAAATGATGCATGACCCTTATTCTAGTAGGGTCGATAATTGGAAT
	GTAACaaaaaaaTTGAAATGGACTCACCACGATCAATTAAATGATATTAACCACATCTAT
	GAACTAAGTTTCTAACACTATCCCAATGAGAAAATAGTTTAGAGCCAAAAAGACTGGAGC
	ATTGTAGAGTTTGGAAATGGTTGGTAATATAATTTTGAACATGTTCTTCTGCACTAATGT
	GTAGCATCTAGTACCTTGTTCGCAACATTTCTCACTATCTGAAAACAGATGTTTGTTTAC
	TTGAAAACACTCTCCTGTAAG
88	>TCONS_00026170 XLOC_018919 class_code "j"
	GTCCATTCGGTTTCGATCTGACCAGGGGCCTCCTTATCCTCTGGTCTACGATTCGAGCTG
	CGCTCTTGCGTGGGCACAATTTCGTCTGGGTTTCTGTCGAGCAACCGAGATCTGATGTGC
	TCTGCTCTGCTCGGTGCTGGAAGAAGAATTTTGTTTTTCAAGAGAACAATAAGCTTCGAG
	AGGAACTGTTTGGTGGCTTATACCTGTTTATGCAAACATGGTTTTACTTGTTTCATTAAC
	CTGTAAGCATTAGATTCATTAGCACCGTACAATATAGTTCAGAGAGCCCTGAGATGTCTG
	TTTATTCAGAGGACACACTTGATAGGCGCAGATTCAGaaaaaaaaaCCGATAGATAGGCA
	GGTGCCTTGCATATTTATAAACTAATTTGAGATTGCCATTTATATTTGGCTGCTAAATTC
	TTTTCTGCAGGTATATTCCCACATTGAACTGAATTATTGCTATATTCGGTTGATTCAGAC
	ATATTGTATCTTCAATGGCTTTCACTGCTGGGCAAAATCAAGCGATGGAAGGCCTTGTGG
[truncated: 5,676 more rows]
